# Supplementary material for: Asymmetric small-molecule acceptor enables suppressed electron-vibration coupling and minimized driving force for organic solar cells
Source: Nat Commun. 2025 Feb 10;16:1503. doi: 10.1038/s41467-025-56799-6 (PMC11811148; doi:10.1038/s41467-025-56799-6)
Supplement: Supplementary file 3 — Supplementary Data 1 [file 41467_2025_56799_MOESM3_ESM.txt]

128
Coordinates from ORCA-job sma2opt
  C   1.85645504544829     -3.12147258782461     -0.62682960943160
  C   1.24600578000614     -1.88393858970957     -0.35457655542049
  C   -0.19166229293958     -1.78327585157049     -0.32612119198637
  C   -0.97656794689539     -2.94884428770916     -0.27744765736854
  C   -0.36219035967669     -4.23924902666614     -0.44566711715043
  C   1.06077805828311     -4.31816648008947     -0.69925025157036
  N   -0.96210096165503     -5.41242736834594     -0.47564903125668
  S   0.18478162319208     -6.53352812350399     -0.79509740886221
  N   1.48569178115890     -5.54860081245282     -0.90623401748718
  N   -1.00883768770741     -0.66482832398026     -0.34887455977696
  C   -2.30817489911493     -1.12480420511033     -0.25635617959198
  C   -2.32579694749612     -2.51398100339536     -0.20516157074704
  C   3.25397956339429     -2.88038668343350     -0.62974348124816
  C   3.43696695445917     -1.53669799975278     -0.31945851415653
  N   2.21463632482555     -0.91997382632358     -0.13321125631809
  C   -3.61224394530890     -0.56294873954364     -0.22836087724861
  C   -4.58178576294697     -1.56282379949633     -0.14116246648786
  S   -3.92320473666664     -3.18525581725370     -0.10552669308950
  S   4.73772148331893     -3.74863744030875     -0.85795002604043
  C   5.62835207039002     -2.28104964328642     -0.50071689755338
  C   4.80913425011853     -1.18133321120563     -0.23260412814034
  C   -0.71557284880606      0.58960051774362     -1.04293491585464
  C   -1.20303636466197      0.61626269537511     -2.49864148905901
  C   2.08561698685538      0.24036781945975      0.74848389613724
  C   2.58138810529952     -0.01156194603200      2.17967338388544
  S   -4.29150269893163      1.00859195365860     -0.33567261438484
  C   -5.91544491260888      0.34580886630389     -0.21340897392294
  C   -5.90162890221899     -1.06035412438982     -0.13212114294035
  C   7.21866402910637     -0.64759971011191     -0.07266324752970
  S   5.70548738355415      0.23760482051118      0.11245507653048
  C   -7.13258320786994      1.07994498796727     -0.06481741918158
  C   -7.46575171400237      2.40290131853239     -0.17196874714173
  C   8.53802812092628     -0.15618503513129      0.14917417112785
  C   9.07033763680954      1.06161850724552      0.48884458058117
  C   10.49173209960166      1.35543247815608      0.72861870569449
  C   10.59434022494944      2.81608008086055      1.00820208796292
  C   9.31513826249542      3.37842421727129      0.96080294354099
  C   8.31316946498929      2.32528280679932      0.65438356286614
  C   -6.57618620263072      3.49676959273017     -0.63447527977083
  C   -7.44155092760345      4.69377153426193     -0.80227131334513
  C   -8.75519465217050      4.38705270702526     -0.43186264781292
  C   -8.80720921884177      2.97258074034908      0.03314085133908
  C   11.69249614007094      3.63461065762636      1.29245771234138
  C   11.45772649134699      4.98403200072790      1.51322107428307
  C   10.16703452179917      5.53112067629579      1.45867964339336
  C   9.07356862828700      4.72707763069054      1.18118947670688
  C   -7.06074373162221      5.94645518157475     -1.26323976527034
  C   -8.04595162216546      6.91540993018030     -1.36003731207883
  C   -9.37055611182485      6.62258053255839     -1.00220632607665
  C   -9.74415923413837      5.37129548602334     -0.53377536049527
  C   11.55568015016589      0.48850934717996      0.73157464645901
  O   7.11835990239376      2.49739002824578      0.55916154229787
  O   -5.38698958506226      3.44793350228470     -0.85695547662843
  C   -9.90350145803784      2.37102906391533      0.59399628693843
  F   12.47018277495762      5.79254057241529      1.78436556890494
  F   10.01813011361386      6.82741563191769      1.67860915910825
  F   -7.76221394999128      8.13267173732632     -1.79497988049594
  F   -10.27712856513658      7.57977586494984     -1.12251247177506
  H   9.26440224182983     -0.95886054919722      0.02337195572258
  H   -7.95421347842436      0.40531546745054      0.18244180455970
  C   -9.90769715535517      1.03383319654570      1.11938339471772
  N   -9.95145891665321     -0.03479297388583      1.56155436555044
  C   -11.16423127210634      3.04153072137043      0.74633227485035
  N   -12.19076149498778      3.56045254394312      0.87623603182530
  C   12.90477347690793      0.90340845805971      0.99522912402522
  N   14.00246608179481      1.20703381126332      1.20275700528231
  C   11.44316519875160     -0.92082252518731      0.48630794045100
  N   11.38782867671835     -2.06174398820398      0.29535029954575
  H   -1.16508021316406      1.41772642685073     -0.47031619203352
  H   0.37067037202216      0.74155462752185     -1.03676601159558
  H   -2.30114705867826      0.50201535826599     -2.49130376717757
  H   2.62811844885341      1.08626049072099      0.29448203850631
  H   1.02566847428068      0.51898229472506      0.79519385824806
  H   3.65752548259100     -0.25155133554780      2.13157100889685
  H   12.72071584604366      3.28045986866193      1.35080339758917
  H   8.06524265807306      5.14279181142248      1.13902936293557
  H   -6.02795823997378      6.16415268814867     -1.54136060961536
  H   -10.79002460146905      5.21425936008796     -0.27306927505465
  C   2.42862606913402      1.27370670434880      2.99114408798732
  H   2.82983357634307      1.14360647634056      4.00677438407145
  H   2.96854149796061      2.11307051317489      2.52594046913477
  H   1.36845152438793      1.56215172284108      3.08714155608147
  C   -0.88191626872595      1.98111954550070     -3.10542465028506
  H   -1.24618643446969      2.04186807459837     -4.14124175922617
  H   -1.35595808738323      2.79821387837232     -2.53984382732094
  H   0.20533387171653      2.16460312476693     -3.12440510456079
  C   -0.60761308663135     -0.53246158550229     -3.31114502732487
  H   0.49492110201575     -0.50357338862598     -3.29623556672908
  H   -0.92382785491637     -1.51417925550985     -2.92681348635937
  H   -0.93026784114732     -0.47276196276223     -4.36104572457034
  C   1.85642644106410     -1.19073025847125      2.82452177274642
  H   0.76714252016705     -1.02000897755256      2.85661806697717
  H   2.03444759568360     -2.12926825716106      2.27747563653044
  H   2.20225848253001     -1.34163592989480      3.85770510606339
  C   -7.07493024773159     -1.93859832562301     -0.04064174304582
  C   -7.26962190827734     -2.95358377709345      0.86388099431287
  C   -8.49182889493405     -3.66813575304247      0.66723987332911
  C   -9.18683864095082     -3.16985366186902     -0.40427227881442
  S   -8.38396392779851     -1.86678416914810     -1.17137440580157
  H   -6.55693484742327     -3.17634849529321      1.66142077736419
  H   -10.14653199159337     -3.51887727933029     -0.78556893918010
  C   -8.95023479389082     -4.80203571255859      1.54255170493005
  H   -9.80968523151204     -5.30217698616662      1.06494764497819
  H   -8.14599062740009     -5.55543956267597      1.59791436231292
  C   -9.34507212763004     -4.38466846189647      2.97134507442350
  H   -8.46815952334315     -3.88872236628767      3.42801654192312
  C   -9.67212439344129     -5.62164902143883      3.80825565786287
  H   -10.53934938403163     -6.15879012377214      3.38921731714980
  H   -8.82624678103793     -6.32628368297554      3.84197976282832
  H   -9.92193318564865     -5.34740213138396      4.84447657005189
  C   -10.50265234903060     -3.38799923413699      2.96976968517284
  H   -10.77440094786916     -3.10045491903185      3.99716741047419
  H   -10.25665515712608     -2.46719302218479      2.42069964869690
  H   -11.39815082634246     -3.83401858316925      2.50352653497169
  C   7.00479571602282     -1.99578299159735     -0.42012520321424
  C   8.07685446257494     -3.00715961292721     -0.71769606711503
  H   7.63984958828128     -4.01501124184078     -0.61589673624030
  H   8.88066478026611     -2.95119520602163      0.03307311292108
  C   8.69718028532003     -2.87423802203120     -2.12582826733209
  H   9.16298392837316     -1.87308003455232     -2.18665946617690
  C   7.64456917866597     -2.97093540652917     -3.22898225503194
  H   6.88487142306629     -2.17802691922221     -3.14768007782471
  H   8.11239302875751     -2.88488735811724     -4.22130455664667
  H   7.12023231971229     -3.94047025169008     -3.19096022927691
  C   9.80066628941803     -3.91545677326453     -2.30561875175695
  H   10.57685409381698     -3.80651527110332     -1.53399321586249
  H   9.39084506514578     -4.93717308829010     -2.24392237836917
  H   10.28201546972393     -3.81019758275036     -3.28974253786167
