# Supplementary material for: Asymmetric small-molecule acceptor enables suppressed electron-vibration coupling and minimized driving force for organic solar cells
Source: Nat Commun. 2025 Feb 10;16:1503. doi: 10.1038/s41467-025-56799-6 (PMC11811148; doi:10.1038/s41467-025-56799-6)
Supplement: Supplementary file 4 — Supplementary Data 2 [file 41467_2025_56799_MOESM4_ESM.txt]

128
Coordinates from ORCA-job sma1opt
  C   1.91907506312311     -3.08233377287035     -0.44853000701597
  C   1.29201497297914     -1.85362095885087     -0.17708462839009
  C   -0.14611119270786     -1.76857787214271     -0.15741294997983
  C   -0.92059965152291     -2.94160504216908     -0.12310558973205
  C   -0.28957171129444     -4.22474692065423     -0.28614798015950
  C   1.13712733259249     -4.28791872743621     -0.52597586737744
  N   -0.87666665153398     -5.40410435623206     -0.32610210628342
  S   0.28480624575750     -6.51200718647797     -0.63810035499957
  N   1.57632642819975     -5.51330011456245     -0.73312021587071
  N   -0.97252305151320     -0.65767460507657     -0.19551503246784
  C   -2.26864508006137     -1.12987270571399     -0.13098638966052
  C   -2.27539927072191     -2.51926992255730     -0.08106838040241
  C   3.31317438554476     -2.81711795978208     -0.46754628592031
  C   3.47613032009215     -1.47005747355551     -0.16896271206377
  N   2.24589390307322     -0.87223102157063      0.03141918311323
  C   -3.57702544631607     -0.57867377681916     -0.14045460137799
  C   -4.54110470749977     -1.58595377877596     -0.08667332815448
  S   -3.87024171744201     -3.20314104817147     -0.03120445616067
  S   4.80711528128407     -3.65266099886873     -0.72784543499251
  C   5.68973154271406     -2.15975154797742     -0.41837321911775
  C   4.84023362908273     -1.08178544283575     -0.13248339638137
  C   -0.67736855981948      0.59918943809979     -0.88458419669454
  C   -1.13043181742291      0.61918943994047     -2.35147722402781
  C   2.10467200391963      0.27602571842015      0.92770885443607
  C   2.63653208398612      0.02170798886664      2.34551487751124
  S   -4.26257302918876      0.98822096854325     -0.26652726364684
  C   -5.88485348352652      0.31407503290189     -0.20100276148746
  C   -5.86397527064663     -1.09249868406949     -0.12416997457819
  C   7.21717063229555     -0.43796466960574     -0.08874690551847
  S   5.68067699267802      0.37721623774680      0.16736909678007
  C   -7.11091029346535      1.03969709892190     -0.08802177415940
  C   -7.44683373289058      2.36222199352911     -0.19422211165525
  C   8.51739688002194      0.13902902774574     -0.01642709531344
  C   9.01498829502368      1.38742034648470      0.25880320374012
  C   10.43522315862745      1.76972264710264      0.26460413836017
  C   10.49570198587004      3.21664660510294      0.61855822922450
  C   9.19500877961305      3.69211559953418      0.81282997363680
  C   8.21949800052251      2.59030548616653      0.60262962737374
  C   -6.54767003632222      3.46285598329274     -0.62028532251673
  C   -7.41036400511048      4.65982979966907     -0.79875603714879
  C   -8.73306837200546      4.34695803099773     -0.46811799156762
  C   -8.79543977524416      2.92640501062432     -0.02313728367640
  C   11.57488759805764      4.09376160980594      0.76834988607986
  C   11.30142110205909      5.41167537376840      1.10382288918801
  C   9.98966474730316      5.87243505071977      1.29056082981834
  C   8.91502277821308      5.00956863902773      1.14803010852672
  C   -7.01883982624875      5.91794500509641     -1.23489070501541
  C   -8.00239781472203      6.88683126405865     -1.34676204704783
  C   -9.33539712132489      6.58911195108232     -1.02597311782452
  C   -9.72008037742319      5.33173510464026     -0.58347865052832
  C   11.53276643448342      0.98994318977348     -0.00380274996964
  O   7.01614825632531      2.68506822854285      0.70032453143949
  O   -5.35268469658684      3.41922729493149     -0.81067924281963
  C   -9.90725274538643      2.31537716123497      0.49535342960042
  F   12.29659654951420      6.27169858893238      1.25476527704729
  F   9.80339092287087      7.14466341677694      1.60428417982636
  F   -7.70868235325347      8.10860786591204     -1.76154647597508
  F   -10.23906720212906      7.54774195303671     -1.15653585093034
  H   9.27577039982657     -0.61108042148913     -0.23538546353706
  H   -7.93597031579498      0.35819890759045      0.12681221480405
  C   -9.92320893984807      0.97191308209831      1.00378061892214
  N   -9.97606796634815     -0.10236691672631      1.43086224225152
  C   -11.17483419311428      2.97953911561153      0.61580736240796
  N   -12.20747084942391      3.49222419691462      0.71969276908320
  C   12.87659901550562      1.49431158442961      0.02902688852986
  N   13.96978211378158      1.87468259754190      0.04816432155489
  C   11.46789680205027     -0.40212287842712     -0.34750529079653
  N   11.45221780374712     -1.52628631673910     -0.62725309509799
  H   -1.14955180719969      1.42269864787192     -0.32384005077577
  H   0.40631207053296      0.76401786988997     -0.85264402898112
  H   -2.22814737070720      0.50299964229555     -2.37061018473462
  H   2.61545405401785      1.14119379888761      0.47311940313108
  H   1.03825656062751      0.52472073657583      0.99820799388738
  H   3.71794109778223     -0.18621978024864      2.27143797543632
  H   12.61784392900018      3.80942606989378      0.63718593312686
  H   7.89068285730399      5.35742555198092      1.29335119641409
  H   -5.97940936473534      6.13948465126552     -1.48370854866724
  H   -10.77223803004868      5.17096887244641     -0.35197347298111
  C   2.46369293914894      1.29214468517646      3.17599526102162
  H   2.88816493899187      1.16083886632197      4.18200117058568
  H   2.97134093124895      2.15171598976402      2.71145165106914
  H   1.39795800920575      1.54918086285751      3.29632022791515
  C   -0.79678840077213      1.98281753405863     -2.95420394252201
  H   -1.13607847061327      2.04040481822061     -3.99864825409353
  H   -1.28497532767459      2.80093653857419     -2.40228427792708
  H   0.29044226087006      2.16743273567973     -2.94738261342870
  C   -0.51382870198811     -0.53081428611201     -3.14622109788938
  H   0.58798733883078     -0.50144981011008     -3.10363674220286
  H   -0.83953499902165     -1.51188436938771     -2.76818664215850
  H   -0.81010899060731     -0.47324861992056     -4.20400726191479
  C   1.95976312932068     -1.18574726118416      2.99070240275320
  H   0.86650738992070     -1.04946387446752      3.04452611075441
  H   2.15708059413235     -2.11307193916305      2.43129521422302
  H   2.32886414961325     -1.33565912887091      4.01597682553262
  C   -7.03472254009202     -1.97778399095726     -0.08626897538577
  C   -7.26245719012269     -3.00196799801789      0.79984169400200
  C   -8.47196573652730     -3.71966349338018      0.54525850769142
  C   -9.12326347428755     -3.21436041437625     -0.55015867190647
  S   -8.29493688696077     -1.90092803709900     -1.27089457427582
  H   -6.58333712327195     -3.22912773896179      1.62494069052305
  H   -10.06517395281877     -3.56362703124297     -0.97334308123623
  C   -8.96500564192302     -4.85907013584937      1.39381480951162
  H   -9.79374423421794     -5.36690161713818      0.87200361891396
  H   -8.15820571012337     -5.60534941575282      1.49223181432283
  C   -9.43932502879626     -4.44464538954816      2.79921613658699
  H   -8.59122704611664     -3.94361552119967      3.30246969565097
  C   -9.80536291432107     -5.68365815496351      3.61643215228586
  H   -10.65088683181463     -6.22021573890036      3.15435028375736
  H   -8.96203571435008     -6.38822529757116      3.68974067296888
  H   -10.10562521514739     -5.41138094522587      4.63970103214038
  C   -10.60049572082208     -3.45434890498176      2.73481064768949
  H   -10.93151711405709     -3.17120290703071      3.74590447763843
  H   -10.32829140554135     -2.53001243216334      2.20469710020535
  H   -11.46548818152727     -3.90372892352094      2.21685685441947
  C   7.05718282720162     -1.80564567615582     -0.40156295066151
  C   8.22978093644395     -2.71776798257629     -0.67093808571993
  H   8.84232278423016     -2.27346326050158     -1.47303553848018
  H   8.88487516351275     -2.71803453396464      0.21697975486565
  C   7.92088424230611     -4.16342235890728     -1.04709650390020
  H   7.35056820854804     -4.65278844367799     -0.23854057066477
  H   7.28076615908901     -4.19050980507827     -1.94621829424282
  C   9.19607986924873     -4.96150995958347     -1.31387640486306
  H   9.77795037128984     -4.45676834974295     -2.10407188959372
  H   9.83536024581177     -4.93220970297389     -0.41461246853462
  C   8.92677769573605     -6.40793577049568     -1.71095215290377
  H   8.37254033168053     -6.94384798711880     -0.92419734847706
  H   8.32842771595232     -6.46477185004610     -2.63397196741037
  H   9.86408914172954     -6.95532754865198     -1.88872787770586
