# Supplementary material for: Asymmetric small-molecule acceptor enables suppressed electron-vibration coupling and minimized driving force for organic solar cells
Source: Nat Commun. 2025 Feb 10;16:1503. doi: 10.1038/s41467-025-56799-6 (PMC11811148; doi:10.1038/s41467-025-56799-6)
Supplement: Supplementary file 5 — Supplementary Data 3 [file 41467_2025_56799_MOESM5_ESM.txt]

121
Coordinates from ORCA-job l8boopt
  C   -1.41626568979304     -3.38673543358442      0.20867891036233
  C   -0.71978976263151     -2.17863440124263      0.02884034774162
  C   0.71975477210688     -2.17864305175242     -0.02820143031984
  C   1.41620837395016     -3.38672348351827     -0.20825742160465
  C   0.70953286365111     -4.63942812888902     -0.14490461297176
  C   -0.70960802870355     -4.63944003625709      0.14512719860926
  N   1.21989673370664     -5.85044503096684     -0.24683017337128
  S   -0.00005357360558     -6.91151670259011     -0.00006297070645
  N   -1.21999356461877     -5.85046545579642      0.24684349135763
  N   1.61488529887242     -1.12831561300001      0.08057305149097
  C   2.87586611929274     -1.66623038787691     -0.08897027886515
  C   2.79144719349591     -3.04204868832326     -0.27645872102649
  C   -2.79150041277256     -3.04205085341831      0.27692705913643
  C   -2.87589149590234     -1.66620001333823      0.08967569501667
  N   -1.61490167795226     -1.12827149352935     -0.07974464470100
  C   4.21584715738081     -1.19761961808387     -0.08144442774809
  C   5.11336253244936     -2.24767986967381     -0.28954979854431
  S   4.33448835672221     -3.80738799973731     -0.48554591092740
  S   -4.33456091930048     -3.80739308607021      0.48587410786274
  C   -5.11340901048722     -2.24765523003557      0.29000345540947
  C   -4.21586177595269     -1.19756661936938      0.08217912810452
  C   1.42025504229076      0.08174266724428      0.88029109801710
  C   1.94932915542160     -0.03584070696627      2.31722057168035
  C   -1.42025732498261      0.08193454235667     -0.87923488181093
  C   -1.94939841763502     -0.03534707053294     -2.31616494269815
  S   5.00174685931956      0.31280516337648      0.11153461313421
  C   6.57584288931027     -0.46005415081167     -0.07119400266342
  C   6.46309150416731     -1.84616236860055     -0.29456999341407
  C   -6.46314083633911     -1.84614057641426      0.29482914299128
  C   -6.57585207510421     -0.46001399215828      0.07153740365104
  S   -5.00171637043228      0.31290949026288     -0.11055084547082
  C   7.85791901641859      0.15480175802535      0.02964576817907
  C   8.30259414732288      1.43692370025815      0.22906690815655
  C   -7.85789760032146      0.15483319099384     -0.02973502507228
  C   -8.30247988870214      1.43696613441065     -0.22928158386164
  C   -9.70602358885671      1.86661753147298     -0.33028676776978
  C   -9.69891425218946      3.34933071234684     -0.48514666844081
  C   -8.37464146309044      3.79744374053969     -0.50183578197931
  C   -7.45008573107014      2.64388274584320     -0.35282100430754
  C   7.45028551164337      2.64387160237265      0.35290770905150
  C   8.37493749660284      3.79740449928772      0.50156202910065
  C   9.69918726588892      3.34924162519905      0.48441379930569
  C   9.70618682317152      1.86652760397753      0.32957221829185
  C   -10.73713364749199      4.27800841718224     -0.61514057964042
  C   -10.39995838163196      5.61631574451822     -0.75821884717723
  C   -9.06492885308975      6.04691130181302     -0.77428186392450
  C   -8.03084765451756      5.13430105116034     -0.64489152267908
  C   8.03124697584856      5.13427956280821      0.64470251798393
  C   9.06541071549077      6.04685419358324      0.77369218847494
  C   10.40041827109931      5.61620670149459      0.75716369148398
  C   10.73748909456610      4.27788218286704      0.61400815595622
  C   -10.84017319896323      1.09394591574394     -0.31400598291809
  O   -6.24097239923492      2.70867349728076     -0.33547755771295
  O   6.24117043029694      2.70871562416889      0.33590327717921
  C   10.84030091994898      1.09381433042608      0.31285465614405
  F   -11.35298796815582      6.52634232277267     -0.88612539909159
  F   -8.81719554168434      7.33899839349078     -0.91635632460063
  F   8.81777772432899      7.33895559861717      0.91581076517689
  F   11.35353260383092      6.52619897628787      0.88468546004468
  H   -8.64111624996078     -0.59588179464052      0.07384905647056
  H   8.64110059588845     -0.59590704901751     -0.07427460377365
  C   10.83510079385738     -0.33661686018148      0.19910378378279
  N   10.86674507163090     -1.49103698665022      0.11287408826207
  C   12.16329592730583      1.64144467811735      0.41964855762652
  N   13.24202543753095      2.05357100534715      0.50143359735056
  C   -12.16310240914745      1.64163549899655     -0.42130280731957
  N   -13.24178248977629      2.05381887073193     -0.50344829409343
  C   -10.83507829546596     -0.33649113172454     -0.20031922802739
  N   -10.86679978307728     -1.49091969983923     -0.11422648677065
  H   1.90329273046688      0.92514178563169      0.35983692941686
  H   0.34555176162881      0.29646875980030      0.92260876807438
  H   3.03843948661761     -0.20790870627331      2.26501754260188
  H   -1.90324697526370      0.92524761689726     -0.35859653975444
  H   -0.34554863486108      0.29663351579480     -0.92155114207289
  H   -3.03850853826873     -0.20741425674665     -2.26394647355397
  H   -11.79442406063388      4.01688272358331     -0.61264849349845
  H   -6.98868612624386      5.45844654679810     -0.65641272299657
  H   6.98910203492915      5.45846532820937      0.65658975014502
  H   11.79476860214414      4.01671758895044      0.61113277530790
  C   7.60271741198689     -2.79021721484149     -0.56196782290050
  H   7.25029196088699     -3.81840033920920     -0.37246713943698
  H   8.42391500586411     -2.61897236191193      0.15191091229135
  C   -7.60282336586200     -2.79024758737098      0.56181115262709
  H   -8.42387649089411     -2.61885541796463     -0.15219872372331
  H   -7.25036175871058     -3.81839190985650      0.37216788186951
  C   -8.16576666626632     -2.71516910786188      1.99827121876349
  H   -8.58259000571591     -1.70000995388754      2.13460260468250
  C   8.16537116368147     -2.71482765460686     -1.99852317179737
  H   8.58218305973394     -1.69964258742027     -2.13470622654320
  C   -1.72184069108466      1.29169531216344     -3.03796551080271
  H   -2.13052894686998      1.25501364794776     -4.05826043764695
  H   -2.21222321757655      2.12727430630303     -2.51481291486824
  H   -0.64674428187898      1.52350293904577     -3.11898022803736
  C   1.72174899325807      1.29105580888629      3.03928354382660
  H   2.13039680544602      1.25416434449614      4.05958711560034
  H   2.21215473304518      2.12674056010653      2.51632181758753
  H   0.64665001104384      1.52284976557676      3.12030308913693
  C   9.31050980938816     -3.71283737386354     -2.15980449496100
  H   10.10337347889011     -3.52818401570725     -1.42046632284990
  H   8.95218698700102     -4.74797113508965     -2.03409917830297
  H   9.75796364243618     -3.63632048902155     -3.16235366139929
  C   -9.31095504079253     -3.71319644347039      2.15908997217158
  H   -10.10366145193683     -3.52836029590038      1.41962805440433
  H   -8.95262441711165     -4.74830803670378      2.03322437597522
  H   -9.75861672518677     -3.63689919985506      3.16156298362633
  C   7.08079764975845     -2.92290233965136     -3.05443429856753
  H   7.51084418777046     -2.88179541816570     -4.06647527876516
  H   6.59729150641712     -3.90732948354560     -2.93769344473170
  H   6.29343650824840     -2.15572812249678     -2.99429177738488
  C   1.31287617709401     -1.21119760423309      3.05683156194240
  H   0.21447091113694     -1.11583963838239      3.08917959908236
  H   1.55357647627487     -2.17457526203411      2.58184464821444
  H   1.67482061587691     -1.25797176785268      4.09446468266317
  C   -1.31299551962705     -1.21055875938801     -3.05604848430150
  H   -0.21459186193332     -1.11519887748924     -3.08844401548865
  H   -1.55367087785270     -2.17402866512429     -2.58123677271528
  H   -1.67500316091749     -1.25712685455474     -4.09366887463529
  C   -7.08141233503210     -2.92350276344941      3.05435586521590
  H   -6.29402981485771     -2.15632424445786      2.99455128461714
  H   -7.51166566320554     -2.88262495600451      4.06631831206195
  H   -6.59789442461067     -3.90790869658348      2.93748559324696
