# Supplementary material for: Asymmetric small-molecule acceptor enables suppressed electron-vibration coupling and minimized driving force for organic solar cells
Source: Nat Commun. 2025 Feb 10;16:1503. doi: 10.1038/s41467-025-56799-6 (PMC11811148; doi:10.1038/s41467-025-56799-6)
Supplement: Supplementary file 6 — Supplementary Data 4 [file 41467_2025_56799_MOESM6_ESM.txt]

121
Coordinates from ORCA-job btpbo4fopt
  C   1.41625620952491     -3.25889753189748     -0.19719525465028
  C   0.72009677450867     -2.04898087127467     -0.02583345477225
  C   -0.72009052619217     -2.04897703493522      0.02592474588721
  C   -1.41625425137637     -3.25888975051406      0.19729474453927
  C   -0.71062946545396     -4.51188904785067      0.13798714439252
  C   0.71062615197960     -4.51189370042876     -0.13787585858576
  N   -1.22240793575221     -5.72285273509094      0.23492576540814
  S   -0.00000694152549     -6.78382799709948      0.00006946852634
  N   1.22239971691832     -5.72286095664818     -0.23479526467016
  N   -1.61717411874658     -0.99914370246406     -0.07689289094777
  C   -2.87777066713000     -1.54136990843036      0.08793737785214
  C   -2.79195964167022     -2.91662938363983      0.26329674944765
  C   2.79196296477339     -2.91664147725871     -0.26321785257087
  C   2.87777626112554     -1.54138063689193     -0.08787584109520
  N   1.61718394091692     -0.99914885266300      0.07696338602799
  C   -4.21703786405047     -1.07372320539908      0.09655575608359
  C   -5.12647071917203     -2.12150341279267      0.29604927098573
  S   -4.33089433956282     -3.68472544836795      0.46566978029994
  S   4.33089802317494     -3.68473562483309     -0.46561103248314
  C   5.12647511876516     -2.12150846867316     -0.29602329055710
  C   4.21704024176807     -1.07373172887440     -0.09652435815608
  C   -1.42590529699272      0.21494923242262     -0.87160007646169
  C   -1.95600757429423      0.10259168993407     -2.30848618211387
  C   1.42593099513696      0.21494402014703      0.87167513989282
  C   1.95607035819652      0.10258690791136      2.30854779757109
  S   -4.97212917144479      0.45085570388391     -0.07769642639645
  C   -6.55252886146475     -0.29271925482715      0.12581244660782
  C   -6.47089984628199     -1.68865167166157      0.32076307702706
  C   6.47090159771474     -1.68864670799245     -0.32075728921942
  C   6.55252291576935     -0.29271241851051     -0.12581081482022
  S   4.97211802473536      0.45085499464133      0.07768768623089
  C   -7.81770944394253      0.36146497994770      0.12362803268631
  C   -8.24450602330044      1.65304512545337     -0.05244655065615
  C   7.81769978698392      0.36147914655580     -0.12361505168061
  C   8.24448679914568      1.65306375715286      0.05246012098266
  C   9.63937848207856      2.11769056140728      0.00545270612220
  C   9.62165921838717      3.58053536866534      0.29352285321267
  C   8.29817139965671      3.98881540363077      0.48715826889347
  C   7.38504439663807      2.82538496997931      0.34262270931950
  C   -7.38507210973831      2.82536538918272     -0.34263901096410
  C   -8.29821102879102      3.98878594561326     -0.48719717455812
  C   -9.62169584168955      3.58049585821442     -0.29355506617640
  C   -9.63940092298951      2.11765963458113     -0.00543901533229
  C   10.65047841877833      4.52310529531552      0.39460619102129
  C   10.30531933344425      5.83510237175451      0.68515296376735
  C   8.97143771662720      6.22681430226482      0.87205444095121
  C   7.94655045281988      5.29991637896247      0.77520114613164
  C   -7.94660614623091      5.29988522821822     -0.77527063321743
  C   -8.97150490393682      6.22676828070535     -0.87214996753869
  C   -10.30538240834836      5.83504477951288     -0.68524482751022
  C   -10.65052580115618      4.52305127538312     -0.39466608512707
  C   10.77413527120958      1.39143571602127     -0.25799745753012
  O   6.17907049284738      2.85795280285228      0.44954511734121
  O   -6.17909667757328      2.85793827380451     -0.44954158644211
  C   -10.77414625437183      1.39140521780233      0.25806414581423
  F   11.24950646089542      6.75676408151662      0.79452902821800
  F   8.71659455659440      7.49640842076599      1.14389370044930
  F   -8.71667683975746      7.49635915653305     -1.14401957550351
  F   -11.24958312477053      6.75669090056621     -0.79464548329315
  H   8.61420057449858     -0.35875057648051     -0.30493269349856
  H   -8.61420452003188     -0.35876781995579      0.30495900699258
  C   -10.78262287835877     -0.01685850615089      0.53619412016788
  N   -10.82537486056464     -1.15219798313840      0.76327019569797
  C   -12.08602254860326      1.97451351433886      0.28747612961883
  N   -13.15517783068389      2.41748527595725      0.31810840985372
  C   12.08600573111789      1.97455722139151     -0.28741209582853
  N   13.15515443194849      2.41754444587393     -0.31805039433628
  C   10.78262958912236     -0.01683942558437     -0.53606917437964
  N   10.82539204883740     -1.15217855950145     -0.76314566799045
  H   -1.91014693273110      1.05513955040081     -0.34701153968142
  H   -0.35180744314924      0.43232742528726     -0.91429981455721
  H   -3.04369805447758     -0.07812817051816     -2.25601947828351
  H   1.91015828079117      1.05513539922532      0.34707491369169
  H   0.35183319207428      0.43231847344513      0.91440119221754
  H   3.04375959488690     -0.07813012576655      2.25605156785795
  H   11.70648750948593      4.29254557407076      0.26126458064463
  H   6.90550808293557      5.59310916642350      0.92225242776516
  H   -6.90556680074385      5.59308803762114     -0.92232344054814
  H   -11.70653235950345      4.29248312556568     -0.26132205469690
  C   1.73996618637444      1.43582802982840      3.02240457013535
  H   2.14734487391565      1.40132968011516      4.04330804064310
  H   2.23866985275712      2.26363794079128      2.49478844793629
  H   0.66692011587946      1.67785898287968      3.10097685307333
  C   -1.73988620367495      1.43583401066165     -3.02233583514191
  H   -2.14723415792161      1.40133578815093     -4.04325157963637
  H   -2.23860704204269      2.26364227148090     -2.49473362775949
  H   -0.66683834297049      1.67786745453513     -3.10087561035388
  C   -1.31118368688786     -1.06321305576089     -3.05593475485511
  H   -0.21371781425401     -0.95797263797961     -3.08991950224526
  H   -1.54231393946782     -2.03124268221771     -2.58565611506797
  H   -1.67477918137287     -1.10742871179797     -4.09311746112749
  C   1.31126976117009     -1.06321896680756      3.05601469364691
  H   0.21380431908655     -0.95798350467269      3.09002838683595
  H   1.54239166989529     -2.03124894734127      2.58573248111623
  H   1.67489192537881     -1.10743146816164      4.09318814649115
  C   -7.69366558063120     -2.55027270312806      0.52244438901414
  H   -8.26794782125031     -2.14935692401508      1.37441201183210
  H   -8.35869267157039     -2.42533997706812     -0.34907625908188
  C   -7.47008558386005     -4.04148462920055      0.75248257152206
  H   -6.93846713944061     -4.48340036040801     -0.10829244791290
  H   -6.82430293246585     -4.19527801326999      1.63442960874507
  C   -8.79003946609032     -4.78204861908077      0.96037797794224
  H   -9.33130995364560     -4.32223156493946      1.80494050368503
  H   -9.43474099388528     -4.62338430334489      0.07877261197480
  C   -8.60837543552927     -6.27428865739040      1.20991826384796
  H   -8.09445585969474     -6.76302016527363      0.36687741924413
  H   -8.00709678932548     -6.45899638569629      2.11410708801685
  H   -9.57661479272167     -6.77809079716152      1.34599949400123
  C   7.69367508691550     -2.55025907718906     -0.52243155029288
  H   8.26798797917912     -2.14930844493605     -1.37436125599128
  H   8.35867080735716     -2.42536151848564      0.34911903742803
  C   7.47010456556125     -4.04146142421512     -0.75254367909627
  H   6.93847352500295     -4.48342037859893      0.10820113978303
  H   6.82433639891675     -4.19521454621499     -1.63450850981256
  C   8.79006548803822     -4.78201070969292     -0.96044751783587
  H   9.33135236838610     -4.32215191751016     -1.80497694532760
  H   9.43474739261061     -4.62338679553671     -0.07882039246053
  C   8.60841290865748     -6.27424001163319     -1.21006193458264
  H   8.09446962042673     -6.76301134666943     -0.36705874155062
  H   8.00716094143506     -6.45890712767057     -2.11427673751136
  H   9.57665746150036     -6.77803347016335     -1.34613785863947
