# Supplementary material for: Asymmetric small-molecule acceptor enables suppressed electron-vibration coupling and minimized driving force for organic solar cells
Source: Nat Commun. 2025 Feb 10;16:1503. doi: 10.1038/s41467-025-56799-6 (PMC11811148; doi:10.1038/s41467-025-56799-6)
Supplement: Supplementary file 7 — Supplementary Data 5 [file 41467_2025_56799_MOESM7_ESM.txt]

135
Coordinates from ORCA-job t2boopt
  C   1.42699997462623     -2.80919170892299     -0.24679535536767
  C   0.72399687672706     -1.60360591423674     -0.07805744250869
  C   -0.71441196579912     -1.60503679437183     -0.04031245599316
  C   -1.41446630963741     -2.81054383699197      0.13894978969221
  C   -0.70428374065992     -4.06228230483347      0.08771331588434
  C   0.71897383422109     -4.06189233982039     -0.18791536894453
  N   -1.21381450002563     -5.27361435700703      0.18910257574354
  S   0.00961733401731     -6.33429945397539     -0.04108612943467
  N   1.23091756508125     -5.27298085592647     -0.27955538787627
  N   -1.60400139075419     -0.55274538911442     -0.16583753065284
  C   -2.86655151610550     -1.08711862224625     -0.00605514689569
  C   -2.79066635711241     -2.46186057756071      0.19010563648932
  C   2.80318922384759     -2.45921339971748     -0.28915824026035
  C   2.87553314776564     -1.08360472771917     -0.09897150567953
  N   1.61161381095955     -0.54970287804190      0.04727703141380
  C   -4.20276774244985     -0.61110610282038     -0.02654267351550
  C   -5.10569079274830     -1.65502031310453      0.17727988636408
  S   -4.34247705589688     -3.21877661305722      0.38236146183278
  S   4.35845761035082     -3.21520151677815     -0.45725129317508
  C   5.11774725213019     -1.65019508787642     -0.24433676401083
  C   4.21079203201746     -0.60657385118180     -0.05940531985127
  C   -1.39813085361919      0.65069131192421     -0.97289937027552
  C   -1.90762225098224      0.52346002683749     -2.41609259808092
  C   1.40214117256700      0.66126645318801      0.84160795910887
  C   1.88991299158305      0.54296511505124      2.29288279354424
  S   -4.97732860044025      0.88954544346371     -0.31732864650329
  C   -6.55705131393964      0.14201613492167     -0.12986750131145
  C   -6.45352932599279     -1.23906369447527      0.12508063138407
  C   6.46435749321899     -1.23377942081374     -0.16304332427887
  C   6.56186473997450      0.14673928972951      0.09729776659218
  S   4.97816739520403      0.89387901089357      0.24903924712110
  C   -7.82642261883193      0.79955704898889     -0.12597917470762
  C   -8.23706256827598      2.06284628500658     -0.45556984753594
  C   7.83053301328357      0.80500745031303      0.13427836855812
  C   8.23062232639609      2.06317821653694      0.49524513455979
  C   9.61699169422658      2.55945950023660      0.52282742933757
  C   9.59719160584307      3.86783055184352      1.23749545521493
  C   8.27274260360989      4.19252457758614      1.54664952497467
  C   7.36333784136314      3.12066212552861      1.07110371938459
  C   -7.38673658790051      3.13016597351632     -1.03825020236014
  C   -8.30803166397650      4.21650868139563     -1.45497693739214
  C   -9.62163601407004      3.88838968219053     -1.10592290371547
  C   -9.62227397817060      2.56143419090676     -0.42723527449015
  C   10.62071767873821      4.74483202087348      1.61371384459204
  C   10.26758301665358      5.90372929013643      2.29110108486544
  C   8.93210426495979      6.21040096218677      2.59324041032907
  C   7.91262618568914      5.35315868202972      2.21646328738079
  C   -7.96874078782765      5.39277783452728     -2.10799420708711
  C   -8.99827031086321      6.26309856000261     -2.42289409039188
  C   -10.32231349450952      5.95483102313754     -2.07570753918463
  C   -10.65467726511722      4.77875771465663     -1.41825906974418
  C   10.73308786832312      1.98000099748931     -0.02109020300509
  O   6.15613931214481      3.13201656541868      1.16465240911858
  O   -6.18359406831060      3.13857311727237     -1.17479216299499
  C   -10.72334547304888      1.96990384633773      0.13414906517729
  F   11.20342964818749      6.75739138980250      2.67509451118138
  F   8.67078763107314      7.33081889461067      3.24685325014409
  F   -8.75640389280305      7.39857517507683     -3.05756933074469
  F   -11.26879352586002      6.82315678685594     -2.39498271667136
  H   8.62446640267382      0.11928419459549     -0.16830672772619
  H   -8.61100468187264      0.10916382358781      0.18982380182825
  C   -10.69204471383818      0.72106306904279      0.84310268638606
  N   -10.70875771143038     -0.27803752269907      1.42676653119934
  C   -12.03174090155430      2.56017787313347      0.08684072512378
  N   -13.09648808827751      3.01363443714734      0.05927164252029
  C   12.04046585826977      2.56546899906449      0.08293775278167
  N   13.10433933859815      3.01579243564036      0.15646297969076
  C   10.71990670334095      0.75204965977015     -0.76693558278165
  N   10.75120986994045     -0.22984471054518     -1.37865718501189
  H   -1.88745011254869      1.49824194746175     -0.46497193961866
  H   -0.32282339654721      0.86473587902531     -1.00226463816307
  H   -2.99491247764697      0.33799846630745     -2.37877212865480
  H   1.90587752075084      1.50018795196279      0.33335349148924
  H   0.32867010722218      0.88528587778751      0.85283623980787
  H   2.97557903606174      0.34581536761452      2.27294530859252
  H   11.67737640072222      4.57078357537551      1.41381143053125
  H   6.86976163582298      5.58116219226380      2.44398040846880
  H   -6.93438449601025      5.62423858197084     -2.36836277762103
  H   -11.70365937102322      4.60292435688342     -1.18281932718802
  C   1.67533610705400      1.88123946491201      2.99759803784332
  H   2.05269974094632      1.84299021800390      4.02979586397049
  H   2.20330791811997      2.69875589413383      2.48245940876333
  H   0.60476658038782      2.14190912653234      3.04415436841108
  C   -1.68866342362888      1.85199147026847     -3.13769091021816
  H   -2.08034558209234      1.80657373098874     -4.16426480616616
  H   -2.20109887949741      2.68057734044661     -2.62458971067569
  H   -0.61614050070746      2.10057524591589     -3.20171313848841
  C   -1.24796318918298     -0.64584519850076     -3.14459315443126
  H   -0.15083921551449     -0.53462791159545     -3.16836792412013
  H   -1.47866077471992     -1.61011030432936     -2.66638994021009
  H   -1.60090861216836     -0.70295796263993     -4.18481238581555
  C   1.20854896559527     -0.61250701433757      3.02339142429865
  H   0.11220752009527     -0.49154447370829      3.02913897199232
  H   1.43790910530348     -1.58364757346003      2.55859360514056
  H   1.54522696141944     -0.66182370454486      4.06939917668825
  C   9.59206911159123     -3.58380161054060     -0.05145011580144
  C   8.94612037334350     -3.85027519224218     -1.23084982416107
  C   7.58610857770348     -2.16708164009752     -0.32960473519322
  S   8.81382081463017     -2.36883357477812      0.87259405536442
  H   10.50427525733829     -4.04947515594496      0.32136357827990
  C   -7.57313004454678     -2.17098999116448      0.31442052653997
  C   -7.76006768113307     -3.02698238181293      1.37035824358621
  C   -8.92563110575689     -3.84551488365919      1.24278902341195
  C   -9.58381444569571     -3.58670473226944      0.06845912504058
  S   -8.81449414874634     -2.37915363296737     -0.87260985698060
  H   -7.08494326900505     -3.05890882247004      2.22867917084664
  H   -10.50015642845735     -4.05447674809384     -0.29137860419727
  C   7.78309883640035     -3.03152917762872     -1.37695641763572
  H   7.11714315545514     -3.06897722828103     -2.24220286517122
  C   -9.36941167861461     -4.82736008797533      2.29171984163382
  H   -10.13937108937144     -5.49448640243890      1.86880095077298
  H   -8.51462325278425     -5.47288207146883      2.55628835285264
  C   9.40157149083317     -4.83803327578760     -2.26898935099368
  H   10.17549823146981     -5.49470925032066     -1.83711652087904
  H   8.55341842276540     -5.49295235391798     -2.53187589751013
  C   -9.92093964709920     -4.17213494833259      3.57204514483207
  H   -9.13999138167928     -3.49026138295086      3.95767382068521
  C   -10.18387638034586     -5.23471353907277      4.63824666220150
  H   -10.94734222944889     -5.95379125882517      4.29706118159738
  H   -9.27295026160646     -5.80527489799968      4.87806320375100
  H   -10.55225048717792     -4.78055454928272      5.57076853602454
  C   -11.16880831195598     -3.33908626185903      3.28757373874622
  H   -11.55862890962191     -2.88838299771967      4.21339427851809
  H   -10.96624960967462     -2.52095051522359      2.58146432933236
  H   -11.96987487248335     -3.96944322991905      2.86435336889127
  C   9.95280224437719     -4.18780998005851     -3.55192108394334
  H   9.16595890801616     -3.51896744584794     -3.94824612185579
  C   11.18838519085070     -3.33669817984983     -3.26717760199431
  H   11.57978419576903     -2.89119244375683     -4.19478588028430
  H   10.97152492070850     -2.51366089367213     -2.57069026028655
  H   11.99390329209847     -3.95209783782776     -2.83064176684481
  C   10.23411525515190     -5.25632882807470     -4.60740287583702
  H   11.00365462772300     -5.96410646529960     -4.25636321970676
  H   9.33093698028478     -5.83914250969395     -4.84708228202012
  H   10.60211452557700     -4.80608859422935     -5.54195330559681
