# Supplementary material for: Asymmetric small-molecule acceptor enables suppressed electron-vibration coupling and minimized driving force for organic solar cells
Source: Nat Commun. 2025 Feb 10;16:1503. doi: 10.1038/s41467-025-56799-6 (PMC11811148; doi:10.1038/s41467-025-56799-6)
Supplement: Supplementary file 8 — Supplementary Data 6 [file 41467_2025_56799_MOESM8_ESM.txt]

274
Coordinates from ORCA-job pm6sma2_111_s0opt
  C   -6.18598386714174     -1.04567358088616      2.55849631448657
  C   -6.43271863761402      0.33783622164500      2.86458732288343
  C   -7.68525313016389      0.96057225605203      2.66149919099922
  C   -8.66821160277311      0.16797178313172      1.97661374027603
  C   -8.40861336001672     -1.21355970112997      1.67283023726939
  C   -7.21752449623075     -1.87414859243113      2.02327551819039
  C   -9.92337178070971      0.59372943115269      1.43162766806367
  C   -10.59544253877043     -0.38900656059812      0.71985026395472
  S   -9.74193927193369     -1.94402823694338      0.78084407732292
  C   -4.82220374346518     -1.41365370438285      2.77051155964431
  C   -4.02154220499822     -0.37750145980627      3.21644792610297
  S   -4.96048908374553      1.11050074488650      3.47613261122583
  C   -7.03374255168177     -3.32202925292683      1.87448931994325
  C   -8.00351642544172      2.32691730526018      3.07779859067410
  C   -7.37991739572592     -4.17861869116807      0.83816633996804
  C   -7.04747843388404     -5.53476563655513      1.12929339925883
  C   -6.49397489445422     -5.76743153540840      2.37704186128221
  S   -6.35202385687217     -4.24237385879781      3.22921275103393
  C   -9.24064066999039      2.83208936816362      3.47204053279285
  C   -9.19065352302431      4.22064751244137      3.78383967728749
  C   -7.95062069861973      4.82184040767691      3.65626604475593
  S   -6.78683210799993      3.62090036129676      3.13171726516271
  C   -11.77667818422682     -0.24373731736518     -0.09377164164909
  C   -12.17856065296495     -1.02747328548083     -1.18439257143338
  C   -13.35022388108656     -0.53496559187711     -1.79349134540848
  C   -13.88090225798168      0.62899281578240     -1.19589515390123
  S   -12.86254957405350      1.11541264484290      0.17218509996911
  C   -15.09504321722280      1.28159175767725     -1.63508654236892
  S   -16.02623151451937      0.41698792242639     -2.86707834589102
  C   -17.25128277127885      1.68524900108912     -3.01603924974855
  C   -16.95882136233419      2.71982962427008     -2.10513332954234
  C   -15.74965293821642      2.49150945983363     -1.32614647646712
  C   -17.76810498145613      3.94719370417389     -1.94481104363672
  C   -17.24483410031566      4.94590020214617     -0.99069650827307
  C   -16.04793582124979      4.71584697511350     -0.21598129002670
  C   -15.26939775836480      3.46734279774900     -0.32673782580804
  C   -17.84435959660325      6.17775620872477     -0.73517361375185
  S   -16.91074860982366      7.04846703588642      0.46642607714944
  C   -15.72394273149021      5.76991683123590      0.63637449616935
  O   -14.27056165356591      3.26313810543514      0.39104334567410
  O   -18.82884184148256      4.14233158085696     -2.56827093922690
  C   -18.28333964908746      1.43971552285633     -4.00614155607913
  S   -19.76631613895654      2.38902199052405     -4.25068656107433
  C   -20.30143082642173      1.31046060714034     -5.50352268107625
  C   -19.40261484752518      0.28187591309480     -5.75214684279311
  C   -18.26644938606501      0.35685692802726     -4.90604606563813
  C   -6.07627216846813     -7.07936703367688      2.97943438226089
  F   -7.23631242014356     -6.52794115262025      0.22897399282990
  F   -10.28756438028560      4.90387569416433      4.18460332631963
  C   -7.58776081115264      6.25968107855305      3.89278068408807
  H   -10.27254667988454      1.63060926460615      1.44294617424887
  H   -4.42127404021901     -2.40244643434616      2.52720227518749
  H   -7.83387013345787     -3.87012548450590     -0.10748006609947
  H   -10.15014510101130      2.23179911686124      3.58504485155852
  H   -11.59829754747227     -1.88074285699300     -1.56266715653913
  H   -13.80048605918151     -1.00174531864113     -2.68037206589058
  H   -21.25539729600672      1.50649898512542     -6.01163659353388
  H   -19.54788490181750     -0.49421881341932     -6.51725819343718
  H   -17.43672673191191     -0.36220474359048     -4.95287805443759
  H   -6.63226722278946     -7.30124688797502      3.91816106671137
  H   -6.28640950901908     -7.89919137042123      2.26152991258315
  H   -4.99097917553920     -7.10220771921252      3.22575392254733
  H   -8.47651781470641      6.80404149952110      4.27389209822922
  H   -6.77002797862807      6.36801346982082      4.64030538049355
  H   -7.25403084989518      6.76371114374333      2.95713223996969
  C   -19.09126583996185      6.77411075817273     -1.32622791340656
  H   -19.01506368040044      6.82657113753274     -2.43351612786172
  H   -19.97257380164274      6.13084283961871     -1.11439162835862
  H   -19.28496855469955      7.79261776280779     -0.92851848547193
  C   -14.57442473006934      5.90366274324775      1.59601992714763
  H   -14.60846714269653      5.10049760576185      2.36354156594156
  H   -13.60477582682659      5.77530602968991      1.06902345606566
  H   -14.58070004818777      6.88961160894039      2.10675263613493
  C   13.30217771480445     -0.52214600771302     -0.53688795690507
  C   12.85753518077759     -1.80888039272098     -0.99427063337999
  C   11.59600996166424     -2.35897149039233     -0.68104826899636
  C   10.72974390332025     -1.53139423638929      0.09329037352397
  C   11.15482302838686     -0.22443174788232      0.52125211046127
  C   12.45513265857304      0.28223269668922      0.29704652579173
  C   9.39129916793744     -1.82859054922896      0.51095776306731
  C   8.75942171535252     -0.78373410846152      1.15796974456828
  S   9.84151851728463      0.61351817147890      1.36592371141534
  C   14.57810289019385     -0.16822569213487     -1.11733299070195
  C   15.07904403669816     -1.13772328127256     -1.95009457502018
  S   14.04014899522141     -2.54526425224122     -2.08922370895463
  C   12.94847301064537      1.54021919772192      0.86561038426163
  C   11.16038396320469     -3.68180719178001     -1.14589396097216
  C   14.24817484188299      1.84647900632115      1.26203594239609
  C   14.37031975239812      3.17337894317462      1.75962003068736
  C   13.20474710345258      3.92009484722135      1.77500862632446
  S   11.89597990992026      2.93942471890332      1.14405200718354
  C   9.93249490389648     -4.05643232662445     -1.67559913684577
  C   9.87260530607745     -5.45310504731510     -1.94989967717016
  C   11.01208428854316     -6.18157410738071     -1.65661148984771
  S   12.22520395274111     -5.09474592427903     -1.00051763219513
  C   7.39250762221041     -0.70950450118837      1.60415724990429
  C   6.67587566241171      0.42557895323384      2.00256481872143
  C   5.34506004284656      0.12964577520339      2.35470441315299
  C   4.99539544041351     -1.23308999540555      2.24324932366813
  S   6.40090181094996     -2.16477258373954      1.69643530667966
  C   3.67196749603254     -1.74496438774590      2.50651267196923
  S   2.47080598616776     -0.52405120581135      2.93454324197399
  C   1.13236994695477     -1.67147465453052      2.99897593376658
  C   1.62062082378770     -2.96615423885423      2.73427343255518
  C   3.04666975190340     -3.00626880553160      2.45815859879756
  C   0.78170870962844     -4.17972265491430      2.69010144095337
  C   1.48742378031965     -5.43824692763908      2.38629938952052
  C   2.90251529772901     -5.47313000376417      2.09176092392640
  C   3.74185944795138     -4.26351594050836      2.12251248619029
  C   0.86716452569718     -6.68060018030048      2.28642941649181
  S   2.04681714782735     -7.89064132975202      1.81638352138228
  C   3.36877432711065     -6.74236358812126      1.75643132175854
  O   4.96241725591582     -4.30248414000857      1.86848999101862
  O   -0.45208446664328     -4.14786158277137      2.87157768121531
  C   -0.16076960004619     -1.08116219642601      3.24070641692180
  S   -1.71977574516797     -1.91101397561450      3.15502470254956
  C   -2.59143048019092     -0.39200455512232      3.35544825580675
  C   -1.71644509871346      0.68414975806717      3.54137292539452
  C   -0.36476419814760      0.29558873111874      3.47881668556597
  C   13.00568561038714      5.31559605076315      2.29310965866235
  F   15.54951693364662      3.67485683992978      2.19018450118814
  F   8.75549997380906     -6.02922103854072     -2.46915182703273
  C   11.24494652571654     -7.65440644758122     -1.84175145465832
  H   8.88731820801080     -2.77592696483642      0.29490791731920
  H   15.05989134950028      0.80568307670709     -0.98631881583374
  H   15.08851936798099      1.14461627058081      1.23221066029848
  H   9.09393039126166     -3.38550243793337     -1.88868030182868
  H   7.10900101395956      1.43553045549935      2.02470582681361
  H   4.63779377944757      0.89577248160751      2.69889718506486
  H   -2.05410385505699      1.72145820272525      3.67190897470340
  H   0.46547078548043      1.00628399451729      3.58674198139417
  H   12.21061611473736      5.85456773469050      1.73773073729501
  H   12.71915725553767      5.31892029450185      3.37071186579633
  H   13.94851722432711      5.89335405247076      2.19400027571016
  H   10.32969210648785     -8.12111891473510     -2.26150069581862
  H   12.08644846266639     -7.85952356790669     -2.54152300670217
  H   11.48094392421507     -8.16534463312539     -0.88095172249963
  H   16.01114983130751     -1.10133933791754     -2.52851934761832
  C   -0.57459981655855     -7.05128053082875      2.48364505755527
  H   -0.71288289650003     -8.15314535510760      2.49261472869452
  H   -0.96329719024737     -6.62443392947709      3.43108176575149
  H   -1.20512273033234     -6.62898989417351      1.67257745574352
  C   4.75247366059082     -7.17640365737864      1.36685273826968
  H   5.06787226132931     -6.65412426046205      0.43887985290651
  H   5.49037042100934     -6.88737200876445      2.14481542628041
  H   4.80707664077685     -8.27283532702604      1.20090450216129
  C   5.94569175234271     -1.06003806762945     -1.60282788488099
  C   4.91673371788458     -0.14259097968151     -1.15104178387207
  C   3.60347411037362     -0.67653337249952     -0.84672490348356
  C   3.44842693848228     -2.11399560389459     -0.84884614747350
  C   4.50131286138535     -3.02188438939714     -1.18547724136750
  C   5.77172644916794     -2.47776713850799     -1.61168556632557
  N   4.44545892988511     -4.36038252448216     -1.18515593244323
  S   5.96004569938589     -4.89841816044340     -1.68162214189710
  N   6.69279115414890     -3.39919585598164     -1.92353893997391
  N   2.33678298883403     -0.11441954722633     -0.53922276439277
  C   1.43381836980972     -1.17124047802168     -0.36555836425493
  C   2.10847141938560     -2.39726463435756     -0.53915841597058
  C   7.09959218838584     -0.30656151928508     -1.87145958837850
  C   6.82594431270053      1.03396980416239     -1.52042785765520
  N   5.50328632642724      1.13404856419720     -1.09506503763909
  C   0.03033051732376     -1.35055004245472     -0.23613880370570
  C   -0.30963784791975     -2.73030171909789     -0.27013402513613
  S   1.08117974696767     -3.80928456706558     -0.48425473993063
  S   8.72773481860053     -0.58023609514144     -2.44419420734451
  C   9.08288824800286      1.12954957730802     -2.12498839777333
  C   7.96668364070871      1.86240197802192     -1.63013140488940
  C   1.76379001909873      1.21506403283825     -0.84038634723960
  C   1.08382425908453      1.91988368863068      0.36789086285043
  C   4.96156170708779      2.42973950539241     -0.69066342788456
  C   4.85879033931559      3.45376322352902     -1.86036062137845
  S   -1.39289833061406     -0.34191185977697     -0.03916758080078
  C   -2.45192667326243     -1.78208668220791     -0.12131580802088
  C   -1.68663028596286     -2.99981398231952     -0.15044712045525
  C   10.07980648287885      3.21983193078496     -1.82401204562777
  S   8.38562569672778      3.52751406587451     -1.30053426206401
  C   -3.83446556873734     -1.78867157243800     -0.41343697742558
  C   -4.78851804851127     -0.78170719365010     -0.54803859438929
  C   11.16574461513158      4.11610672153109     -1.72265150860532
  C   11.29605072563624      5.43368686057320     -1.27465864406621
  C   12.55338683451359      6.13205868914135     -1.02130926699785
  C   12.21809595311519      7.51713407352755     -0.59038560399924
  C   10.80561891278171      7.64235478763126     -0.53721801506221
  C   10.18086796536180      6.34877748895596     -0.93140721757957
  C   -4.62454570685024      0.62089935433608     -0.10299108561505
  C   -5.93793322263590      1.28185808025089     -0.32465993342268
  C   -6.83782553965377      0.35460031845936     -0.91570743071185
  C   -6.13152161033116     -0.93909399544686     -1.09633111008534
  C   13.02146362529842      8.62545251941354     -0.25655002197352
  C   12.38048076294746      9.81607663689864      0.11753436961968
  C   10.96892731830058      9.92220400969223      0.16960835169687
  C   10.16286667845191      8.82540016839187     -0.16082235335733
  C   -6.29984890299929      2.59468039783975     -0.02189825386711
  C   -7.62220101396613      2.97537512602311     -0.28254923946341
  C   -8.52433158695964      2.06803099311937     -0.88329906567408
  C   -8.14721871434805      0.76185538132902     -1.22363198135619
  C   13.85356376635747      5.60972610860203     -1.06084677761346
  O   8.96667740078178      6.11519380109134     -0.95926635637531
  O   -3.61230508902611      1.14344061993336      0.38217946259548
  C   -6.66329379913530     -2.05820770645419     -1.75383071181871
  F   13.11275312568204     10.89711534499824      0.43997180447495
  F   10.42279363318729     11.09395126778027      0.54089513473572
  F   -8.06447578791144      4.20229929232217      0.05101923404058
  F   -9.79125032416654      2.47340855448878     -1.09535265079875
  H   12.10187551226361      3.63778609558127     -2.02993865164381
  H   -4.19231516079388     -2.80259647961828     -0.62444531919281
  C   -5.93750660699928     -3.27513877061686     -1.97097294254349
  N   -5.38774000220346     -4.29717551336920     -2.16084164568785
  C   -7.99232908719038     -2.09196225847976     -2.28587997096396
  N   -9.08271369036954     -2.16177899710434     -2.72086111925719
  C   14.99835509651396      6.35661868997299     -0.63422699150690
  N   15.94581207754817      6.94884454766445     -0.26803990949760
  C   14.17754973443891      4.27687726714559     -1.46793045135672
  N   14.50328875934745      3.19829495162398     -1.80471851077516
  H   1.00026002180265      1.05760521732501     -1.63376921826204
  H   2.54177733459714      1.84843889131206     -1.28746671127693
  H   0.52560528529428      1.14260024140441      0.93172607606757
  H   5.63443353868591      2.84537044445536      0.09123789343986
  H   3.99623330580691      2.25908818872684     -0.19892387550073
  H   5.90031108702872      3.73202935891622     -2.12882978919463
  H   14.11666525661605      8.61339100595073     -0.27403339791444
  H   9.06646426716995      8.89654201687941     -0.12449764535907
  H   -5.58618813884085      3.29530080070701      0.42847723508305
  H   -8.89915128453856      0.11046594733400     -1.67883329553727
  C   4.15684053324757      4.73676471222211     -1.37087188423326
  H   4.20651465050352      5.53072622597466     -2.14665149191989
  H   4.63411322220478      5.13870470495080     -0.44989893539373
  H   3.08153554485427      4.55266510812599     -1.14839526968127
  C   0.05572520073557      2.95191221829545     -0.14481880400555
  H   -0.43306845961050      3.46969512368138      0.70802280756643
  H   -0.74809808105151      2.47163675342234     -0.74191245946948
  H   0.54602150715164      3.72853502535591     -0.77599864621022
  C   2.07235872894563      2.58028675360661      1.34987845680019
  H   2.53120391112954      3.49302136329490      0.91239377036442
  H   2.88287024729347      1.88843821919381      1.65059344554267
  H   1.54144678465162      2.89289141498984      2.27521529498792
  C   4.20788271298088      2.88431211486325     -3.13850074990813
  H   3.11985355433348      2.69363897386315     -3.01306408456979
  H   4.68998829146916      1.93513096397212     -3.45561194893539
  H   4.31516500863263      3.61030856705238     -3.97310241793912
  C   -2.25914445864734     -4.33541132851428     -0.11556775038050
  C   -1.90702095307233     -5.44849974570563     -0.87563902294019
  C   -2.69820062681933     -6.60993501027214     -0.60364922603717
  C   -3.63588826619963     -6.36243140526426      0.39164839281462
  S   -3.57253480806577     -4.73815829966831      0.99099772869961
  H   -1.12754648057605     -5.41663148188308     -1.64999343688031
  H   -4.37572582006525     -7.06240418238222      0.79155984445038
  C   -2.59488701988565     -7.90804864165521     -1.36945936446405
  H   -2.88690656496093     -8.75824083344422     -0.71215180197763
  H   -1.53414335102070     -8.07783840407883     -1.65945336324558
  C   -3.48157153082087     -7.94729006598271     -2.65293477143022
  H   -3.20069667189069     -7.06682769393217     -3.27609756644009
  C   -3.17842964410010     -9.22749416507393     -3.46010470380701
  H   -3.43855758944605    -10.13846445671862     -2.87323167062536
  H   -2.10089461477310     -9.29695705117252     -3.73096529550186
  H   -3.76913341805844     -9.25595107076863     -4.40210489839189
  C   -4.98371586698871     -7.83056259941379     -2.32277552852499
  H   -5.59194085657637     -7.90534099948392     -3.25113934160737
  H   -5.22993618378825     -6.86086397004598     -1.84603606966753
  H   -5.30680428802597     -8.65315158000166     -1.64276012202182
  C   10.26882255737777      1.86318671119610     -2.24550317892662
  C   11.56102362203390      1.28216528633001     -2.75740952579788
  H   12.41284383800010      1.63626937184906     -2.14647695835754
  H   11.52979641951274      0.17977237895049     -2.62597673848175
  C   11.86909561737638      1.59410356162989     -4.25331539369885
  H   11.92039569282736      2.70253564162577     -4.35831761348990
  C   10.76189856564398      1.07553611519177     -5.19237976955124
  H   11.00247655602743      1.30900424447328     -6.25292096422643
  H   10.65186853097245     -0.02960827875117     -5.10684202046865
  H   9.77460253355060      1.53026743908001     -4.95983593487809
  C   13.25184146554049      1.01288848465547     -4.61597740331340
  H   13.50905599888881      1.23246713981537     -5.67601834290336
  H   14.04447914593831      1.44145074723351     -3.96694100082638
  H   13.26483522169872     -0.09247810746946     -4.48236561993280
