# Supplementary material for: Asymmetric small-molecule acceptor enables suppressed electron-vibration coupling and minimized driving force for organic solar cells
Source: Nat Commun. 2025 Feb 10;16:1503. doi: 10.1038/s41467-025-56799-6 (PMC11811148; doi:10.1038/s41467-025-56799-6)
Supplement: Supplementary file 9 — Supplementary Data 7 [file 41467_2025_56799_MOESM9_ESM.txt]

274
Coordinates from ORCA-job pm6sma2_23_s0opt
  C   5.41625867517706     -0.85986220638446     -3.03495254746112
  C   5.58331095983170      0.54271755958577     -2.78003697804665
  C   6.81480441875682      1.12332625611340     -2.43495031052227
  C   7.92957448519499      0.23409188061148     -2.36485530721338
  C   7.75433466687107     -1.18405612168300     -2.55552001111168
  C   6.50207610619218     -1.77952868884301     -2.83693605863203
  C   9.26963880403060      0.56680505495075     -1.99263435225556
  C   10.11985349105704     -0.52090371352551     -1.89505886544520
  S   9.28523607390084     -2.03818820286211     -2.29360374276735
  C   4.08531734492638     -1.15237425572162     -3.46280783237995
  C   3.22843858373013     -0.06311696774446     -3.45400091506589
  S   4.05911392909006      1.42476260769378     -2.96866133524531
  C   6.25005922554787     -3.22228320758072     -2.82420425425524
  C   6.95446251533180      2.54382285792714     -2.09785886265164
  C   5.06607223156970     -3.88297129468122     -2.49002237080574
  C   5.20180551275160     -5.29502706076029     -2.50964200514057
  C   6.44997209915095     -5.78123753125233     -2.85277524530945
  S   7.51319619879968     -4.42384149156877     -3.16781430026705
  C   7.92309339062108      3.44967187067188     -2.50521737294811
  C   7.75045055128763      4.73364850056350     -1.90443316050893
  C   6.67717692778263      4.85231209664590     -1.03915642844164
  S   5.83972562581173      3.31033122121979     -0.94580230506585
  C   11.47636851750708     -0.53255264714541     -1.41313237357916
  C   12.28476157269271     -1.62548532327857     -1.07892125203315
  C   13.47294396206040     -1.23903007229110     -0.42372780155139
  C   13.60376952539335      0.15022369854250     -0.22642735998418
  S   12.20806553652521      0.99070468022793     -0.91560925257883
  C   14.71877631033577      0.77741193477040      0.44582435793823
  S   16.17111349601790     -0.21326596339451      0.62281161622488
  C   17.01369570511184      0.98246057684654      1.62012862642876
  C   16.20106987059059      2.12593156964147      1.75804547118198
  C   14.91696501266219      2.01665311567736      1.08377676727401
  C   16.56186665950924      3.32189838810656      2.55112382045751
  C   15.50149683700848      4.34082657059233      2.69725416235979
  C   14.23058527291346      4.23290054320536      2.01869473543006
  C   13.91591432157794      3.10423778801526      1.12251716958019
  C   15.62063667704775      5.49251534374283      3.47258292607696
  S   14.14384207084440      6.43157802365442      3.36314072764164
  C   13.36974820208976      5.29899763315118      2.27166804936055
  O   12.87630046218566      3.08960368550108      0.43646608985467
  O   17.68086737620986      3.47015942073356      3.07721948636299
  C   18.32412592057104      0.58465979605084      2.09869506971223
  S   19.53626340732648      1.63937482163458      2.85753806130968
  C   20.67952626641328      0.33396363644316      2.94519358940620
  C   20.17515947811067     -0.86063812166606      2.44874750323195
  C   18.84712745320953     -0.71609186715001      1.97077630734193
  C   6.91648555447916     -7.20688928916783     -2.87655530350163
  F   4.17012677720476     -6.11255452563773     -2.16554896594983
  F   8.58077216327849      5.76699469569205     -2.17608125763992
  C   6.24179944874949      6.06760075144987     -0.26996873985130
  H   9.58426847683503      1.58283716496966     -1.73344711675957
  H   3.75128777081498     -2.13931848453883     -3.79441928826499
  H   4.13654261923770     -3.39774115700982     -2.18729608534841
  H   8.71342771356953      3.22612044473065     -3.23228977354879
  H   11.99375108002715     -2.67272345060376     -1.23168193597962
  H   14.20734471074003     -1.96188352909627     -0.04346798543951
  H   21.66799424010622      0.51283553561605      3.38966376551488
  H   20.73277500754750     -1.80809701872777      2.43554429418938
  H   18.26793365929407     -1.54847070734343      1.54710919820153
  H   7.44893038543859     -7.46273209090795     -1.93267571467908
  H   6.04031207931174     -7.88329238015772     -2.96180946270221
  H   7.59943881346584     -7.41022183941937     -3.72946868201997
  H   6.92628804615508      6.91092828035596     -0.49751704238785
  H   5.20787301106121      6.38296002455439     -0.53736821623627
  H   6.26252612360851      5.89779889549318      0.83044488065384
  C   16.77719835613719      5.96376098634391      4.30929041415132
  H   17.06673542469955      5.18835411776753      5.05047188060357
  H   17.67688540541683      6.12878956667024      3.67774626834369
  H   16.53678025950767      6.90557890094396      4.84613809480451
  C   11.98326366288769      5.54892653348712      1.74751130225223
  H   12.00094744706118      5.69697057271872      0.64548214628574
  H   11.33514061170310      4.66594276227223      1.92284817812969
  H   11.52290006418905      6.44212648909952      2.22028681215446
  C   -13.42786984428542     -1.49049000463476      1.58034656420790
  C   -12.53652831737163     -2.22317173391675      2.43558538959076
  C   -11.18712140824401     -2.47415150098022      2.11352901339576
  C   -10.73895668549039     -1.96554812482908      0.85742639413237
  C   -11.61891901363048     -1.20718582059742      0.01051184720541
  C   -12.97792126495912     -0.99218445998334      0.31629975299753
  C   -9.45123311535873     -2.14449668303693      0.26443376945651
  C   -9.29492013652317     -1.50423499602793     -0.95160620498784
  S   -10.78190335982415     -0.67747048275454     -1.46052514482276
  C   -14.71779387342648     -1.29747253320637      2.20346340672123
  C   -14.80633703818255     -1.86479921830679      3.45133656153964
  S   -13.32968742186485     -2.67086252092302      3.95477103833336
  C   -13.92104422448887     -0.34613908028585     -0.60523801617301
  C   -10.26029295655955     -3.20938994949362      2.98197231741174
  C   -15.21023641829423     -0.75912372815232     -0.91941378722121
  C   -15.83740933901519      0.09414929186236     -1.87582046147195
  C   -15.07672362720110      1.16190589987474     -2.31801989548590
  S   -13.51439379712928      1.11977384820402     -1.51801439363339
  C   -8.91840332191730     -2.94493400829432      3.23622278450853
  C   -8.31450732174134     -3.95318463218012      4.04241293531205
  C   -9.14420563779584     -4.98847948536726      4.43776506301046
  S   -10.74741883354325     -4.71937877679855      3.77471904400972
  C   -8.06330590461080     -1.42275632029597     -1.69665524841083
  C   -7.61920131695633     -0.44296349302242     -2.59221598078168
  C   -6.27945326156556     -0.64458438908341     -2.98673380440839
  C   -5.66650317347260     -1.77940906316601     -2.41517471405485
  S   -6.82843785209066     -2.64062949293427     -1.40017566072269
  C   -4.26951111605580     -2.10773180260801     -2.55964162246488
  S   -3.26502673638951     -0.82802798255559     -3.25224023926230
  C   -1.77132378232428     -1.75949605691410     -3.12041656614615
  C   -2.06086147906759     -3.03506810602528     -2.59940767587930
  C   -3.46038958189985     -3.22001684891113     -2.25541151057803
  C   -1.06904122607406     -4.11380975138654     -2.41570744284848
  C   -1.58302573676880     -5.38308476956768     -1.88466585085021
  C   -2.96163047557159     -5.54944214244674     -1.49107392862925
  C   -3.94825648940759     -4.46348310635565     -1.62432977736231
  C   -0.79687982338510     -6.51553758216713     -1.67533182496531
  S   -1.78087111525481     -7.78307326787829     -0.97544788121680
  C   -3.23902585661582     -6.81141798592047     -0.97026383108858
  O   -5.11733937549182     -4.58694366739495     -1.20814165918523
  O   0.13872892254883     -3.97482737302950     -2.69579629278605
  C   -0.55678032934635     -1.04901707755835     -3.43990451942669
  S   1.07084779003136     -1.68568136722317     -3.20332035132336
  C   1.79621250190709     -0.13278549218375     -3.59959752236122
  C   0.82692629171966      0.82585359720605     -3.91429582976724
  C   -0.48638594966948      0.30550326858102     -3.83436658168041
  C   -15.45729281045600      2.22588403510830     -3.30833734778207
  F   -17.09281377960461     -0.13742304609922     -2.32553271818352
  F   -7.00497883612895     -3.90229140537748      4.39097840874772
  C   -8.79881748869681     -6.17473667193620      5.29272355117034
  H   -8.63680301121467     -2.70537989143840      0.73191232351086
  H   -15.53687957987235     -0.73431591978829      1.74083305036058
  H   -15.68424192841116     -1.66398330364429     -0.51972672021142
  H   -8.37076120257397     -2.06638633275830      2.87860084731627
  H   -8.23481021314315      0.40797186565450     -2.91526651647577
  H   -5.75497040183139      0.01913537016235     -3.68600636767360
  H   1.06237477847014      1.85998946037108     -4.20368510052388
  H   -1.38036870620549      0.90462422276960     -4.05637649945763
  H   -14.76776207807293      2.24882605477650     -4.18218286032246
  H   -16.48180861603959      2.02670936914289     -3.68533536161691
  H   -15.45156900266384      3.24252533033364     -2.85390933187475
  H   -7.72609610082197     -6.12469518377754      5.57284947870133
  H   -9.39744296832769     -6.20182426830825      6.23125295351462
  H   -8.97067610648071     -7.13841687657910      4.76203506181720
  H   -15.66918330607379     -1.85828457627115      4.12979741615691
  C   0.66294413103189     -6.73612673064637     -1.95435379856169
  H   0.89529096718921     -6.54961609455434     -3.02460403437680
  H   1.28967394130485     -6.01782329490721     -1.38528314878988
  H   0.97708617916297     -7.76885450690879     -1.69488255961543
  C   -4.53024544847663     -7.36690587119451     -0.44291749359276
  H   -4.82818529957585     -6.83746600210227      0.48801263206300
  H   -5.35549669484636     -7.19814379934918     -1.16596384908249
  H   -4.45024733616018     -8.45264107066555     -0.22495547146555
  C   -1.95665955154817     -2.42468799263102      0.57783190184829
  C   -1.93797508303158     -1.03261107916682      0.15757605790821
  C   -3.19566839740552     -0.31113937296011      0.14521995854071
  C   -4.34742763606087     -0.95690229197597      0.71774060280480
  C   -4.34842174825001     -2.30224489900450      1.19273009846092
  C   -3.13253130518501     -3.07650150113991      1.07377039875563
  N   -5.38001945673769     -2.95652023845845      1.74613011371914
  S   -4.81484052782929     -4.50119850042119      2.09000678651661
  N   -3.23407850572108     -4.33459812475394      1.53122652520128
  N   -3.59981028337968      0.97100428602876     -0.29114415495740
  C   -4.95065035477786      1.15547953936823      0.06198563522267
  C   -5.39861815651501     -0.03615299300691      0.68644418344397
  C   -0.63625532471000     -2.90491105581858      0.50902535768321
  C   0.18482875077827     -1.83138846177319      0.10645942594896
  N   -0.59154022828306     -0.70205689330653     -0.12645041030880
  C   -5.99698672875122      2.12749043195923      0.02866533227651
  C   -7.18253862100860      1.62318011544802      0.63855355900617
  S   -7.04489891944203     -0.02753897322034      1.24588159009493
  S   0.24534450674044     -4.37303612127854      0.87731962230359
  C   1.76049626074799     -3.50692852196037      0.51585856374742
  C   1.56318417541395     -2.14991453830533      0.14231606329386
  C   -2.71773748871506      1.91733330803819     -0.98812126173473
  C   -3.35569333541868      3.06722207819615     -1.78926161879814
  C   0.13852593002680      0.57129048445414     -0.25799852940290
  C   0.66197211926233      1.13527943155842      1.08744306481231
  S   -6.28242897825302      3.73904001600999     -0.61863446317738
  C   -7.95804905592365      3.74792768839839      0.01312616818655
  C   -8.29012567180421      2.49265377204855      0.63147380435718
  C   3.98145748434913     -2.79372436225221      0.37592569917528
  S   3.08141061269913     -1.29649881253952     -0.03340042777793
  C   -8.81327484727562      4.87093007384465      0.08749455518980
  C   -8.74800427519517      6.16339084608718     -0.43951077187112
  C   5.38692020225644     -2.94181364913887      0.47306976610130
  C   6.45891744642180     -2.05516136863412      0.52300987987365
  C   7.85407859413694     -2.42718175527609      0.74855369496231
  C   8.60786625929345     -1.17749650556543      1.02108128852147
  C   7.73505301495096     -0.07214394634329      0.84084206043673
  C   6.38065555776372     -0.57214034712817      0.47826347852794
  C   -7.75546539576757      6.64700293283086     -1.43125827137230
  C   -8.17251861968722      8.02776402164447     -1.80178959108564
  C   -9.33224054749122      8.38441900719953     -1.06499502206095
  C   -9.70056997281636      7.24372747922232     -0.18067795292377
  C   9.92864750940761     -0.95820347525438      1.45810748844990
  C   10.33747689270364      0.36124439654692      1.69133473496065
  C   9.46983394712852      1.45511577981787      1.46185963561865
  C   8.15052630672983      1.24752565698403      1.04417582072669
  C   -7.56254354127646      8.88817543654644     -2.71975511191825
  C   -8.13973617673187     10.15056607670991     -2.90529810127210
  C   -9.29732190993310     10.52308320305068     -2.17894926531950
  C   -9.90454713187132      9.65803655201604     -1.25648666707288
  C   8.42437165375932     -3.70531928960882      0.68686743321449
  O   5.39043279770300      0.11760657303780      0.20552356354258
  O   -6.77844126957133      6.04256818381167     -1.89039814583990
  C   -10.75357421742790      7.26294308600346      0.74449464234069
  F   11.57689599659945      0.60737060509838      2.15449433601972
  F   9.92972752603330      2.70322565543198      1.67108579450284
  F   -7.61016881128542     11.03199194042098     -3.77289393626847
  F   -9.81679795827816     11.74569447776225     -2.39089950048553
  H   5.65977803286231     -3.99475926416486      0.59381116966725
  H   -9.69928442749492      4.65733168446596      0.69807603487494
  C   -11.05193469317710      6.19500443257028      1.65452699783261
  N   -11.33598468788827      5.35615882488494      2.42765620452670
  C   -11.63245216815715      8.38554392050230      0.89046767685302
  N   -12.36789648642195      9.29367226341666      1.02141616184130
  C   9.83739856902400     -3.92011834172548      0.75689379479933
  N   10.99625648440027     -4.11915313872097      0.77587650934192
  C   7.68383309169131     -4.90699359577486      0.45569784934080
  N   7.11567555829612     -5.92286517275074      0.28393221643993
  H   -2.04076582686953      2.37540225066933     -0.23730994379431
  H   -2.10473523302870      1.31641758946791     -1.68773575043989
  H   -3.96043199797903      3.68078523979284     -1.09020952893491
  H   0.99336990419718      0.36672535889627     -0.93208924885267
  H   -0.47605273731904      1.31236666603335     -0.77826181205791
  H   1.31667646100563      0.35835322980365      1.53971083189258
  H   10.65100527807566     -1.76134672752878      1.63673645072596
  H   7.47467773223925      2.09729357785377      0.88126627021159
  H   -6.66317670374508      8.58871909354788     -3.27644719876089
  H   -10.79756250436542     10.01141099186575     -0.72960229106709
  C   1.53769015266506      2.37222800783248      0.79607538115889
  H   1.95795985682946      2.78782638191440      1.73738648112474
  H   2.39001417250037      2.11844200764890      0.12826011327897
  H   0.94306457159658      3.17864453976947      0.30734489398274
  C   -2.21290928804117      3.98043082239719     -2.29259921590064
  H   -2.62659766391464      4.84043292537253     -2.86075402558169
  H   -1.60898882643999      4.38717188144008     -1.45142803919683
  H   -1.52415550099966      3.42464831844052     -2.96906409530317
  C   -4.24320035628256      2.60855302115730     -2.96237070828058
  H   -3.62740484899762      2.12777949575488     -3.75428989102129
  H   -5.01706623713260      1.88287981500315     -2.64508236031518
  H   -4.76472961046850      3.48019146474099     -3.41068764891228
  C   -0.47317563960946      1.43410606110329      2.08653532886788
  H   -1.14242513740663      2.24566828561567      1.72092873287040
  H   -1.09841449465436      0.53626571251778      2.27911655319556
  H   -0.05557432143331      1.76736986561959      3.06142502221881
  C   -9.57574985032937      2.13276645867857      1.21168237831055
  C   -9.81099069232120      1.42724210510666      2.39159263963589
  C   -11.19665212124291      1.23373906196795      2.68886507160117
  C   -12.00590784627932      1.77111174989421      1.69655300138072
  S   -11.10209873274363      2.51581424810513      0.41885289366186
  H   -9.00089475425020      1.09961594385943      3.05812124034493
  H   -13.10049569013866      1.76809641552759      1.65623423805968
  C   -11.71080232247180      0.60719222475065      3.96091424455050
  H   -12.77294717581881      0.31456372779696      3.82392519943029
  H   -11.14877787435628     -0.32818003542912      4.16819170665676
  C   -11.60681160335949      1.53704798866154      5.20608205177020
  H   -10.53022751288279      1.79754452408036      5.34055501159965
  C   -12.07244453618006      0.77190140043169      6.46311680706063
  H   -13.14491583416438      0.48334827044571      6.37540330999296
  H   -11.48706534473476     -0.16274663811329      6.61231658911636
  H   -11.96403186359426      1.39575941754941      7.37784474267378
  C   -12.39423853983648      2.84897044778594      5.01315674129840
  H   -12.33044830909067      3.48460757583060      5.92422929760832
  H   -12.01420577362058      3.44602149356833      4.15755648389410
  H   -13.47315175516507      2.63441603511292      4.83014873428157
  C   3.10466112585164     -3.90005024735571      0.60974422046050
  C   3.55435092794206     -5.28863501430758      0.99586963452602
  H   2.71359925227268     -5.99444204457234      0.81549149977050
  H   4.37839831407685     -5.62370619665763      0.33431006345207
  C   4.01149782608667     -5.43259929285487      2.48083030074544
  H   4.86496182678242     -4.73372712891540      2.63350028522538
  C   2.89501694065726     -5.03998824181514      3.46897969946890
  H   2.56779132804291     -3.98760383557808      3.32536999640708
  H   1.99976643632045     -5.68976732873521      3.33963262213886
  H   3.24226334475065     -5.14842628271433      4.52003950986318
  C   4.52453272675152     -6.86615121913930      2.72719682529350
  H   5.36706173296781     -7.10899855459780      2.04482833662746
  H   4.88031612321928     -6.98587113076652      3.77443362360393
  H   3.71444854907826     -7.61251098557284      2.55927479374040
