# Supplementary material for: Asymmetric small-molecule acceptor enables suppressed electron-vibration coupling and minimized driving force for organic solar cells
Source: Nat Commun. 2025 Feb 10;16:1503. doi: 10.1038/s41467-025-56799-6 (PMC11811148; doi:10.1038/s41467-025-56799-6)
Supplement: Supplementary file 10 — Supplementary Data 8 [file 41467_2025_56799_MOESM10_ESM.txt]

274
Coordinates from ORCA-job pm6sma2_311_s0opt
  C   -1.20243685328450     -2.39349831731617     -2.73671457000556
  C   -0.43155175176271     -1.18337209768685     -2.66677148961368
  C   0.97206342535195     -1.16925961683303     -2.57764320043668
  C   1.60969370867613     -2.44941634964716     -2.53469603909935
  C   0.83200605586870     -3.66067514074793     -2.49269417253211
  C   -0.58161853745607     -3.68008673683876     -2.56396050835231
  C   3.00983269183975     -2.70825257177073     -2.40361852229703
  C   3.33027989316715     -4.04475342193018     -2.24613001575889
  S   1.88286069950376     -5.06496910999241     -2.23594133178036
  C   -2.58808971696780     -2.11358391446634     -2.92500300180834
  C   -2.92447325920996     -0.77067133558630     -2.85552659210482
  S   -1.48042325238512      0.24846125826942     -2.69643625952547
  C   -1.39897601407897     -4.88025798111277     -2.36984852952387
  C   1.75649572794747      0.06487007517060     -2.46717527230700
  C   -2.71666877746393     -4.97580764064225     -1.91387252662264
  C   -3.13749164866746     -6.31536431751895     -1.71721956449331
  C   -2.19709326082028     -7.29219299403000     -1.99500549545239
  S   -0.73665748769093     -6.51683103309130     -2.57029396649397
  C   2.96600453225881      0.38930602484316     -3.07104632557834
  C   3.43288240996578      1.67701852794219     -2.67895859802047
  C   2.61991898526888      2.37924623137435     -1.80872049876113
  S   1.23526539414200      1.38165678150436     -1.39937818362069
  C   4.63610212981586     -4.61521715834981     -2.04828007414149
  C   5.00662004477717     -5.95734032897610     -1.89764375246699
  C   6.38894277299600     -6.10888863889115     -1.65791102710350
  C   7.10718299043579     -4.89779390583808     -1.60097545175076
  S   6.02740314301467     -3.54179547072627     -1.95464063205848
  C   8.46179804715683     -4.77959651443401     -1.11890265317418
  S   9.10779083183864     -6.19933978151316     -0.28877391888966
  C   10.67613851753263     -5.44254343881871      0.04500101377086
  C   10.66410885922832     -4.12006833603818     -0.43913593454329
  C   9.41605161640275     -3.74670888118731     -1.08350771410344
  C   11.79132916520209     -3.17146777242582     -0.32073926352589
  C   11.59744325103064     -1.84975992862573     -0.95665696113793
  C   10.35779900643988     -1.49643987737916     -1.60844756525355
  C   9.20059779623208     -2.40465135746783     -1.64606174514904
  C   12.54681381786590     -0.82939027886032     -0.99265657291626
  S   11.89346586699190      0.55961542324454     -1.84393918985134
  C   10.36070824662451     -0.22163387370404     -2.16439784406571
  O   8.10071954668291     -2.03509895534252     -2.10687368830942
  O   12.84032282592399     -3.45426640722586      0.28788017237895
  C   11.63614030611539     -6.28386813966649      0.73192756753974
  S   13.17212672223528     -5.76010845949657      1.45624343898974
  C   13.47789193500380     -7.35827866077117      2.06600049386261
  C   12.48484628957145     -8.26679040520323      1.72482707229397
  C   11.44682572228204     -7.65801079318325      0.97349807100246
  C   -2.32086880816561     -8.77717518641538     -1.81931542238681
  F   -4.36786803005233     -6.60895768813666     -1.23490861191298
  F   4.62002517756579      2.17339661820689     -3.13375869029323
  C   2.79744458552039      3.77002077037917     -1.26993444919536
  H   3.77212949692221     -1.92551562101589     -2.38757693748870
  H   -3.34816312373150     -2.87694030045029     -3.10140471856706
  H   -3.36154095835048     -4.13925091578399     -1.64645151101479
  H   3.48690079440187     -0.23919719641718     -3.80264992714927
  H   4.29491522751443     -6.79324424719918     -1.94405182732172
  H   6.87022397352460     -7.08431652871215     -1.50709062402706
  H   14.39999967837248     -7.55181592450277      2.63066979166728
  H   12.50289211014253     -9.33202528616197      1.99622404105837
  H   10.57284419737668     -8.21093171323443      0.60070837117407
  H   -1.43771233328881     -9.19733417123222     -1.29024817233791
  H   -3.22206310468347     -8.99671370069547     -1.21066088633368
  H   -2.41831994141403     -9.31178643486608     -2.79211703510244
  H   3.78722081975046      4.16719092354585     -1.57038840113192
  H   2.02318608936118      4.46557625634001     -1.66641119829950
  H   2.73184077091783      3.80200544448191     -0.16134061746860
  C   13.92862565914714     -0.77250607462344     -0.40834635416474
  H   13.88037332325256     -0.49800750070923      0.66959027642524
  H   14.41144226264083     -1.76737178347454     -0.46591281532411
  H   14.55736400911738     -0.01454777880812     -0.92185994334679
  C   9.29003235579735      0.46459871855356     -2.95773782679263
  H   9.69911463744173      1.32519029206583     -3.52269129879515
  H   8.81548579463334     -0.24907033344354     -3.66086553818092
  H   8.47520326544486      0.83298778141737     -2.29747114914662
  C   -19.98348148938389      3.14922361327793      1.22817387496128
  C   -19.94871452483356      1.71925386142909      1.36567503246421
  C   -18.77982461919554      0.94907069104127      1.18280360962362
  C   -17.59693507317705      1.66631705721823      0.82480704849216
  C   -17.63195015784051      3.09831639441866      0.69003721123198
  C   -18.80018231459146      3.86527312804366      0.86980663526116
  C   -16.30514360068650      1.13140905366220      0.50406399342723
  C   -15.36568703178499      2.08981206690487      0.15539541051882
  S   -16.05225448163464      3.73306095925057      0.20285032275368
  C   -21.28717818744067      3.68497411880008      1.54668020706697
  C   -22.19559259533654      2.71628065716611      1.89636397354152
  S   -21.52891671081340      1.09119703537641      1.86798146737737
  C   -18.82693365195574      5.32323800031508      0.68591313518702
  C   -18.74828832231571     -0.50839013940592      1.35740588276946
  C   -19.74143341092512      6.08658603601266     -0.02670467108092
  C   -19.44205051282162      7.48135499655490      0.03385847731136
  C   -18.32640591217539      7.82582657041717      0.77730570301860
  S   -17.60892738418528      6.36646002444462      1.43928945961131
  C   -17.80912006265313     -1.27731276097882      2.03279197841571
  C   -18.10448202333460     -2.67182035262182      1.96399974847648
  C   -19.24133015605551     -3.01200165323218      1.25084011620971
  S   -19.98593407954963     -1.54829455153435      0.63069961892881
  C   -13.98409973538943      1.89205907908839     -0.21224016303765
  C   -13.05574213325265      2.84311697316277     -0.65812250312238
  C   -11.78846826919277      2.28626373164370     -0.92036421008892
  C   -11.69708208518828      0.89753668671581     -0.68551534565536
  S   -13.25843839081215      0.28964306221560     -0.09842951761744
  C   -10.50755788769917      0.11261875863976     -0.92765254121477
  S   -9.15015365151296      0.98120207087721     -1.66714509041891
  C   -8.08184206195503     -0.42643068855042     -1.65280961380068
  C   -8.78129839811149     -1.54002388608849     -1.14313605528090
  C   -10.13516999527624     -1.23286729085345     -0.71544885200417
  C   -8.21619213724100     -2.90210631148864     -1.02061727090890
  C   -9.03826147832686     -3.88070548710716     -0.29131271852491
  C   -10.37629381125149     -3.57095575269514      0.15555326749668
  C   -10.99677248581318     -2.25223159736538     -0.07648114018074
  C   -8.63014029746523     -5.17879677240948      0.01441457895682
  S   -9.91809161227879     -6.00844023605584      0.86599412972924
  C   -11.00418558128175     -4.63315323953754      0.80406217659084
  O   -12.17278775460640     -2.02005538780817      0.26488275114159
  O   -7.11944036080862     -3.22120622699609     -1.51959427882613
  C   -6.71784642775283     -0.19568375143046     -2.07022237851376
  S   -5.52610005422327     -1.45739534480928     -2.39814936183945
  C   -4.26589193623175     -0.26385240558579     -2.71109044634020
  C   -4.75533481067020      1.04094179212586     -2.58135054292325
  C   -6.12481363205375      1.07410866412705     -2.23295385965042
  C   -17.76469662170659      9.19837908686162      1.02002758025437
  F   -20.19890203914950      8.40392001510339     -0.60650769486048
  F   -17.32398588910862     -3.59925467180192      2.56748782960806
  C   -19.80414994917691     -4.38396120285729      1.00797889678361
  H   -16.08069560043975      0.05840734975493      0.50099916561246
  H   -21.52164011790932      4.75613630233103      1.53249456493380
  H   -20.57756953395309      5.67191237236128     -0.60344340813411
  H   -16.95686471177785     -0.86833483769527      2.58938917342645
  H   -13.29555714038322      3.90771094898710     -0.79035042682015
  H   -10.93793745781228      2.88317750911331     -1.27764134825625
  H   -4.13345564630009      1.93971861634628     -2.70218124535531
  H   -6.67506291480252      2.00838725573773     -2.05482889681171
  H   -16.71924404720413      9.29395823635385      0.64892859433475
  H   -18.38643488240659      9.94828910975490      0.48833608165404
  H   -17.75842432929812      9.46391210018241      2.10149230076025
  H   -19.15950592102538     -5.13796893738918      1.50547427928607
  H   -20.83498629696390     -4.49113482261605      1.41505725038879
  H   -19.84807895762071     -4.63312798666528     -0.07647984914047
  H   -23.24609040562730      2.85619738197671      2.18294039834297
  C   -7.32495089625900     -5.86414517790188     -0.27524583865846
  H   -7.14463351925441     -5.93490909562665     -1.36887560668617
  H   -6.48100929567664     -5.27041591728924      0.13004676783850
  H   -7.28628418135707     -6.88380577320314      0.16070928432632
  C   -12.38371221773435     -4.71020360680148      1.39588297843700
  H   -12.52910631053406     -3.91821522888408      2.16188296576005
  H   -13.15609999809057     -4.52362680264617      0.61886259822518
  H   -12.57371272390363     -5.69994746628202      1.86183666104895
  C   9.65783227986487      1.75089197957210      0.82866473252911
  C   8.30104231367699      1.83829429043428      0.34423847814136
  C   7.45580116755823      0.68087322986164      0.45109132839800
  C   8.03316209852319     -0.57151529919824      0.87781108920275
  C   9.38992886390264     -0.66914377211283      1.32281342500518
  C   10.20997181783876      0.53050246292076      1.33647698853092
  N   9.98060617288349     -1.74860449878143      1.85757279762094
  S   11.50494657048241     -1.24953291605124      2.36245439823053
  N   11.42305962284286      0.36096936779398      1.88261060664456
  N   6.06441975358881      0.49680778920971      0.28889275927972
  C   5.79523988124815     -0.84491141624049      0.57141544077512
  C   6.98380559073801     -1.51126987593555      0.93765383847464
  C   10.19003140722725      3.05210658343014      0.78238741007566
  C   9.19155771965758      3.92281307378904      0.27504432204951
  N   8.05461541173735      3.16812847605617     -0.04845468949871
  C   4.64765623737505     -1.66004855650764      0.71149263703740
  C   4.99947389236461     -2.95372711637722      1.17429368894814
  S   6.74075212963154     -3.16419034468393      1.46120811401514
  S   11.66617184671165      3.84989582404286      1.27923429753714
  C   10.92082647710327      5.40710350059595      0.84200383413271
  C   9.59799745702979      5.28043478590573      0.32679605798293
  C   4.98210975478136      1.45711460246252      0.59828765668564
  C   4.66880038780914      1.56703650379034      2.11273866840172
  C   6.96220114433381      3.66435513706244     -0.91221941364529
  C   7.42070545347883      4.55068299031210     -2.09856376922921
  S   2.91697732641192     -1.46660984488594      0.53428681936769
  C   2.66266429383457     -3.17955781911430      1.00977245218603
  C   3.90125414699627     -3.81534460729584      1.37131242896551
  C   10.39046884196284      7.66899649295627      0.55438171222699
  S   8.87961322260106      6.84885815003117      0.02119993338985
  C   1.44937390713435     -3.90677155918205      0.95953943370789
  C   0.11735077435395     -3.55214990356094      0.75432015939279
  C   10.63952202602053      9.06206742536717      0.56378181989361
  C   9.87832204323684     10.18936697333575      0.24055015622059
  C   10.32645367725056     11.58357969797999      0.29578951109569
  C   9.17531196269473     12.44002812708185     -0.10457175771117
  C   8.07086166461630     11.60128576697178     -0.40398448508493
  C   8.46271086332345     10.17945886428570     -0.20751131570505
  C   -0.38773244243261     -2.18304416728127      0.51932888335362
  C   -1.86921091837738     -2.26138356811920      0.59138194496287
  C   -2.25376591014177     -3.59882664103496      0.87441620081339
  C   -1.03193835332654     -4.44823235587889      0.88972816473359
  C   9.02932534326311     13.83735846927636     -0.22142421948227
  C   7.78568089735545     14.33892824992900     -0.63299429036846
  C   6.69436472627699     13.48550606184683     -0.92968246204474
  C   6.83006716909993     12.09645891797225     -0.81621969028060
  C   -2.79206063474061     -1.21739814994215      0.47159333985248
  C   -4.14323587253424     -1.52318027930280      0.66564141844537
  C   -4.54220948035642     -2.84762560957491      0.96856939594664
  C   -3.61800987815752     -3.89735981371833      1.06628126287702
  C   11.59330766682114     12.07615259570717      0.64030236546388
  O   7.72808873673050      9.20150585790198     -0.38788699054348
  O   0.28023710926973     -1.15702234208449      0.32826998324443
  C   -1.02389242316858     -5.84465161781544      0.99759387119452
  F   7.60717024815847     15.66595036688764     -0.75586268573579
  F   5.53152602462443     14.03641137080710     -1.32009001404048
  F   -5.08300769931991     -0.56309167644748      0.59656444792078
  F   -5.85298223219286     -3.08855050452851      1.17158975001821
  H   11.66028455110309      9.27696400873455      0.89819197342395
  H   1.61749982403136     -4.97044766123435      1.16429465977775
  C   0.14074918112265     -6.66091825508455      0.81391729888870
  N   1.05441220657551     -7.38177170834426      0.64633796345169
  C   -2.20813003456362     -6.60650367011312      1.25882462391135
  N   -3.16052667463849     -7.25360843869942      1.49848051173306
  C   11.90869008770504     13.47405022829809      0.64737634438922
  N   12.18958510355192     14.61568765242961      0.66114462621149
  C   12.70318525311211     11.24827807065460      1.00818446681516
  N   13.63826073199447     10.60348249063419      1.31363656725698
  H   4.08388672756554      1.11061938622124      0.05024975520470
  H   5.23178643855616      2.44777950220363      0.19222971837401
  H   4.41546326134886      0.54666188585706      2.47518063232822
  H   6.24060543551824      4.23813283946871     -0.28850399896060
  H   6.43831967819944      2.78048138316762     -1.32168579286048
  H   7.97383147446288      5.42005871857217     -1.69539607933104
  H   9.82853565038987     14.55556619188180     -0.00892251977768
  H   5.99064160086700     11.42409677264747     -1.04342403509595
  H   -2.47198559078159     -0.19346544477583      0.23832657247233
  H   -3.99115474167051     -4.90232831194543      1.29202756713316
  C   6.18682455901841      5.12175270300279     -2.82951236354734
  H   6.50895372798675      5.81238291674208     -3.63837016554454
  H   5.54025028941512      5.70374649008560     -2.13632685950223
  H   5.57521355779957      4.31689849692703     -3.28730738995537
  C   3.42090968721936      2.45332544051499      2.30863233074557
  H   3.13266408665205      2.49325367701304      3.38133400846180
  H   2.55189689924697      2.05964263561235      1.73777462853736
  H   3.61398046113715      3.49890160303316      1.97666976637328
  C   5.87552058385110      2.08460151504997      2.92206435710942
  H   6.21506764869534      3.07770682082174      2.54908111532227
  H   6.74003057561853      1.39093819896023      2.86918273534440
  H   5.60539158284958      2.20052769738824      3.99428840430147
  C   8.35943319681988      3.80161776410733     -3.05765164535584
  H   7.84030182226158      2.94096709508861     -3.53320160924881
  H   9.25814464359161      3.41971339075361     -2.53015167218534
  H   8.70813674019321      4.47883558401664     -3.86741581094508
  C   4.05173129250750     -5.15841673645720      1.91552150914610
  C   5.06798548108182     -6.06853942759561      1.64322294190956
  C   4.97724534278521     -7.28684843544090      2.39076684457563
  C   3.89366192593316     -7.27098164163730      3.25840114540920
  S   2.98249477873509     -5.79506854135909      3.16917835927788
  H   5.84057700076746     -5.87820048716650      0.88903546384514
  H   3.57482642774475     -8.06661308566046      3.94352414363317
  C   5.90707307927697     -8.45850604172761      2.18007079025695
  H   5.74180780147012     -9.22201507704697      2.97266543732950
  H   6.96197622153224     -8.11468943066078      2.27904249113528
  C   5.73235073096623     -9.12523489641143      0.78320466340371
  H   5.90244604380400     -8.32822775119743      0.02518670232128
  C   6.80342494166491    -10.21486702810078      0.57137323814888
  H   6.68688217086797    -11.03821666937397      1.31265964431538
  H   7.83050023452442     -9.80013602839468      0.68689711678945
  H   6.72723990004356    -10.66405027219150     -0.44355742491001
  C   4.30470250901552     -9.67295383008081      0.57976998610105
  H   4.20035767704640    -10.13533477405103     -0.42703651094925
  H   3.53176445762600     -8.87970958672977      0.67190880000269
  H   4.07396336174522    -10.46085156934111      1.33381372534587
  C   11.38655534498220      6.72360742918532      0.96861003024448
  C   12.73136940623158      7.08086058915226      1.55492078936112
  H   13.21053180945238      7.89549574538038      0.97290946581162
  H   13.40259654900334      6.19749707307484      1.46721825675143
  C   12.67579258758242      7.51556208065686      3.05516680727488
  H   12.05048842677214      8.43545103988054      3.10602356156263
  C   12.02001860871096      6.44505624436937      3.95058663803585
  H   10.97417625685339      6.22814995990718      3.64380178676094
  H   12.58641416055050      5.48690394897872      3.91405573881433
  H   11.99905147308969      6.78316899602878      5.00989978154746
  C   14.09326326979391      7.87981234290124      3.54184059015522
  H   14.52465864821375      8.69741576443681      2.92727801785290
  H   14.06991370305617      8.22007290160062      4.60072367457134
  H   14.77201842188116      6.99774099375835      3.48708285972486
