# Supplementary material for: Asymmetric small-molecule acceptor enables suppressed electron-vibration coupling and minimized driving force for organic solar cells
Source: Nat Commun. 2025 Feb 10;16:1503. doi: 10.1038/s41467-025-56799-6 (PMC11811148; doi:10.1038/s41467-025-56799-6)
Supplement: Supplementary file 11 — Supplementary Data 9 [file 41467_2025_56799_MOESM11_ESM.txt]

274
Coordinates from ORCA-job pm6sma2_41_s0opt
  C   -1.21502378222788     -1.27837583863510     -2.78334688573206
  C   -0.55849472614590     -0.01351642779464     -2.61730282159625
  C   0.82434150120886      0.11369260545181     -2.42246401131957
  C   1.59001324290402     -1.08953619450074     -2.43599832754714
  C   0.92436216727755     -2.35989393038060     -2.56734625505856
  C   -0.47145132891507     -2.49834078032707     -2.70527774682946
  C   2.99484061604394     -1.23468608403100     -2.18645199334505
  C   3.41770936102802     -2.55368282933161     -2.11692671421002
  S   2.07086886165923     -3.68567224162126     -2.38485598613252
  C   -2.61486667128139     -1.11606675922593     -2.99620771614774
  C   -3.05163654122300      0.20216046712099     -2.95239187548776
  S   -1.70917471507306      1.32991125214245     -2.69101140606987
  C   -1.17229651131285     -3.78752104571881     -2.69610116431940
  C   1.44097476741253      1.40633983114541     -2.09826560651019
  C   -2.39698885410929     -4.08951858147919     -2.10765661548660
  C   -2.76867419759964     -5.45105531362665     -2.28724068845772
  C   -1.87537844653758     -6.22964172493987     -3.00244017763908
  S   -0.51449702352615     -5.23072307382702     -3.48857577658323
  C   2.46990337861783      2.08376173664177     -2.72905864896751
  C   2.79236354503397      3.30380877887870     -2.05841550304180
  C   2.06452554045244      3.57960941320481     -0.91563883130059
  S   0.89981538550366      2.28827864453664     -0.65691963029630
  C   4.71018700135605     -3.10857069734442     -1.80655628116740
  C   4.98281767757544     -4.44664634139509     -1.49250759450548
  C   6.32587475713903     -4.66671458051176     -1.14610645967026
  C   7.13734733966362     -3.51561493375928     -1.18782146494535
  S   6.17629240941802     -2.12976969048562     -1.73389607414215
  C   8.50709983875874     -3.49630787097882     -0.72930967442256
  S   9.01260094818038     -4.95754639394835      0.12694790139541
  C   10.62197169394436     -4.33940861057102      0.49213761501801
  C   10.76700394173838     -3.06372897340790     -0.08050870961237
  C   9.57846319204199     -2.58142806705862     -0.75809583152488
  C   12.01471034167548     -2.27934045741598     -0.05980613618645
  C   12.01710849794582     -1.06438900742479     -0.89435974130075
  C   10.82961056135829     -0.56252581832142     -1.55737638129840
  C   9.53113033118491     -1.26269938535175     -1.42019008940362
  C   13.15889384642277     -0.30753325013359     -1.12872865880829
  S   12.76431773087676      1.04521544427698     -2.16899636600419
  C   11.07451765610488      0.58438444473875     -2.31460345765939
  O   8.45569945986579     -0.78498115804579     -1.83915554177222
  O   13.01899872309838     -2.63028832292958      0.58666708997021
  C   11.44145502347383     -5.19444509860050      1.32454531840902
  S   12.93654873256021     -4.72423159634406      2.15543598393858
  C   13.01618983427334     -6.25779029081500      2.96851508487006
  C   11.97973698157268     -7.11181028614422      2.61526882244609
  C   11.08926282647333     -6.50711490551869      1.69095691666840
  C   -1.98108517269581     -7.68816657498585     -3.34276287559577
  F   -3.91590387502792     -5.94931938532834     -1.76523308412321
  F   3.75160644773861      4.14233540846893     -2.52925418179797
  C   2.17781002485697      4.77437308250836     -0.01074314105908
  H   3.66558269592885     -0.38334674067953     -2.02031509354186
  H   -3.29856566512794     -1.94664987006943     -3.19596124782764
  H   -2.99942629804712     -3.38250002854039     -1.53178908440512
  H   2.94982545569508      1.74954298821251     -3.65736101922868
  H   4.21634443798926     -5.23225111087825     -1.48307910414806
  H   6.70785847894853     -5.65029284087027     -0.84314835878769
  H   13.85318902570592     -6.46412444662978      3.64931045507180
  H   11.86465727665702     -8.13520443673289      3.00006973117832
  H   10.20309265280520     -7.01778881439941      1.28929530089475
  H   -2.84538916045610     -8.12767977965491     -2.80349443496239
  H   -2.13589477537151     -7.85510343264396     -4.43331611810136
  H   -1.06890721252210     -8.25070059914466     -3.04498336129747
  H   2.91592903077259      5.48902772262491     -0.43044827642357
  H   1.20704307431010      5.30740404540108      0.09790897172579
  H   2.51673814774419      4.49272736366940      1.01205522388011
  C   14.56041761467406     -0.54714131159967     -0.64716561011761
  H   14.62701677593974     -0.42818718070455      0.45498021354690
  H   14.86116178160672     -1.59501898944086     -0.85886273748987
  H   15.28108664033484      0.14574249288186     -1.12463556271347
  C   10.17977736512007      1.36602623575482     -3.23616517992633
  H   10.59490874250723      1.37930141216018     -4.26954591281273
  H   9.17837361653411      0.90089199719143     -3.25981389743863
  H   10.08085470314141      2.42324331615135     -2.90756337994571
  C   -20.08238260356590      3.17214708684776      1.69257587712718
  C   -19.98666748119434      1.74030355351904      1.76757827710805
  C   -18.80864708890803      1.02311568598154      1.46611673666242
  C   -17.68235578102608      1.79852081916207      1.05145730437894
  C   -17.77859987430280      3.23218328866056      0.97762475351919
  C   -18.95605097544641      3.94629838816808      1.27595959283833
  C   -16.39951062039064      1.32631677090030      0.61632782994873
  C   -15.52468471211171      2.33261486150048      0.23629034620436
  S   -16.26473526495261      3.94483970596617      0.39736562939219
  C   -21.37612224158800      3.64464306596597      2.12990249379909
  C   -22.22016380405924      2.62907092160227      2.50669713539103
  S   -21.50066024164713      1.03313068646789      2.36081575116814
  C   -19.04748670340886      5.40844070276628      1.15773574380850
  C   -18.71309762279491     -0.43798554151609      1.57468202529244
  C   -20.04185293929337      6.16569690952771      0.55386941620673
  C   -19.78788086009560      7.56711986041169      0.65441812001000
  C   -18.62933574066909      7.92252023950451      1.32329777415619
  S   -17.80984182697334      6.46504334447874      1.85893614583739
  C   -17.69750770583323     -1.19811864661336      2.14052227689610
  C   -17.94843894276140     -2.59881607985600      2.03211773880994
  C   -19.12503862242785     -2.95210898042838      1.39371181545528
  S   -19.96744625686867     -1.49323496098321      0.90022912442398
  C   -14.16834471787697      2.20198896590220     -0.23968568034259
  C   -13.33322032529809      3.19124062107455     -0.77696621057685
  C   -12.06620900679700      2.69452884754061     -1.14099843308068
  C   -11.88214116900572      1.31681567036855     -0.89562808923896
  S   -13.35338514938674      0.64091610243275     -0.16716379574114
  C   -10.67073214944618      0.59473829468017     -1.21315994247871
  S   -9.38302966886490      1.55139485301851     -1.96431481712907
  C   -8.26304838031671      0.19170392459977     -2.06427126711451
  C   -8.89245657407602     -0.97300032897248     -1.57502500803601
  C   -10.23772249312701     -0.74213087550438     -1.07867201200620
  C   -8.28461750476786     -2.32210771587121     -1.56554224705902
  C   -9.10926918125855     -3.40635727878971     -1.02226500627196
  C   -10.41403172718342     -3.16444115030671     -0.45717961798141
  C   -11.03739602201953     -1.82842624581408     -0.46892211573015
  C   -8.70539498407090     -4.73993982334618     -0.95459384240819
  S   -9.94270097056392     -5.68136710629377     -0.15430308392424
  C   -11.00880799657956     -4.30928096823798      0.07014032822394
  O   -12.17621839106002     -1.63959515109864      0.00148122978619
  O   -7.13044895575481     -2.54341318619574     -1.98789831097548
  C   -6.92178659997771      0.50333224647353     -2.50091338636721
  S   -5.59366557396534     -0.65699246359414     -2.57455252567896
  C   -4.43245221877717      0.61232575390498     -2.93972657294148
  C   -5.04885367538004      1.86560813051235     -3.02994336638442
  C   -6.44029841069012      1.79868263033755     -2.79300861101641
  C   -18.09858796917778      9.30410299229112      1.58384442498005
  F   -20.62708735157421      8.48620396317188      0.12009564320886
  F   -17.09023823859428     -3.52014770402611      2.53009914259680
  C   -19.65697728165901     -4.33322887310364      1.13380198615255
  H   -16.13748985968493      0.26378078823211      0.55277958287317
  H   -21.64860788245438      4.70574622716700      2.17811940119592
  H   -20.90620159905330      5.74467647116049      0.02530386164177
  H   -16.81863341620008     -0.78121446873795      2.64770096491312
  H   -13.64129399528957      4.23826441084516     -0.90809570454750
  H   -11.28492656628556      3.32643165885467     -1.58554861637670
  H   -4.50796066532971      2.80007761647982     -3.23663788403285
  H   -7.08645891043957      2.68657658917632     -2.77815587968748
  H   -17.09420867780450      9.45901402760147      1.12869380445455
  H   -18.79175680655556     10.05188603565863      1.14570595918347
  H   -18.00616035439067      9.51940063355981      2.67247734561890
  H   -18.94637829252326     -5.08227969981191      1.54072068618885
  H   -20.64554337817728     -4.49880642287593      1.61882842534737
  H   -19.78295719164911     -4.53608206306922      0.04613442452004
  H   -23.24995232643048      2.71737299678216      2.87680641473534
  C   -7.43926573395983     -5.38478107449405     -1.44067056382394
  H   -7.31032014236681     -5.22557544355302     -2.53307536804611
  H   -6.54775681136685     -4.92697607046039     -0.96438612728202
  H   -7.43057369866911     -6.47530638320425     -1.23392122522702
  C   -12.34295666113834     -4.46760665146442      0.74303316424609
  H   -12.41008571373728     -3.81268443638709      1.63845214401298
  H   -13.16517329052497     -4.14371708256718      0.06911737880792
  H   -12.52248845315603     -5.51845257007617      1.05320132976125
  C   5.63348924270756     -2.66382026322698      1.71875674627943
  C   5.63994069997957     -1.27326893425217      1.34320205325666
  C   6.89187417109102     -0.57499599272827      1.27040710607257
  C   8.05694308271215     -1.17860907521034      1.86157137119454
  C   8.02272529818958     -2.50503922376234      2.40489954213102
  C   6.80267835753729     -3.29284125104578      2.26384950118689
  N   9.02697455488504     -3.14611627119120      3.01671151466034
  S   8.44505472081621     -4.68054255028245      3.39344981387072
  N   6.88660770327211     -4.53047353647584      2.76876398319314
  N   7.26298028165224      0.64018699657108      0.67706492926519
  C   8.62098901428135      0.84336205665316      0.94472581704999
  C   9.11188354658504     -0.26818047400963      1.68101548825423
  C   4.30734468062129     -3.11967537834802      1.54928932882817
  C   3.52252111554868     -2.01512300871255      1.14900658500054
  N   4.32153874124953     -0.87638531668209      1.04249247794488
  C   9.64610314538817      1.79688179989515      0.70693697802423
  C   10.88594800301731      1.39595954751460      1.28128737510205
  S   10.80738978215020     -0.17203191675147      2.10699614868218
  S   3.39031813656722     -4.60407036555569      1.72578624090603
  C   1.90834608680785     -3.70448941475082      1.29406773660472
  C   2.15286799248289     -2.32907792078935      1.02694059073630
  C   6.38482422225570      1.48991260457990     -0.15445873067484
  C   7.02021557946241      2.12228258870452     -1.43118962290974
  C   3.70910237126321      0.43815908076664      1.34005132606724
  C   3.08561831676238      0.52738480514149      2.75644851952859
  S   9.81468119362005      3.27835521326691     -0.19998449340737
  C   11.52185130090993      3.42527529759509      0.28109416294355
  C   11.95825099563651      2.28590428458772      1.04507343511519
  C   -0.27677170255177     -2.95208416045331      0.91647615194958
  S   0.68832997561846     -1.45024797875664      0.69272947548422
  C   12.29998163219255      4.59360714326135      0.11999335848440
  C   12.12679786132334      5.74724443486979     -0.64924721455893
  C   -1.68874170618111     -3.04026629852256      0.90109441489542
  C   -2.72077656497553     -2.10779420417618      0.74493963717698
  C   -4.15308692057763     -2.36474824546732      0.92112045539102
  C   -4.86384717837752     -1.06864328563901      0.77462239604586
  C   -3.91340897626119     -0.06614501523517      0.45301780072973
  C   -2.55406173176570     -0.66362390111188      0.44062627720994
  C   11.13153840485361      5.92495690445816     -1.73629931364778
  C   11.41680401525465      7.24990646846427     -2.35122328885255
  C   12.50816990261787      7.85937365098988     -1.67794057350164
  C   12.96764847765299      6.94377729167906     -0.59669551888339
  C   -6.22162977741150     -0.72079275933142      0.90773687647860
  C   -6.57855250607461      0.61597147555802      0.69606722380280
  C   -5.62558518182315      1.59603190866327      0.33569812953070
  C   -4.27100837100962      1.26479799202682      0.22234836046985
  C   10.75244411972914      7.85530517553758     -3.42225102970592
  C   11.19949173170969      9.11843489713480     -3.82946675348484
  C   12.28731841600347      9.74121789139447     -3.16963156967262
  C   12.95121841637430      9.13040121694118     -2.09510598682775
  C   -4.79620897576724     -3.58006728203908      1.19652995382142
  O   -1.49762525759467     -0.05002425665920      0.23996498436646
  O   10.25034872363080      5.13594091693478     -2.10428591074804
  C   14.00319531813459      7.23061080173445      0.30346745070599
  F   -7.86678124243645      0.99007017102924      0.81841260414085
  F   -6.04870263316655      2.85339999849467      0.10439443557371
  F   10.61018555163606      9.76242070664141     -4.85262600912844
  F   12.68103482606262     10.95435311285368     -3.59626995266046
  H   -2.02136733069379     -4.06664050116261      1.09264161793537
  H   13.20258835096110      4.57639857422642      0.74208473121356
  C   14.41160178932671      6.36596265128125      1.37378612108854
  N   14.78650739537678      5.69612633784214      2.26474152706111
  C   14.75898229290859      8.44708035852518      0.24747698722104
  N   15.39297276701634      9.43686211198456      0.21660618388487
  C   -6.20566393044157     -3.68124289147768      1.43246484264332
  N   -7.35562678362898     -3.79122994382467      1.65281464924339
  C   -4.12579305138215     -4.83845854180225      1.31705132893643
  N   -3.62791121225930     -5.89602750732573      1.44072701311134
  H   5.97542517221975      2.30046840208793      0.48844398296786
  H   5.54215916986136      0.84448671683006     -0.45582342977671
  H   8.09003067992893      1.84865790685779     -1.45042528561638
  H   2.94382556307253      0.64597022314065      0.56353116344855
  H   4.48349451632363      1.21446621987842      1.25601214962506
  H   2.23798909214909     -0.18894803701368      2.81154822581602
  H   -7.01309291838914     -1.42926578464837      1.16911633216506
  H   -3.52215298467937      2.02252124441003     -0.04355572161164
  H   9.90818323142272      7.36377246989785     -3.92635731608835
  H   13.78561922206332      9.66856439352619     -1.63224030478030
  C   2.51018062932405      1.94625571648625      2.95203982773946
  H   2.01583017894415      2.03734346831624      3.94334564443644
  H   1.75643406136679      2.18483836265805      2.17163236662410
  H   3.31423763123532      2.71675079081015      2.90516286776930
  C   6.88503105933294      3.66308317705501     -1.40738337946201
  H   7.50419990137836      4.12799957255336     -2.20339072831879
  H   7.22216391656379      4.09400284158473     -0.44075042139565
  H   5.82987236703216      3.96690201830602     -1.57032844131441
  C   6.38925937258220      1.54184920646911     -2.71466891349088
  H   5.29767826748181      1.75219755559271     -2.74632068863834
  H   6.55056935272289      0.44871725491104     -2.77976888635344
  H   6.84375536743080      2.01097293988166     -3.61421315218759
  C   4.10607931843643      0.15925163478783      3.85193300978068
  H   5.01351940870444      0.80235312281825      3.79116237732894
  H   4.43509217177624     -0.89810993296333      3.77273372440376
  H   3.66072552163321      0.29623900065065      4.86135897127437
  C   13.31571564135468      2.07074589698926      1.51370173758296
  C   13.72681338085789      1.41869017238278      2.67513939525270
  C   15.14666253854925      1.37402118848398      2.85113907510572
  C   15.80860203413744      1.97516454871278      1.78778844761087
  S   14.72538414901164      2.60611040065649      0.59050383102471
  H   13.01676641235421      1.02170152129717      3.41386111844610
  H   16.89140552985420      2.09888280491906      1.66149637891527
  C   15.82088798130040      0.84947510771046      4.09633393852617
  H   16.90636873861529      0.70000764463035      3.90197437258007
  H   15.40023982437693     -0.14793853570598      4.35617958168412
  C   15.65207734201041      1.80107231241840      5.32092300400872
  H   14.55706671582907      1.91024121469117      5.50333483218919
  C   16.28231090856418      1.16550876493934      6.57781411164845
  H   17.38085416977045      1.03239858271923      6.44789601174862
  H   15.84406449115522      0.16550512128176      6.79390849844507
  H   16.12582953118349      1.80717172340174      7.47277955618054
  C   16.22954507177291      3.20513492968356      5.04503887723261
  H   16.10615612354747      3.86111892596508      5.93484487125839
  H   15.73424474343982      3.70676816431154      4.18639491960309
  H   17.32052057115861      3.14553752906484      4.82300828838848
  C   0.55852541079536     -4.08312118288086      1.22365776396033
  C   0.06778777371037     -5.49547734684612      1.44364749544335
  H   -0.93356887071163     -5.48759167107869      1.91899865152970
  H   0.74980310178269     -6.00130306463825      2.16394124742022
  C   -0.01426058082484     -6.35591237199573      0.13996303693244
  H   -0.54546786184443     -5.74439413026341     -0.61790729963651
  C   1.38099705154254     -6.70360867917379     -0.41377358738804
  H   1.98813370449208     -5.79777300977303     -0.60792781985431
  H   1.94049945543342     -7.34904323974755      0.30167189463118
  H   1.29295540530330     -7.25859825730927     -1.37343647568983
  C   -0.83937853660786     -7.63397853450862      0.39503547045291
  H   -1.87242442630500     -7.38963076328616      0.71540567619068
  H   -0.89644228818579     -8.25115836631143     -0.52856225904102
  H   -0.36525149969740     -8.25903416158615      1.18649922929815
