# Supplementary material for: Asymmetric small-molecule acceptor enables suppressed electron-vibration coupling and minimized driving force for organic solar cells
Source: Nat Commun. 2025 Feb 10;16:1503. doi: 10.1038/s41467-025-56799-6 (PMC11811148; doi:10.1038/s41467-025-56799-6)
Supplement: Supplementary file 12 — Supplementary Data 10 [file 41467_2025_56799_MOESM12_ESM.txt]

267
Coordinates from ORCA-job pm6_l8bo_1_s0opt
  C   -6.17781021363945     -0.97191047277487      2.41789080098548
  C   -6.33072623428737      0.44748043541845      2.60489331032534
  C   -7.54266317705169      1.13550068220594      2.39358234623181
  C   -8.61387484348577      0.35358266032568      1.85504165689993
  C   -8.46987552567121     -1.06792282856791      1.69285884154755
  C   -7.29807229834493     -1.78130559625358      2.03241934456139
  C   -9.87055702429824      0.82667584547293      1.35632778964274
  C   -10.67468664310419     -0.16807841295105      0.82263417003045
  S   -9.93113376145160     -1.76793641567152      0.99258561009998
  C   -4.82120112784753     -1.38701484660517      2.61759120792570
  C   -3.95862845846440     -0.36095788083701      2.96557561704096
  S   -4.80994489172972      1.19208151318171      3.10472817231653
  C   -7.23940464327137     -3.24419860156205      2.00696517154012
  C   -7.74122210964200      2.55949512605149      2.67096488224918
  C   -7.94189738265077     -4.15046021703084      1.21608145385170
  C   -7.65833161502850     -5.50400491361858      1.55197113856401
  C   -6.77729019365246     -5.69244553615848      2.60237666407294
  S   -6.27124042115411     -4.12828194684726      3.20738031845579
  C   -8.88714530772096      3.17564211839808      3.16497726802401
  C   -8.73811964762804      4.58747514008842      3.28627462987905
  C   -7.50886631168999      5.09758149096615      2.90565250586627
  S   -6.48402343850106      3.77822589641620      2.37326641377284
  C   -11.91925839831353     -0.03044815686186      0.11010487994215
  C   -12.51672602666145     -0.94286313104357     -0.77067633889252
  C   -13.70776433020829     -0.44370411284809     -1.33393820531084
  C   -14.06131528128928      0.85498300006021     -0.90708610299457
  S   -12.84465800960645      1.46095067688987      0.23272895333341
  C   -15.26423182150505      1.54248026417327     -1.32380323065781
  S   -16.38720065140264      0.59207868210708     -2.30809969798995
  C   -17.53740891809641      1.92092807933865     -2.51180004019111
  C   -17.07298624267736      3.04687050614943     -1.80311041401800
  C   -15.79513228493053      2.83535910884326     -1.13714138668542
  C   -17.78264954165972      4.34239320249107     -1.73345049641047
  C   -17.09236324167830      5.41838138296258     -0.99403410208539
  C   -15.82261237296322      5.20876538089414     -0.33865708775813
  C   -15.13354125542200      3.90431147674217     -0.36146189655870
  C   -17.58741473602906      6.71271469414679     -0.84647711711823
  S   -16.46547091203673      7.66679281151238      0.10447879011927
  C   -15.33776811181152      6.34144906772515      0.31306080162825
  O   -14.05824764723186      3.73143891461699      0.24556011758185
  O   -18.89652234806163      4.53042500240428     -2.25864167755024
  C   -18.69337444340994      1.62179634954114     -3.33633872352860
  S   -20.12712261183991      2.64771069902801     -3.56615524134683
  C   -20.87517754506657      1.44933445944527     -4.57766523726197
  C   -20.08342619788916      0.32327605952769     -4.75882864127867
  C   -18.85459197103786      0.42299098322437     -4.05722898416261
  C   -6.25791027311041     -6.99076952305476      3.14879965161407
  F   -8.21218996229498     -6.53445452550513      0.87721479695279
  F   -9.73378383231515      5.37508664596588      3.75390617158856
  C   -7.05742797577803      6.53015517361508      2.91247346085071
  H   -10.13235148049388      1.88789182888547      1.28709669716480
  H   -4.46846516937218     -2.40912201370074      2.44895161710874
  H   -8.61941344326618     -3.89196331777995      0.39734812343836
  H   -9.79417000366926      2.64191932675436      3.47183613758326
  H   -12.07221711543090     -1.91471366808837     -1.02950725758152
  H   -14.30480810355547     -1.01029170046249     -2.06166994957528
  H   -21.86630699374992      1.64975149140707     -5.00680953850667
  H   -20.36918034844481     -0.54017189493377     -5.37657050273926
  H   -18.08702049589550     -0.36316949930630     -4.08068318768361
  H   -6.34186231770223     -7.04359585507543      4.25689656910054
  H   -6.83994799362223     -7.83091796056037      2.71665335727161
  H   -5.18712658872390     -7.14674923408874      2.88440197309988
  H   -7.86266137909738      7.16630600494766      3.33482758184591
  H   -6.14286154086921      6.67736430511851      3.52997093303849
  H   -6.83087126110809      6.90180095383408      1.88721867946488
  C   -18.86334057529985      7.31268469340881     -1.36766755149528
  H   -18.91598755788629      7.22464626152636     -2.47417098973789
  H   -19.74492318839016      6.75916569431547     -0.97838559835338
  H   -18.95648044220591      8.38279476935169     -1.08612687019913
  C   -14.06927617292435      6.52257929579767      1.09909578368565
  H   -14.03591553213509      5.82171379321369      1.96098594572037
  H   -13.18236897356271      6.27657058335419      0.47638039511571
  H   -13.96758619402828      7.56192760403329      1.47650709302361
  C   13.37999935783470     -0.33707463510175     -0.49219021390622
  C   12.95768442689195     -1.62746951574926     -0.95989980725879
  C   11.70700830569264     -2.20387123533765     -0.64883482230688
  C   10.82348201167720     -1.39321595319480      0.12464810773801
  C   11.22959506508374     -0.08537755150496      0.56933423763148
  C   12.52389534179203      0.44142050774761      0.35688973141412
  C   9.48635561904232     -1.71051485921427      0.53174620325968
  C   8.83972108376259     -0.68074880536264      1.18851933345825
  S   9.90420495412061      0.72523907396330      1.42074533673857
  C   14.64480397752052      0.04831033904754     -1.07653326447345
  C   15.16036054273802     -0.90298596331643     -1.92130610600096
  S   14.15016606652905     -2.33043451592737     -2.06652981780019
  C   13.00360874548089      1.69224207240467      0.95103026145994
  C   11.30635968770359     -3.53946093634725     -1.10927390406384
  C   14.30367595125496      2.00768613028846      1.33959025931476
  C   14.41277895144760      3.32245691844223      1.87067960658700
  C   13.23660245971876      4.05109858204394      1.92039453186508
  S   11.93385081353560      3.06704121927666      1.28151241479617
  C   10.09015920692208     -3.95630365328398     -1.63463408276904
  C   10.07508002492091     -5.35544293991594     -1.90279534031497
  C   11.23750480865356     -6.04582061226679     -1.60778120649616
  S   12.41587696751635     -4.91781968966214     -0.95885653511646
  C   7.47000830826523     -0.62581787761234      1.62848395520333
  C   6.73856899774849      0.50017215729268      2.02624540560888
  C   5.40865802881907      0.18877583966633      2.36839386954756
  C   5.07689135904714     -1.17766065974097      2.25150515286052
  S   6.49556971964595     -2.09241926835542      1.71204294317662
  C   3.75905606388268     -1.70395040791256      2.50947601713075
  S   2.52753774797970     -0.49068121257126      2.85971862369588
  C   1.21479647446678     -1.66412660606376      2.98040737366346
  C   1.73864884883179     -2.96071696754156      2.80395418748229
  C   3.16218074909580     -2.97838319567906      2.52008336234536
  C   0.93869787463270     -4.19507918419043      2.89558672242819
  C   1.68743703636282     -5.46458770479736      2.73508752471414
  C   3.08494118653463     -5.46583389673161      2.34804529950153
  C   3.87850534482936     -4.23149979673190      2.22986347361585
  C   1.15461951774439     -6.74484408075329      2.86813706202416
  S   2.37599939328943     -7.94312308107163      2.45990132116095
  C   3.60493468690429     -6.73979524600493      2.13573106754251
  O   5.08463778603858     -4.25018488954202      1.91180542553269
  O   -0.29514848551651     -4.16258107551464      3.08060577147173
  C   -0.09246379190724     -1.08406647248277      3.15939255489660
  S   -1.64515375309571     -1.92460936691422      3.04451992262512
  C   -2.53050972073991     -0.40260954563034      3.12216152809044
  C   -1.66327896244033      0.68451016861339      3.29160983938982
  C   -0.31121536601253      0.30161555607930      3.31324816151221
  C   13.02536356752075      5.43015347981331      2.47602204134825
  F   15.58930493320559      3.82843518528191      2.30269215837319
  F   8.97743067006388     -5.96977143177036     -2.41947548568117
  C   11.51733825717515     -7.51105737290605     -1.78813530592881
  H   8.99346522435029     -2.66005447524010      0.30046583627187
  H   15.10468529707350      1.03198627341773     -0.94012673340142
  H   15.15369004165929      1.31941320643146      1.28160981956291
  H   9.22986003488823     -3.31473967670445     -1.85006485074280
  H   7.16201238006981      1.51402429836932      2.05446816454467
  H   4.68856323710069      0.94552876662267      2.70785318698760
  H   -2.00781654440754      1.72511651804733      3.36583432416532
  H   0.50969108291978      1.02189169296360      3.42406394856426
  H   12.21760490319723      5.97294788636440      1.94297808432796
  H   12.75089912016797      5.40269304784158      3.55639742977313
  H   13.95990629239084      6.02177472723457      2.38037244874403
  H   10.61582898300039     -8.00902278360464     -2.20163116198884
  H   12.36179441145264     -7.69144247242278     -2.49114587604652
  H   11.77445551397697     -8.01002507826645     -0.82648972809890
  H   16.08755001446312     -0.84209027559428     -2.50558909015373
  C   -0.20595987046181     -7.19439774938749      3.32437748384125
  H   -0.13320097177835     -7.80096651180847      4.25588059973170
  H   -0.83845974206766     -6.30901619788303      3.51811390602687
  H   -0.70470716684257     -7.82937525579342      2.56003701606366
  C   4.97872987582319     -7.14127278730066      1.68095309344022
  H   5.19253365784323     -6.69562237989263      0.68634063743817
  H   5.75448178381783     -6.74073581053675      2.36760732840342
  H   5.08257023826209     -8.24473360601592      1.61597227157604
  C   5.97175325972321     -1.15124064129481     -1.60419798738238
  C   4.91213953157079     -0.27414362991435     -1.14530528466185
  C   3.62864972523624     -0.86498292493582     -0.82724584958179
  C   3.53676699485674     -2.30612570132626     -0.79179674581002
  C   4.62568374952828     -3.17187604890931     -1.12626728042270
  C   5.85987805582241     -2.57615763688861     -1.59046933217117
  N   4.63430421588102     -4.51116997514201     -1.10144934512878
  S   6.16285545723891     -4.98642592764493     -1.61694422236778
  N   6.81853737716295     -3.45874821048933     -1.90163010439858
  N   2.33905478305244     -0.34608135071291     -0.54954675293211
  C   1.47504437240192     -1.43396621904749     -0.35762682770889
  C   2.20570415710399     -2.63520382337420     -0.48873614552511
  C   7.09316531191259     -0.35355127757874     -1.88207825250464
  C   6.77340581640160      0.97396481862563     -1.52038088778754
  N   5.44200685015820      1.03066133331775     -1.10313148616244
  C   0.07553228985327     -1.67069211126904     -0.27510294194798
  C   -0.20975673766378     -3.06371080039610     -0.33277448234448
  S   1.23753506346449     -4.08889998511577     -0.44210611190515
  S   8.73693956634274     -0.57328147018215     -2.43542529369329
  C   9.04543379185948      1.13620750703160     -2.06891668603807
  C   7.90061708548416      1.82688486948691     -1.57810537985057
  C   1.74539532305929      0.92980752941772     -1.00067540608474
  C   0.90881897395385      1.68132144607264      0.07272378330986
  C   4.91887174137030      2.28160990464182     -0.53973098328340
  C   4.86958838678022      3.45053659177136     -1.56540440435858
  S   -1.40144514336755     -0.73012221359017     -0.22801435063963
  C   -2.38922317210675     -2.22366530391196     -0.39361287424036
  C   -1.56939830020768     -3.39697738547452     -0.43166389948476
  C   9.98165930634123      3.24207703729270     -1.68858068806328
  S   8.27417338361626      3.48798672076463     -1.18293172529725
  C   -3.78965806659448     -2.29105470370915     -0.59652145355993
  C   -4.80483632978488     -1.34104404238339     -0.70352653953468
  C   11.03341901171057      4.17497177746124     -1.56379652603629
  C   11.11070004212054      5.49041342059897     -1.09546202900552
  C   12.34060647220754      6.23672510933713     -0.84368393979753
  C   11.95324828183713      7.59704995537733     -0.37849471865294
  C   10.53771117562273      7.66049374880774     -0.30405180639320
  C   9.96292235665832      6.35036005599764     -0.71818564514515
  C   -4.66155626712713      0.11262259971297     -0.44019476238604
  C   -5.98608760476930      0.72296201079382     -0.71923584510027
  C   -6.88830312585696     -0.28365646026863     -1.15037576249990
  C   -6.18246726721967     -1.59168055231416     -1.13029440928405
  C   12.71304015622130      8.73221009354857     -0.03288583650932
  C   12.02709154921125      9.88639652570620      0.37435528541010
  C   10.61324853131834      9.93043008585242      0.44813351081495
  C   9.85031508044412      8.80671737602738      0.10591492906254
  C   -6.35397342597399      2.06422181615662     -0.59342355663121
  C   -7.67963223987064      2.39872096858095     -0.88794029584715
  C   -8.58414850625732      1.41141439742847     -1.34553713214977
  C   -8.20612936291847      0.07128983451124     -1.49466367365045
  C   13.66189913030893      5.77329251448884     -0.91405205750392
  O   8.75861692192039      6.06701945141351     -0.73194354515304
  O   -3.65048013803752      0.71332843485848     -0.05560518809202
  C   -6.76711535064006     -2.81263459779240     -1.49476851954797
  F   12.71725603632220     10.99167099272471      0.70744189067609
  F   10.02259754802694     11.06976744996179      0.85091541924720
  F   -8.12856692535685      3.65728097973743     -0.72386857343984
  F   -9.84664550607312      1.78624602744892     -1.62522614707184
  H   11.98830912741917      3.73788823969331     -1.87451527225535
  H   -4.11178815353957     -3.32690190146012     -0.74202129595453
  C   -6.10565319142233     -4.07835721971640     -1.39352615845871
  N   -5.60318176667283     -5.13823965311587     -1.30101024763360
  C   -8.11475436591951     -2.92053996512946     -1.96715133245232
  N   -9.22340842679725     -3.04664003467353     -2.33857678294238
  C   14.77792816901318      6.55849873428830     -0.48049910271465
  N   15.70272008422516      7.18047981775549     -0.10568638833776
  C   14.04047431032167      4.46768714410371     -1.36062006415854
  N   14.41124529167159      3.41474578293754     -1.73048970182952
  H   1.08381854740140      0.68792716902883     -1.86205552271816
  H   2.54856798507299      1.56390475958122     -1.39961951354421
  H   0.35342871984969      0.91970629232670      0.66029323517359
  H   5.59390650779640      2.57047058831260      0.29497126444464
  H   3.93887227498223      2.08269248184984     -0.08519055720935
  H   5.86637339353176      3.49016032279289     -2.05118436559987
  H   13.80738197149776      8.76803226338605     -0.06506585013558
  H   8.75252027982571      8.82954838228476      0.15847408489763
  H   -5.63925738411258      2.82378416996262     -0.25358747169188
  H   -8.95887802643472     -0.64077361971959     -1.84448161352076
  C   4.68367234386725      4.79251624478692     -0.82708067240208
  H   4.66862673636617      5.63498616100475     -1.55141263926136
  H   5.51720578899729      4.98371946850098     -0.11671162437603
  H   3.72605319162934      4.81914538362003     -0.25955974089535
  C   -0.13233575022560      2.58745974682091     -0.62040669892538
  H   -0.74315561995307      3.12800656841004      0.13402302927540
  H   -0.83370084371579      2.00042918184907     -1.25002318853014
  H   0.36572706504725      3.34879157180902     -1.26389058865079
  C   1.75357649909803      2.49646069693225      1.07175027344633
  H   2.22031770866262      3.37873296446844      0.58262640010562
  H   2.55391322150063      1.88471293136566      1.53232775303561
  H   1.11048645376586      2.88102885748091      1.89257741024028
  C   3.83699408316135      3.26507227730044     -2.69549075929666
  H   2.79512229809662      3.41340621751553     -2.33623607552506
  H   3.90960340986634      2.25823766303667     -3.16122146334473
  H   4.01201036657203      4.01472207646788     -3.49729152147088
  C   10.21291609528086      1.90492238258312     -2.15135468492107
  C   11.52335623354685      1.38477481440891     -2.68141474395619
  H   12.36558978941680      1.75748152430102     -2.06870783670118
  H   11.53584657035331      0.27905451292502     -2.57697857855835
  C   11.81002525571648      1.74483748298913     -4.17145276787595
  H   11.80896781009430      2.85661242532411     -4.24997305231855
  C   10.72527487442091      1.19741178070072     -5.12015759886898
  H   10.95214224218461      1.46660832442215     -6.17525119201208
  H   10.66717158204925      0.08666668388416     -5.06060255711497
  H   9.71857821765012      1.60025063932096     -4.87591547346515
  C   13.21702668471035      1.23741293497007     -4.55137257630179
  H   13.45666451649280      1.48805692836411     -5.60860743302997
  H   13.99210881998856      1.69232950989154     -3.89910906698531
  H   13.28339866907798      0.13165694755810     -4.43819274933299
  C   -2.03729740794111     -4.81582954411906     -0.64890404309180
  H   -3.01140831742700     -4.84387776056238     -1.17732449624188
  H   -1.30225162949710     -5.30893671625049     -1.32428412255862
  C   -2.15654078765974     -5.67450226955367      0.64724395297945
  H   -1.17672973580883     -5.63074616600543      1.16739923508030
  C   -3.22573401567151     -5.11936828332299      1.60221561368572
  H   -3.00583240672388     -4.07277617090589      1.89151546575986
  H   -4.23372668298233     -5.15809846157603      1.13766133166223
  H   -3.25786196930569     -5.71458506481956      2.54055721155837
  C   -2.46201928234742     -7.13650407944570      0.26133394958351
  H   -3.41035495786901     -7.19861233385211     -0.31735507409486
  H   -1.64916140224754     -7.57496664076349     -0.35970586808359
  H   -2.57982801326397     -7.77152181140353      1.16721000206538
