# Supplementary material for: Asymmetric small-molecule acceptor enables suppressed electron-vibration coupling and minimized driving force for organic solar cells
Source: Nat Commun. 2025 Feb 10;16:1503. doi: 10.1038/s41467-025-56799-6 (PMC11811148; doi:10.1038/s41467-025-56799-6)
Supplement: Supplementary file 13 — Supplementary Data 11 [file 41467_2025_56799_MOESM13_ESM.txt]

267
Coordinates from ORCA-job pm6_l8bo_2_s0opt
  C   -1.23646927113055     -0.69686293738337     -2.16734181623619
  C   -0.62730184838191      0.55523489483183     -1.82334109537636
  C   0.74308163651028      0.69183257333030     -1.54930490501711
  C   1.54467169120317     -0.48049647512781     -1.71116910005466
  C   0.92211885783310     -1.74725510204086     -2.00228870381157
  C   -0.46710972098776     -1.90414690581522     -2.18886884434295
  C   2.95357219612809     -0.61346260906858     -1.48576325215780
  C   3.42130211618399     -1.91503374083351     -1.58044254567557
  S   2.11375852408449     -3.05311798607404     -1.96454566541720
  C   -2.62787226561046     -0.54338735792006     -2.43751205847606
  C   -3.10875182204287      0.74733813855733     -2.26303186822147
  S   -1.81681273960361      1.86984217661377     -1.80432527675283
  C   -1.14310916613014     -3.19665072108577     -2.34161828976734
  C   1.29904684296862      1.93178039714734     -0.99335796403192
  C   -2.40118516268441     -3.56502702834446     -1.87030670027453
  C   -2.74906477018522     -4.89741712972384     -2.22719454320349
  C   -1.80039555040749     -5.59179434938919     -2.95830650375623
  S   -0.41870964756752     -4.54467777536145     -3.23639205929297
  C   2.42716922077428      2.64988633372713     -1.35757198589970
  C   2.64941333568054      3.76920457690185     -0.49655717994942
  C   1.73593070012041      3.93633035330851      0.52732387773164
  S   0.53956619202341      2.65313006405427      0.44236992775426
  C   4.76142435479970     -2.41187714589477     -1.38783530185043
  C   5.16553219767836     -3.70477171372023     -1.03962500927407
  C   6.56007296179345     -3.81141379261036     -0.85982084264864
  C   7.27273017098960     -2.61803977089835     -1.08917794646267
  S   6.14774758140693     -1.34006098099562     -1.57629337974495
  C   8.69664782452635     -2.46876965828587     -0.88317845017646
  S   9.46490570257344     -3.77850333625989      0.01329113391536
  C   11.07177153663290     -3.05043749177958     -0.04859864285699
  C   11.01231564460190     -1.86436347084069     -0.80643546253215
  C   9.67092258977143     -1.51613215063866     -1.23952879207426
  C   12.17793079237063     -1.04008081713827     -1.17483251878086
  C   11.90968964937148      0.08488549797785     -2.08971658282138
  C   10.56709075912643      0.47615840995407     -2.45826044729634
  C   9.39112612753529     -0.27051982368816     -1.97549878822228
  C   12.90042204304524      0.87072163866164     -2.67268970164473
  S   12.16018986628706      2.09908434732195     -3.67691246840878
  C   10.52853109249892      1.58039268774444     -3.30962488732700
  O   8.22269624698661      0.12506803440975     -2.17460954437856
  O   13.33193318475910     -1.28410025096828     -0.77015144364223
  C   12.09213536981416     -3.72502701934393      0.72489517309314
  S   13.78972585745750     -3.22575576012943      0.90043885349857
  C   14.10043135539411     -4.52802309706488      2.00870118905410
  C   12.98253492644051     -5.31676224099397      2.24362640466587
  C   11.85085708877724     -4.85945923887358      1.52138734663140
  C   -1.85828032676373     -7.01452140063823     -3.43422913636621
  F   -3.92705441881048     -5.45053596499147     -1.85211677133364
  F   3.69425924779751      4.62112853304819     -0.67747004602257
  C   1.69819060233206      5.02418534411427      1.56350532450450
  H   3.60369970650470      0.22807078383452     -1.22226505972452
  H   -3.27402833933222     -1.35777971233552     -2.77754468267648
  H   -3.04841384761643     -2.93062230964828     -1.25907273312902
  H   3.04784963913749      2.41799041438580     -2.23114265763247
  H   4.46341351000306     -4.53201831170363     -0.87193215242559
  H   7.05071404502364     -4.74428386140206     -0.55234286061514
  H   15.10790509356750     -4.64709773648208      2.42988177060800
  H   12.97164553578348     -6.18779126899389      2.91428167365429
  H   10.86298518426454     -5.33310151465550      1.59584190322866
  H   -2.82218213417446     -7.46476001613411     -3.11945440407815
  H   -1.78562550045825     -7.09243150988054     -4.54246311318256
  H   -1.03718935818716     -7.62921441222122     -3.00117047445535
  H   2.52232613642437      5.74340008978232      1.37641286098785
  H   0.73868222786648      5.58750054589566      1.53731971847533
  H   1.82041503334755      4.62390567589289      2.59491243757711
  C   14.39517631538018      0.78043009871241     -2.55668078826425
  H   14.74082484273607     -0.25675676249544     -2.75030199635786
  H   14.89968372357879      1.47039438596727     -3.26483999420134
  H   14.73789615392565      1.02618098533222     -1.52978659442369
  C   9.35879113248833      2.34755988364120     -3.85086837365118
  H   9.60546595523253      2.84245182410442     -4.81449145781964
  H   8.48694863303558      1.67863515003378     -3.98218077024184
  H   9.06290102692011      3.14471091796834     -3.13100355743254
  C   -20.66567258968686      2.52951625345241      0.97679770115944
  C   -20.50263626579136      1.10183998642553      0.96952278895280
  C   -19.26427113035538      0.46190970756422      0.74536989655151
  C   -18.14438302759442      1.31518959557926      0.50049719867509
  C   -18.30844679755378      2.74462201891054      0.50897515612538
  C   -19.54606423261629      3.38171223060097      0.72796283015442
  C   -16.80039716575098      0.93388577873051      0.17362057396311
  C   -15.94563692389922      2.00347164285774     -0.04473047537768
  S   -16.78316491615944      3.56462556986334      0.13945438522408
  C   -22.01933334449655      2.91102093781661      1.30884761838995
  C   -22.84213232938906      1.83431834368423      1.53116021837492
  S   -22.02895778426591      0.28697861659349      1.35788175586551
  C   -19.70330242429829      4.84256247461760      0.69125463151009
  C   -19.10405060316581     -0.99740822077220      0.76866023247170
  C   -20.67506434790061      5.58989802505523      0.03976001477510
  C   -20.50649006718288      6.99221394271315      0.24846341905135
  C   -19.43659372951035      7.35760637330043      1.04707797571497
  S   -18.59588849021269      5.90866849207875      1.57273645086500
  C   -18.11073776573539     -1.74881687695125      1.38378629051999
  C   -18.27764301541186     -3.14846518070221      1.16064842583109
  C   -19.36710719809197     -3.50899076168008      0.38614655188427
  S   -20.22997313964636     -2.05854404140098     -0.09639369055408
  C   -14.54094193584353      1.97237724676823     -0.37519979635156
  C   -13.70959920460592      3.04004685176415     -0.74100454325320
  C   -12.38462863416739      2.63536417512986     -0.99501844333282
  C   -12.15062965654653      1.25308032511366     -0.83210875016935
  S   -13.65410804340832      0.44980781813625     -0.33502174604361
  C   -10.86587328220449      0.62341048138774     -1.03974924050537
  S   -9.54895651904996      1.70926343042995     -1.51111055767940
  C   -8.34530721414387      0.42155437411433     -1.58131104221196
  C   -8.95583149909990     -0.81221743992651     -1.26524562859449
  C   -10.37268191733272     -0.69697534741195     -0.96448509386704
  C   -8.26057344100585     -2.11935146508223     -1.22737069936367
  C   -9.10340892716054     -3.30415720671248     -1.00945475511531
  C   -10.50589940783261     -3.18305021004595     -0.68402304424119
  C   -11.19000776280084     -1.87925915660764     -0.61617659717302
  C   -8.65510841758554     -4.62433115046568     -1.06736760327077
  S   -9.98022263772945     -5.70720037918037     -0.68819701619377
  C   -11.13279423405303     -4.40724384090974     -0.46323953990315
  O   -12.39320450775148     -1.79279767239633     -0.30150797969135
  O   -7.02271877532037     -2.21910775910862     -1.35910166958465
  C   -6.99641515641595      0.83658460527538     -1.89109325120483
  S   -5.60355357066321     -0.24173182060990     -1.97144820933580
  C   -4.50655326945150      1.10155552287639     -2.25845139168333
  C   -5.18609211693517      2.32390425434735     -2.29164428313766
  C   -6.57834053650745      2.16993927595322     -2.09877525205458
  C   -19.00462154548383      8.74297677101989      1.43774118348938
  F   -21.33865282287330      7.90364805371183     -0.30930574500631
  F   -17.42644270518584     -4.06294072566197      1.68257929315350
  C   -19.80113903710156     -4.89136048017044     -0.01233827681863
  H   -16.47715130433414     -0.10845795873972      0.07052559757852
  H   -22.35057707640543      3.95263289711036      1.39688486149658
  H   -21.46217612577730      5.16333106535931     -0.59435257749507
  H   -17.30802297589154     -1.32891612934998      2.00238282495841
  H   -14.06044031646178      4.07806271630935     -0.82914712499554
  H   -11.59627746695627      3.33784871810855     -1.29888251270202
  H   -4.69229981631665      3.29578485358255     -2.43290640082175
  H   -7.27404979338013      3.01936760192053     -2.07053583335460
  H   -17.97456597111629      8.97456562093575      1.08376453605213
  H   -19.69630061860922      9.48389131033694      0.98580467294213
  H   -19.01738165873205      8.89083593442567      2.54131174177319
  H   -19.09440247834825     -5.63414460774208      0.41239140626456
  H   -20.82086351359516     -5.13351465628201      0.36367622744475
  H   -19.81465906505963     -5.02422276007144     -1.11784592880712
  H   -23.90666813687990      1.84958189182935      1.79909137114155
  C   -7.29074693383675     -5.17939106843107     -1.36235137988558
  H   -6.71986272805746     -4.49026606630385     -2.01225231966953
  H   -6.69656148244544     -5.29740815847985     -0.42838171579463
  H   -7.35325501256189     -6.18063793362694     -1.83986009188160
  C   -12.56000045287059     -4.69585847427550     -0.09203057531938
  H   -12.81124137858471     -4.23398480983165      0.88737319992179
  H   -13.25689000834133     -4.24077294892342     -0.82792294642935
  H   -12.75443605066656     -5.78741697719523     -0.03331141256220
  C   5.43871615824778     -2.75756122242045      2.08988664857824
  C   5.51024299139397     -1.33748318050203      1.84350821693239
  C   6.80989609793619     -0.71127730042993      1.81508029512932
  C   7.93002571170816     -1.44361130106086      2.34233790752207
  C   7.83300165441426     -2.81608366649362      2.74071893910418
  C   6.58202298145598     -3.51863670859884      2.49746090485928
  N   8.82120931054965     -3.58863824909803      3.20702930802026
  S   8.18861335007499     -5.14839441361304      3.30814682456317
  N   6.62544211719051     -4.83225851981102      2.75547796589121
  N   7.28577039987343      0.48299003749924      1.24597611781809
  C   8.68162886402889      0.52008034797940      1.42079997031259
  C   9.06618049941089     -0.65075036326482      2.13409073405693
  C   4.09150226446581     -3.13639110210536      1.92607461705652
  C   3.35003483021135     -1.96877710080536      1.65021009416937
  N   4.20013641223984     -0.86435108299650      1.61369840421349
  C   9.83135697209877      1.26954595252096      1.03670753584201
  C   11.03421395238442      0.66257636573822      1.51595338025400
  S   10.77637974788862     -0.83241352065780      2.42870283644714
  S   3.12377937512084     -4.59710184910234      1.97660072780387
  C   1.67372137733342     -3.60262996813717      1.66904631901484
  C   1.96424855673958     -2.21761699168068      1.52982345216574
  C   6.40491765473261      1.46340238588755      0.57429114653634
  C   7.05382394550487      2.43636637585729     -0.44340835736494
  C   3.62284589155102      0.44655280263973      1.97575337610865
  C   3.12745681727157      0.50811145943658      3.44394837255574
  S   10.20303715938268      2.68426411599684      0.07903320995022
  C   11.95952511437950      2.44286828655969      0.32880001351440
  C   12.22494837399474      1.30279616851473      1.15515841525353
  C   -0.48652441638069     -2.75277069415270      1.37528853414566
  S   0.52430878154614     -1.26586552491505      1.30020661793524
  C   12.99960964107451      3.19442638562555     -0.25922566944311
  C   13.03174286062261      4.22643485245214     -1.20367768448413
  C   -1.90074712002412     -2.80664434651670      1.32083720542581
  C   -2.90606096529727     -1.84063433987744      1.22216871614957
  C   -4.35047450262600     -2.07642639599796      1.32282454588082
  C   -5.02317221044811     -0.75382570875681      1.30449905370664
  C   -4.03980526532362      0.24992788302799      1.10954459269002
  C   -2.69600784941997     -0.37744965821506      1.08170273578984
  C   11.85119170507417      4.87040060952404     -1.82996206801798
  C   12.37409803921154      5.82720865172625     -2.83946102732081
  C   13.79137457342440      5.78612976090250     -2.83672029530860
  C   14.23245197780633      4.78915704105497     -1.82193829858945
  C   -6.37853555109692     -0.38828811490308      1.40738535654319
  C   -6.70176164437777      0.96606411808788      1.26825472148508
  C   -5.71434870488954      1.94971284226777      1.02825766891429
  C   -4.36146385089956      1.60226329819330      0.96600811364431
  C   11.63845977420549      6.65873218578734     -3.68880052501681
  C   12.35540871560041      7.47957991149150     -4.56827523377393
  C   13.77161550257072      7.45372493197202     -4.57850800759728
  C   14.50492772271178      6.61701557065818     -3.72368513189086
  C   -5.03089662323425     -3.29750406598609      1.40835124768330
  O   -1.61849579111396      0.22432577737079      0.98329122743450
  O   10.65253694260504      4.66666248124601     -1.59595244643500
  C   15.57427528091659      4.46331665318215     -1.57351134525967
  F   -7.98868135656381      1.35713949617635      1.33538932185021
  F   -6.10706044114728      3.22488245126050      0.84662924920917
  F   11.71826695696069      8.30580818461626     -5.41651831758570
  F   14.41691742314683      8.26044395956080     -5.43917057900428
  H   -2.25899547606992     -3.83915352473172      1.40496771222881
  H   13.98052620488348      2.83784939677936      0.07178363881488
  C   16.00176069813633      3.49086464021094     -0.61363866406566
  N   16.39576368973917      2.69314915873797      0.15564508187822
  C   16.66530347048532      5.07289561407595     -2.27435332543706
  N   17.57691615119627      5.55839054498855     -2.83634209030032
  C   -6.44655045427876     -3.39147616415627      1.60489205540644
  N   -7.60102640076767     -3.50873087972023      1.79399145306587
  C   -4.39415450712954     -4.57629581415481      1.32912189714808
  N   -3.92053855644231     -5.65052795529967      1.26832853068735
  H   5.90441830330575      2.06982112603786      1.35987173890678
  H   5.62973741062059      0.85761521778233      0.06991213928075
  H   8.01993489367433      2.01073226767507     -0.76624809214995
  H   2.78697804034200      0.64558003127773      1.27326209660154
  H   4.37392509457739      1.23138917974565      1.81354284583784
  H   2.30706487723180     -0.23379713872017      3.55880040411462
  H   -7.19466725521234     -1.09876759249384      1.56743840112922
  H   -3.58826840180957      2.36043713281228      0.78455834879898
  H   10.53947343925128      6.67196816111418     -3.66952467022849
  H   15.59793984932018      6.64923356505530     -3.78641186312296
  C   2.53522725137841      1.90651996122395      3.71453013742179
  H   2.13169209625346      1.96821944568766      4.74843636948957
  H   1.70991361265882      2.13275885737269      3.00769614968649
  H   3.31069957694126      2.69936422120066      3.60676521743941
  C   7.25707987638254      3.83437668330409      0.18592340443110
  H   7.85171897214501      4.49212299131542     -0.48209282366558
  H   7.78902285170812      3.78287641518721      1.16046932688154
  H   6.26861982335306      4.31763764983115      0.35760238619847
  C   6.19495404301093      2.54342000426385     -1.72101996938739
  H   5.19902170377324      2.97139681957332     -1.49260119545709
  H   6.07506146331202      1.55477425077118     -2.20703417612101
  H   6.68591765825614      3.22228148220893     -2.45066726161420
  C   4.24896001434546      0.15193973291824      4.44065569996799
  H   5.13406185120747      0.81428907727722      4.30418772233090
  H   4.59149799958476     -0.89736707368314      4.32263212206176
  H   3.89368737602746      0.27267511381069      5.48716109527096
  C   0.31200863562860     -3.93026308741612      1.57936678723056
  C   -0.21405429283794     -5.34249075029582      1.69648408259532
  H   -1.20560494415548     -5.34600118650486      2.19284627924521
  H   0.46910170044460     -5.91549508652463      2.36385245542162
  C   -0.34401596802052     -6.11121942513108      0.34238251614656
  H   -0.97386096807748     -5.48843148160630     -0.32562932654801
  C   1.02077065069596     -6.32569144820061     -0.33907536164414
  H   1.53485825676887     -5.36795458561340     -0.55373006865323
  H   1.69135814727688     -6.94476255183059      0.30005806972713
  H   0.89413528682164     -6.85829706403604     -1.30664079858659
  C   -1.07060939547839     -7.45261378724386      0.56978824167208
  H   -2.08786586549589     -7.29026863660228      0.98022396954423
  H   -1.17259027374774     -8.00823420830708     -0.38886485655891
  H   -0.49854239441668     -8.10064826203966      1.27329074006100
  C   13.58472735709153      0.84427075871272      1.61550007481646
  H   14.31547306861959      0.88848993195127      0.78412441283775
  H   13.51871901255261     -0.22923266154128      1.89457173941321
  C   14.14797438844646      1.64867969867189      2.82836023702531
  H   14.27364511667144      2.70514942474805      2.49819158759841
  C   15.54004663996631      1.10118361212490      3.20412007625485
  H   15.47555165840008      0.03098906413566      3.50733648174351
  H   16.24106061917758      1.18501001012386      2.34769227204216
  H   15.97058732890827      1.66969657975470      4.05803903979502
  C   13.18463760217793      1.63580824172871      4.03283162085294
  H   12.20085506131085      2.08924067184734      3.78407678065944
  H   12.99584332097614      0.59588570080276      4.38426020261199
  H   13.61515516146405      2.20660637617441      4.88486395177045
