# Supplementary material for: Asymmetric small-molecule acceptor enables suppressed electron-vibration coupling and minimized driving force for organic solar cells
Source: Nat Commun. 2025 Feb 10;16:1503. doi: 10.1038/s41467-025-56799-6 (PMC11811148; doi:10.1038/s41467-025-56799-6)
Supplement: Supplementary file 14 — Supplementary Data 12 [file 41467_2025_56799_MOESM14_ESM.txt]

281
Coordinates from ORCA-job pm6_t2bo_1_s0opt
  C   5.43791704092890     -1.17842607965684     -2.81217839977568
  C   5.50934937114433      0.22938367074500     -2.53850703537865
  C   6.69648509271419      0.89308676676434     -2.18761642170146
  C   7.87612118214812      0.09116685260522     -2.15287014613042
  C   7.80782614512525     -1.32832355663420     -2.38959993074238
  C   6.59984187135328     -2.01029944253443     -2.66379236670601
  C   9.19257409897268      0.51586631928837     -1.79442535706918
  C   10.12822702619173     -0.50405921254504     -1.75721309864284
  S   9.40876892495914     -2.06684310685706     -2.19980413454189
  C   4.12850029978448     -1.55916822258909     -3.24717706493240
  C   3.21220419961490     -0.52017816198363     -3.26510375714940
  S   3.93773280794910      1.01203289706738     -2.74447404661527
  C   6.47655705797610     -3.46680768695787     -2.72660505766608
  C   6.73565855734227      2.31649128982352     -1.83488682520944
  C   5.37975244264437     -4.25494158930696     -2.37376406612882
  C   5.62923522976925     -5.64123319233962     -2.54639163798103
  C   6.88307652504316     -5.97645605723699     -3.02502557029309
  S   7.80298868206690     -4.50939842855150     -3.27593287397018
  C   7.62750137079600      3.29412753670654     -2.25356813055269
  C   7.36468648822967      4.56083024970855     -1.65003180150644
  C   6.29414965338777      4.59675623186962     -0.77370629627690
  S   5.58299315917380      2.99424662044699     -0.66541874636679
  C   11.49129034815224     -0.41624447157907     -1.30162540509698
  C   12.38387083071858     -1.44168263306195     -0.96609641468984
  C   13.54951561077367     -0.95664195496951     -0.33530587940590
  C   13.57812418966737      0.44139646264948     -0.15804534529875
  S   12.11464162544070      1.16375872683074     -0.83729060618778
  C   14.64522167875878      1.16200701220386      0.49748489028204
  S   16.16868080333218      0.28693022622925      0.68401588928988
  C   16.92306579310628      1.56047769104577      1.65520216127860
  C   16.02744071923936      2.64210400998560      1.77729262634615
  C   14.75205361058844      2.42436510562257      1.11253730557373
  C   16.30203019283014      3.87693867284789      2.54516801012478
  C   15.17004886153841      4.81760259510710      2.67758703095359
  C   13.90761592564681      4.60213916889783      2.00918672334252
  C   13.67305142579624      3.43507217314333      1.13831687320735
  C   15.20802801435927      5.99210955138082      3.42663463465363
  S   13.66601442103683      6.81781030484904      3.30552009108460
  C   12.97171679860067      5.60763978153134      2.24392398916438
  O   12.63369693232884      3.33207699811148      0.45937783583018
  O   17.40936708399661      4.11807739075103      3.06144822047780
  C   18.26221249577734      1.27073398948093      2.13212217398851
  S   19.39759947760533      2.42794114315001      2.85955457333233
  C   20.63602693086589      1.21360412804837      2.96265785420503
  C   20.21858709001705     -0.02514823136071      2.49457484589251
  C   18.88010732015480      0.01026954117059      2.02532033581586
  C   7.47395433890451     -7.34293152571453     -3.20721917343076
  F   4.70077523823980     -6.57842573138131     -2.22982419701803
  F   8.11029366593470      5.65522405763371     -1.93022884963719
  C   5.77553496464310      5.77516354422391      0.00159044171708
  H   9.43070764536128      1.54314652269751     -1.50055354216399
  H   3.86177687761532     -2.56864635045968     -3.57483632863795
  H   4.44461829182987     -3.87573119460812     -1.95386960127054
  H   8.42278351590963      3.13249989495743     -2.99168040586934
  H   12.16521614135017     -2.51006384378108     -1.09403173936323
  H   14.34257412858672     -1.61604579018022      0.04283673706120
  H   21.61150735199355      1.47460001744818      3.39502371035637
  H   20.84517769487567     -0.92857044061382      2.49515701804189
  H   18.36196711153980     -0.87139043874441      1.62277227550079
  H   7.96505643127546     -7.68633682457172     -2.26823774135907
  H   6.67547346147210     -8.07407387931304     -3.45224768921521
  H   8.22916046796984     -7.36396052540658     -4.02155026067239
  H   6.38527882470978      6.67066662572333     -0.23882223621490
  H   4.71492638110628      6.00455672211300     -0.24813321055112
  H   5.82849837414033      5.61077631267426      1.10177636407646
  C   16.33128183846653      6.56725434196051      4.24337362577707
  H   16.68058358057395      5.83473489562872      5.00230650712659
  H   17.21327818513887      6.78079996893610      3.60150338896135
  H   16.02561247245229      7.50274928152127      4.75762092051731
  C   11.56883202148283      5.74792388154531      1.72181760785328
  H   11.57086313355847      5.86271035174907      0.61575609729925
  H   10.97886998965163      4.83132702044332      1.92908421250995
  H   11.05336871342632      6.62345773864856      2.17020835228712
  C   -13.39952225619737     -1.19581650303853      1.58844850493930
  C   -12.53349710574626     -1.98090699612389      2.42300271314969
  C   -11.20440997821865     -2.29756157790976      2.07582959023833
  C   -10.75414800905831     -1.80511246669484      0.81389526148402
  C   -11.60727535734652     -0.99662069352432     -0.01342368091052
  C   -12.94686966293348     -0.71206886257476      0.31960940832002
  C   -9.49071098692031     -2.05163505140667      0.19517903142152
  C   -9.32166916219555     -1.41780414827894     -1.02265065204532
  S   -10.76989296695362     -0.50608173704887     -1.49878495190777
  C   -14.66691565651098     -0.94096437622818      2.23506842159997
  C   -14.76426693426347     -1.51341094431663      3.47995931807185
  S   -13.32355693525251     -2.39969247463589      3.95196014263592
  C   -13.87155525059480     -0.01068039698861     -0.57995336739701
  C   -10.29780391087147     -3.08124865536794      2.92292787985930
  C   -15.18485592196421     -0.35602159444888     -0.87512439808411
  C   -15.78417461090559      0.53580654366642     -1.81400566318412
  C   -14.97836400231248      1.56825938307129     -2.26021745704300
  S   -13.40722698288169      1.44164379292440     -1.48651964923634
  C   -8.93877589151519     -2.88525565670706      3.14764224766373
  C   -8.36687931755203     -3.92719005561602      3.93417043684707
  C   -9.23865275294346     -4.92095387501115      4.34573431543011
  S   -10.84142992854930     -4.56859443593040      3.72150853728648
  C   -8.10085039370320     -1.41459935405245     -1.78995057789233
  C   -7.61657967008593     -0.48305430649059     -2.71580207663682
  C   -6.29549742231412     -0.76807604957934     -3.12408182334095
  C   -5.73870643492160     -1.92229098681619     -2.53429787378779
  S   -6.93206801120590     -2.69446269887415     -1.48544848229096
  C   -4.36116947857223     -2.32671003841283     -2.67451367451342
  S   -3.28127184046115     -1.10466839977211     -3.35466806389589
  C   -1.84239532970189     -2.12151818419309     -3.21824868305408
  C   -2.20964561330436     -3.37949017006577     -2.70464970119288
  C   -3.61767482819187     -3.48203521598158     -2.36429752725993
  C   -1.27949312599748     -4.51057767001287     -2.52179304676551
  C   -1.85909692518899     -5.73904859890871     -1.95325456072170
  C   -3.24984151631479     -5.82572250387185     -1.57327678015988
  C   -4.17684880019060     -4.69224825889070     -1.73060414716040
  C   -1.14167158714900     -6.90829520742853     -1.70540939146979
  S   -2.19930794292119     -8.10787444556315     -0.99317581899292
  C   -3.60283043812555     -7.06065045466761     -1.03471367208160
  O   -5.35393992134627     -4.75044997587333     -1.32341487089170
  O   -0.07361128094307     -4.43939945851739     -2.83372273040900
  C   -0.58663340197544     -1.46699544615380     -3.49520430626279
  S   1.01295614249397     -2.16399841376836     -3.21373539514113
  C   1.79399419237542     -0.61292033789915     -3.49747599267169
  C   0.86608019299586      0.37966401573365     -3.83549677521010
  C   -0.45953239615641     -0.10507052937933     -3.84503762445198
  C   -15.32149847434434      2.65842292729134     -3.23560257658310
  F   -17.05699056630770      0.37148321521397     -2.24409003484852
  F   -7.04845328643730     -3.94443825827710      4.24986834401796
  C   -8.93352669396579     -6.12692329279645      5.18829768538499
  H   -8.70208315991260     -2.66199960711383      0.64416890999328
  H   -15.46266330723206     -0.33132146775570      1.79097812452581
  H   -15.69616624775633     -1.23952511868490     -0.47367071047475
  H   -8.35597026997157     -2.03305047478329      2.78165682052945
  H   -8.18994887454603      0.39164482050442     -3.05305312963522
  H   -5.74462239949198     -0.15153112886789     -3.84600494814846
  H   1.14578076659218      1.41608357247661     -4.07242697046999
  H   -1.32562518318584      0.52421624430478     -4.09108965439206
  H   -14.64559661951488      2.65512241271766     -4.12032438529357
  H   -16.36046306315099      2.51336055270604     -3.59752577292605
  H   -15.25832811585854      3.66948167330416     -2.77312861008802
  H   -7.85238403231883     -6.13474016410731      5.43887535358355
  H   -9.50664099576538     -6.12545495447398      6.14305332470022
  H   -9.17090815195876     -7.07826360831613      4.66067463785238
  H   -15.61425394166559     -1.46782523753637      4.17298656416891
  C   0.29404991710657     -7.23071545581070     -2.00488390378574
  H   0.43542083491722     -7.43831128053694     -3.09031090080706
  H   0.93359098776505     -6.35739001001408     -1.77391203585640
  H   0.64548509011281     -8.11718056889528     -1.43599805775581
  C   -4.92967564789080     -7.53698397937208     -0.51814244416603
  H   -5.21245123247670     -6.98114639450200      0.40244636123725
  H   -5.73389960195831     -7.33142352972239     -1.25498241145149
  H   -4.91238788766007     -8.62278850600356     -0.28678085450197
  C   -1.92005595855297     -2.59500248167884      0.39518224037668
  C   -1.87751296459001     -1.19264419979224      0.01504272372132
  C   -3.12081942737254     -0.45116875037777     -0.00112255855079
  C   -4.28699759097710     -1.07580944541604      0.56340593464444
  C   -4.31046615311301     -2.42658841166992      1.02389530733719
  C   -3.11183424846381     -3.22825463306410      0.88152118770432
  N   -5.34757679442744     -3.06148038415789      1.58844623785570
  S   -4.81242830947077     -4.62018465428277      1.91635360767439
  N   -3.23705452916213     -4.48695381285155      1.33174680442198
  N   -3.48942778173589      0.84367375502697     -0.42460189528529
  C   -4.83117998610236      1.06235160383982     -0.06045036852950
  C   -5.31253547752997     -0.12423192472923      0.54919608459220
  C   -0.59893027618079     -3.08365361101873      0.35055116756301
  C   0.23786015555821     -2.00054476462968      0.01358581472884
  N   -0.52191095549145     -0.85966384280181     -0.21117058596764
  C   -5.83976668229006      2.07180087256665     -0.06729831791100
  C   -7.03574835197893      1.60264491914418      0.54967822003516
  S   -6.95198102942259     -0.06356305383355      1.12659942086182
  S   0.27497612242386     -4.56235342152091      0.71689717482786
  C   1.79868650178484     -3.67597409746302      0.46151956679621
  C   1.61541085628125     -2.31558769451718      0.10719551025505
  C   -2.59959215563328      1.76063092461274     -1.15063693214506
  C   -3.23380014234170      2.86888567963790     -2.01395581265158
  C   0.21919936076505      0.41486426129181     -0.25799573407732
  C   0.64481388637938      0.93978454813796      1.13751124225132
  S   -6.06561115482260      3.70607340311014     -0.67877723163504
  C   -7.72890291110219      3.77308340243621     -0.01507744413128
  C   -8.10412651180919      2.51926422306365      0.58181693992243
  C   4.02401521968998     -2.91067819193530      0.53357483020716
  S   3.12474257173173     -1.42609163577385      0.09844622683628
  C   -8.52981690889907      4.93140599036325      0.10526881224930
  C   -8.41295896340227      6.23377174769842     -0.38767010271096
  C   5.43093947769328     -3.05496076731441      0.62042528225018
  C   6.48814539002548     -2.15265541802205      0.67838264002434
  C   7.89679316031245     -2.50913956679918      0.83004706833617
  C   8.63569470664242     -1.26117664014181      1.15080724436043
  C   7.73639969431095     -0.16499223986983      1.06172587345807
  C   6.37869705530537     -0.67364115452765      0.72909544710383
  C   -7.41943754505707      6.69652884515564     -1.38801773433849
  C   -7.77765669108270      8.10503460307613     -1.71336808842150
  C   -8.90262332858257      8.49636124254618     -0.94114013777965
  C   -9.30515118224865      7.35122294815232     -0.07763978005515
  C   9.96915610213866     -1.03558325514067      1.54224944714681
  C   10.36345253309355      0.27974480875849      1.81908390237072
  C   9.46902077767736      1.36679432713248      1.67831715682213
  C   8.13645456885164      1.15284284823909      1.30667534999023
  C   -7.14705578500628      8.95992069471652     -2.62247642799271
  C   -7.66710103546451     10.25269786899221     -2.76224742947428
  C   -8.78957212944495     10.65991650965807     -2.00036755934327
  C   -9.41745550580616      9.80022842247326     -1.08674639437650
  C   8.48568499619065     -3.76683330018960      0.65683776175106
  O   5.36055638777522      0.00669473545192      0.54772638802501
  O   -6.48305636758412      6.05872816700509     -1.88497264110577
  C   -10.33189403232897      7.39682468766413      0.87579976983967
  F   11.61832230804272      0.53010717909223      2.23625686984825
  F   9.92019778916803      2.61013967251152      1.92954085980183
  F   -7.11507040480589     11.13094540849425     -3.61906676949643
  F   -9.25456414401358     11.91091525344306     -2.16940430132386
  H   5.71653853571424     -4.11014206359978      0.70420812730815
  H   -9.41367558876793      4.74271340311482      0.72725353412868
  C   -10.65600331278330      6.32158711677017      1.76813236197341
  N   -10.95778393181717      5.47808588494126      2.52936330855338
  C   -11.15110359019004      8.55602769292278      1.07324059166637
  N   -11.83761714669587      9.49489119433969      1.24640522167982
  C   9.90463944934516     -3.95441059020199      0.68597371051747
  N   11.06763493196448     -4.12708768123358      0.67197344880635
  C   7.77560168775801     -4.96892241244928      0.33824174956318
  N   7.26435434629241     -5.99812402463173      0.08917409187247
  H   -1.93452076993098      2.25860493664798     -0.41450427967081
  H   -1.97222633290819      1.12924102409483     -1.80906707987550
  H   -3.80531547730318      3.54213802492838     -1.34257063928444
  H   1.11736354241006      0.21960234776736     -0.87559699694685
  H   -0.35329445459525      1.17270356073386     -0.80361341287393
  H   1.17889114188598      0.11039799803725      1.65108452617846
  H   10.71389308329588     -1.83066299450165      1.64894334304776
  H   7.43786364663431      1.99477465539721      1.21295313816901
  H   -6.27511754891392      8.63336454349056     -3.20686994458274
  H   -10.28075964772932     10.18139017293068     -0.53053422128658
  C   1.64919313822341      2.09711054333790      0.95081626481843
  H   1.97294110421803      2.49877286091595      1.93540284905075
  H   2.55869905442764      1.76136024138159      0.40761940060461
  H   1.19391903075363      2.93754806203435      0.37728713247129
  C   -2.08648107759277      3.72143282930110     -2.60426347222638
  H   -2.49794558318714      4.56638278327135     -3.19612641945696
  H   -1.43951011897410      4.14955859164543     -1.80692488330248
  H   -1.44003517529547      3.11581174086720     -3.27998878617698
  C   -4.16823149486574      2.35875699789102     -3.12621132882558
  H   -3.59637082863897      1.78862356968048     -3.89076461324247
  H   -4.96550620509029      1.69794579602793     -2.73326056300472
  H   -4.66194766968554      3.21555593876384     -3.63159926405227
  C   -0.56226445709155      1.34148815486128      2.00882880548797
  H   -1.10137587385196      2.21513543546605      1.57759775761886
  H   -1.28959794184062      0.50890958830803      2.11914829462761
  H   -0.22814168748528      1.63176714008377      3.02855759155609
  C   -9.38929742581437      2.20700525983037      1.18988461924661
  C   -9.62161808765443      1.49807925181355      2.36782599464046
  C   -11.00489695477671      1.36900029855689      2.70795768360021
  C   -11.81802994827758      1.95793692504255      1.74892516088684
  S   -10.91900226180002      2.67438463693003      0.45087079328352
  H   -8.80792115943060      1.12379738737657      3.00465177650485
  H   -12.91230515195033      2.00746206054229      1.74288094712303
  C   -11.50220668161141      0.74632676248853      3.98841398611847
  H   -12.58810719901433      0.53322202740063      3.89982069806053
  H   -10.99835009687141     -0.23160990156373      4.14267249946457
  C   -11.26896617018870      1.62970355419238      5.24911377565235
  H   -10.17180499476559      1.81669942559449      5.32866691096080
  C   -11.71345419794249      0.85867123368131      6.51025572267988
  H   -12.80450658202997      0.63666145777160      6.47308049227674
  H   -11.17893152746611     -0.11296268932597      6.60355008572984
  H   -11.51936001079149      1.44887332505522      7.43310012144426
  C   -11.97743334212520      2.99483817631437      5.13588539187666
  H   -11.81179415725743      3.60184977628821      6.05365203124655
  H   -11.61487924520141      3.58665941919082      4.26907998277650
  H   -13.07809371720395      2.85708088678313      5.02099773790139
  C   3.14297610104381     -4.03285826591928      0.70114818554225
  C   3.54314669610459     -5.37879459707408      1.09674776301584
  C   3.10717221925759     -6.57658448662399      0.54334831785631
  S   4.61763761001394     -5.69161582546603      2.46194010107347
  C   3.64325947332977     -7.74445251474225      1.17541653599571
  H   2.45204535199124     -6.61056538199562     -0.33448035091373
  C   3.38299262088839     -9.15075662344512      0.68723978029838
  H   2.28714959767832     -9.29284657108317      0.54313704886522
  H   3.69901370604208     -9.88277377852836      1.46388660213098
  C   4.10939160471433     -9.48727163161455     -0.64944873358046
  H   3.76813107796544     -8.74971044563406     -1.40989719603718
  C   3.70755315971675    -10.89601996579562     -1.13348143644841
  H   4.02746852578619    -11.67564930530238     -0.40449594109022
  H   2.60524793808824    -10.98709070566619     -1.26148404211084
  H   4.18389042395245    -11.13464476306789     -2.11011954246487
  C   5.63884531662787     -9.34650352440794     -0.51496972594817
  H   5.94059781583954     -8.31266141776622     -0.24818064239912
  H   6.03138098096522    -10.03539448772105      0.26915954509687
  H   6.14106199626660     -9.61078712269679     -1.47120006654771
  C   4.47578884173904     -7.40866767593808      2.23427466259520
  H   5.02712819054244     -8.09184006912845      2.89253845981315
