# Supplementary material for: Asymmetric small-molecule acceptor enables suppressed electron-vibration coupling and minimized driving force for organic solar cells
Source: Nat Commun. 2025 Feb 10;16:1503. doi: 10.1038/s41467-025-56799-6 (PMC11811148; doi:10.1038/s41467-025-56799-6)
Supplement: Supplementary file 15 — Supplementary Data 13 [file 41467_2025_56799_MOESM15_ESM.txt]

281
Coordinates from ORCA-job pm6_t2bo_2_s0opt
  C   -1.33973667005483     -2.23418863743284     -2.72164799063303
  C   -0.56488441007944     -1.03804401967392     -2.51927774145748
  C   0.83620815590101     -1.04055153953496     -2.38879042502273
  C   1.45631203228628     -2.33043409570095     -2.37459554598714
  C   0.67116011839651     -3.53312560944100     -2.48769702835986
  C   -0.73012184955661     -3.53515666268714     -2.67657368881658
  C   2.83659437018664     -2.61604259730369     -2.14240699146936
  C   3.13125824794496     -3.96376423518313     -2.04128165394156
  S   1.68587025560204     -4.96579512227119     -2.25617954338722
  C   -2.71757383365553     -1.92887684815753     -2.91966451174318
  C   -3.04806829740518     -0.59237555108713     -2.75820420321094
  S   -1.60350003492428      0.40112952705135     -2.48437959593357
  C   -1.54177542427754     -4.75396993173211     -2.76538079491770
  C   1.64246489461453      0.17544374574900     -2.24387937388835
  C   -2.87932593950914     -4.95263545017876     -2.42235929180064
  C   -3.31142009045833     -6.29080238386377     -2.62290564650646
  C   -2.36033584562176     -7.16313312678569     -3.11738635960853
  S   -0.86008287092432     -6.28752317646861     -3.35608430780517
  C   2.88457286680675      0.45284931151973     -2.80664601688678
  C   3.37261666454631      1.73383565146460     -2.42445519079957
  C   2.54653659802380      2.47927079033414     -1.60289936921602
  S   1.11744921623322      1.53142430574688     -1.22983946022790
  C   4.41375898045876     -4.54838336676301     -1.75310027919475
  C   4.75440155862950     -5.88813173176389     -1.52776596612375
  C   6.12500064352946     -6.04933563380624     -1.23598791310179
  C   6.86348835546989     -4.84895302256981     -1.20713250989125
  S   5.81829727670585     -3.49170002530442     -1.64887644830352
  C   8.21379653958393     -4.73741893146012     -0.71300995098901
  S   8.82203775629944     -6.13372140148928      0.18579248980076
  C   10.40834061840289     -5.40120678379354      0.48821464836727
  C   10.43110396400742     -4.10295305259235     -0.05632695793613
  C   9.19284252165941     -3.72666194092444     -0.71784955287115
  C   11.58972733942182     -3.18551081773056      0.00158698672143
  C   11.44215731885523     -1.90829149996337     -0.72919242711383
  C   10.20151935251275     -1.53884038989038     -1.36811181498120
  C   9.01035650028545     -2.40171741432692     -1.33175408328920
  C   12.43776843388439     -0.94122147493413     -0.86011424235893
  S   11.82230035526854      0.42226432698220     -1.77775517787047
  C   10.24293568756039     -0.29865372864639     -1.99674930033684
  O   7.91382547061575     -2.01218438425148     -1.78361902792251
  O   12.62892582167871     -3.45688145308746      0.63145996938434
  C   11.34779701346864     -6.23508145124708      1.21144293913359
  S   12.87248934580545     -5.70289480882265      1.95207222186696
  C   13.15086386002769     -7.28457688792118      2.61590965723772
  C   12.15711614628729     -8.19433057937695      2.28030865686180
  C   11.14033793650523     -7.59979221597886      1.48906654897446
  C   -2.49490820419180     -8.63789692268205     -3.36112071228856
  F   -4.56897433110720     -6.68281353952258     -2.31241113026126
  F   4.58805059198413      2.19090627310938     -2.84641790250309
  C   2.74784760009298      3.87720529785045     -1.09094175091392
  H   3.59708213990156     -1.84664689391832     -1.99226408824791
  H   -3.47729969806553     -2.67395701335089     -3.16165095896664
  H   -3.53920217678508     -4.20631916789746     -1.97797006318364
  H   3.41523785572208     -0.20688830255565     -3.50258794318670
  H   4.02680118434625     -6.71134097489482     -1.54997833380797
  H   6.58708807066488     -7.02370343721119     -1.03128316458445
  H   14.06013946458421     -7.46951002254496      3.20375965175165
  H   12.16120954071620     -9.25173335410114      2.58123802687407
  H   10.27188209207505     -8.15800057622660      1.11084143588961
  H   -1.87671554963239     -9.22902157525352     -2.64769937361191
  H   -3.55390074698375     -8.93617850591840     -3.21787004040424
  H   -2.18809152444606     -8.92537577042142     -4.39146283152737
  H   3.73795948559628      4.25587565653245     -1.41533586852108
  H   1.97554805698498      4.57454543562603     -1.48735122193449
  H   2.70323531959788      3.93145401775136      0.01801998431182
  C   13.84543661358332     -0.92821076099399     -0.33821583458232
  H   13.85984472101706     -0.66571316745620      0.74306403134209
  H   14.29928892984372     -1.93555566854901     -0.42400033065750
  H   14.47201948152256     -0.18631926358017     -0.87683856488156
  C   9.17555045320115      0.39322958168892     -2.78976375647534
  H   9.59469713885380      1.22684562533327     -3.38700748922196
  H   8.66915018552140     -0.32673975434215     -3.46439957950383
  H   8.38269138966422      0.79941053038866     -2.12509524514709
  C   -20.19584831929294      2.73359416926150      1.46889841261891
  C   -20.12959475751824      1.29827984837751      1.48964664877909
  C   -18.94807895493108      0.57093540133946      1.22933473143917
  C   -17.78580010212700      1.34052256837082      0.91507531031602
  C   -17.85192134049307      2.77770161598633      0.89760654220432
  C   -19.03310839058448      3.50210282631758      1.15352339448257
  C   -16.48703680482527      0.86130364741038      0.53973698186415
  C   -15.57128658151595      1.86449418277582      0.26111626069340
  S   -16.29210458877930      3.48325734814359      0.44397893777566
  C   -21.50542287601796      3.21310311569672      1.84756751946166
  C   -22.38817009759993      2.19980196164262      2.13001548965439
  S   -21.68851247069988      0.59733719586689      1.96112419959179
  C   -19.09339070997853      4.96915823309168      1.08945147279237
  C   -18.88361196968133     -0.89484789013191      1.28410297548318
  C   -20.03876458583144      5.76713251576677      0.45978946996146
  C   -19.76880025439617      7.15875690870381      0.62987156747957
  C   -18.64549430087490      7.46708858635130      1.37756401828887
  S   -17.88211181821094      5.97541130491144      1.90205687907223
  C   -17.91700360578135     -1.69523034740592      1.87955225218275
  C   -18.18339305107199     -3.08567685175533      1.70031458368294
  C   -19.32460615589281     -3.39200825755724      0.97889064279336
  S   -20.11057552010115     -1.89959958410011      0.49247771748428
  C   -14.18883552168664      1.72517526526231     -0.12923833885247
  C   -13.27613792567371      2.72850627357495     -0.48336325309392
  C   -12.00106251894793      2.21873399233367     -0.79858330653865
  C   -11.88809429432062      0.81546038569770     -0.69756550611663
  S   -13.44024012743769      0.12992399448319     -0.17473572520905
  C   -10.68598501359206      0.07507528817540     -1.00725959723852
  S   -9.32469827054957      1.03564938977812     -1.61751530577290
  C   -8.24669820815935     -0.35736903698550     -1.75791318674108
  C   -8.94445654222671     -1.52754665134533     -1.39445098824755
  C   -10.30250916432017     -1.28279835505503     -0.94239331221164
  C   -8.37726654368631     -2.89290283063303     -1.44378180474472
  C   -9.17059558535849     -3.94556004790699     -0.79111860807948
  C   -10.50875894156423     -3.70049331107198     -0.30783893119892
  C   -11.15168839914722     -2.37541778885772     -0.41530812274124
  C   -8.72920736056278     -5.25328440567855     -0.59420097067492
  S   -9.99119356147705     -6.17770378719527      0.19791419813600
  C   -11.10767103333948     -4.82602469212515      0.25589054144567
  O   -12.33153656416989     -2.19708172707442     -0.05600218747021
  O   -7.30140410577040     -3.15361597729126     -2.01534265982866
  C   -6.87242897433076     -0.07787854329502     -2.10493454411718
  S   -5.66768072481721     -1.30056315681684     -2.51908744660345
  C   -4.39141925924100     -0.08888987395905     -2.62567345971223
  C   -4.88663482304484      1.19651394192838     -2.37818980822472
  C   -6.27198987227307      1.19892142661111     -2.09574127851802
  C   -18.10835423466349      8.82778953511624      1.72144435106761
  F   -20.56069105590786      8.11256888420695      0.08463060441693
  F   -17.37204586770457     -4.04129835273502      2.21240178084961
  C   -19.86178663556472     -4.75184332491988      0.63210089974108
  H   -16.23960361075127     -0.20287626119513      0.45078572027885
  H   -21.76223152409152      4.27643531345306      1.92390308486396
  H   -20.87773351157719      5.38213054517803     -0.13312292470811
  H   -17.06412724714564     -1.31411255092549      2.45460352978856
  H   -13.53228938181332      3.79712018285748     -0.51222114567700
  H   -11.16080123319517      2.85982778622979     -1.09916288012941
  H   -4.25921556490874      2.09949736287118     -2.36579784368696
  H   -6.82899989319085      2.10975036327755     -1.83554959640326
  H   -17.07842510466359      8.98253182202573      1.32741723372006
  H   -18.76491087632309      9.60417681093988      1.27674044816016
  H   -18.07205702936788      8.99872641470431      2.82117942306872
  H   -19.19050758196639     -5.52919851163557      1.05245551944561
  H   -20.88141275616408     -4.91713737055746      1.04791542882395
  H   -19.92241129340646     -4.91034686012074     -0.46844958068525
  H   -23.43673346020528      2.29321028038370      2.44149771989365
  C   -7.40609318807242     -5.87604187514700     -0.94233112427565
  H   -7.24247064362383     -5.88553123326614     -2.04076457940682
  H   -6.57451381053693     -5.27365304530721     -0.52117615031008
  H   -7.32307408024521     -6.91489889545439     -0.56124713470178
  C   -12.47887139292460     -4.97991705207128      0.85221810557072
  H   -12.63644632352251     -4.24473773629162      1.67049489117172
  H   -13.26400790348340     -4.76244834379294      0.09614048515549
  H   -12.63864370265546     -6.00338227162884      1.25189178050755
  C   9.72547047424663      1.99824832183837      0.88970329673256
  C   8.35463007703494      2.08680479958254      0.44767665453521
  C   7.49225007833314      0.95398323292917      0.63550334646908
  C   8.06004961832487     -0.28780263878705      1.10126533833601
  C   9.42520788756582     -0.38739790778583      1.51807320754128
  C   10.26923490524555      0.79411448583369      1.44522541443481
  N   10.01041941473767     -1.45115783213674      2.08880596892991
  S   11.55955592471936     -0.96101382401166      2.51995417014943
  N   11.49550660054082      0.62491335751257      1.96149019300366
  N   6.09596996635964      0.78453145566128      0.49952383989647
  C   5.81645467607141     -0.54506746617001      0.82742905390865
  C   7.00018801952473     -1.21136463279217      1.20665543321678
  C   10.28317094992959      3.28152964608838      0.73548377611993
  C   9.28429462655605      4.13928418980503      0.20771091653744
  N   8.12008460407567      3.39306964697760     -0.01930795885078
  C   4.66519441190100     -1.35014200874430      0.97932927484944
  C   5.00708237707583     -2.63636897377576      1.46993195423795
  S   6.74523128321948     -2.84883908933387      1.76765410625475
  S   11.79964741685766      4.07680519222463      1.10532508681691
  C   11.06428492663980      5.61354930452788      0.60067035437607
  C   9.72116353996865      5.48869481277389      0.15116086304028
  C   5.03079476428295      1.76426263702234      0.81328598607661
  C   4.73726102609351      1.89038156607834      2.33034847694844
  C   6.99818663822183      3.85496578219459     -0.86207303829134
  C   7.41323190132629      4.61810398202588     -2.14524306894951
  S   2.93729705591595     -1.14854839132204      0.78326405485072
  C   2.67723615679275     -2.86321151977493      1.24523156221162
  C   3.90420185116648     -3.49696318272814      1.65039848909767
  C   10.57864456649215      7.86736851700166      0.12827228832212
  S   9.05219303912181      7.04010491096830     -0.32499935253294
  C   1.48689629975566     -3.60592330926368      1.07475845590074
  C   0.17219453419049     -3.25993532489801      0.76891260376725
  C   10.77594804580145      9.26382974997367      0.24152578982000
  C   9.99965395678714     10.37465744229248     -0.09502268625802
  C   10.33074413231684     11.77353548882043      0.18328577550080
  C   9.29045642051100     12.61612065413445     -0.46948986213971
  C   8.33949526183702     11.76205270057485     -1.08702097285168
  C   8.73148786520185     10.34320009729526     -0.86536327699821
  C   -0.36244402507935     -1.88304582252354      0.67255210037251
  C   -1.84050337285613     -2.01258949953987      0.57008390969950
  C   -2.19167307915673     -3.38783472338240      0.57779025537031
  C   -0.94308894939237     -4.19590246493354      0.63523606040356
  C   9.11667735732333     14.01261503895985     -0.55068249908433
  C   8.00037071045870     14.49933078366062     -1.24670307114594
  C   7.06017038989683     13.63172165109722     -1.85547582644449
  C   7.22411293226379     12.24316978770099     -1.77957129349045
  C   -2.79042264791663     -0.98804669319224      0.53735953608626
  C   -4.14042692642785     -1.35686976820683      0.52371272286953
  C   -4.50952775287721     -2.72207935281361      0.53979333960984
  C   -3.55324075334447     -3.74862648834424      0.55943212856839
  C   11.39268341068652     12.27376784926801      0.94894678309738
  O   8.11145820134072      9.35241957161260     -1.26951522190794
  O   0.27357866333723     -0.82173562336229      0.70337705645752
  C   -0.88567156728837     -5.59346232355589      0.55833744929330
  F   7.80027617567433     15.82543115538479     -1.34686221958318
  F   6.01164828361160     14.16953313993361     -2.50376014371219
  F   -5.10856279427721     -0.42276222661829      0.51760998782949
  F   -5.82125617760082     -3.03179252194712      0.54758720839231
  H   11.74226269521177      9.49085823918004      0.70822051741727
  H   1.66111492083621     -4.67754949170419      1.22606355741242
  C   0.32349173889526     -6.36753279655258      0.56978771555452
  N   1.27298881588020     -7.06109116355120      0.58184262097073
  C   -2.05929722000611     -6.40849741822432      0.46175999479426
  N   -3.00558227333087     -7.10312780430453      0.39530324449924
  C   11.61373904363506     13.67674678154959      1.14088487480689
  N   11.81509144574974     14.82318654103429      1.30721229302991
  C   12.34707106692820     11.45565758073309      1.63921206065981
  N   13.14906158583488     10.83186223790585      2.23026338525306
  H   4.12154973298120      1.42635219616879      0.27724472840920
  H   5.29156780165992      2.74922149448509      0.39947890246667
  H   4.48763204073790      0.87473723789687      2.70811416092825
  H   6.32923004963843      4.50247115645110     -0.25156471392765
  H   6.42847030520641      2.95856684234567     -1.16801517205908
  H   8.02157156543387      5.49663909035402     -1.85554583543478
  H   9.80306581498029     14.74041247041030     -0.10436469675606
  H   6.50040205285172     11.56050934090158     -2.24712953867214
  H   -2.49294215723669      0.06846357643746      0.52999729745453
  H   -3.90455259328367     -4.78596528863379      0.57704762859346
  C   6.15122968400425      5.16679482883874     -2.84489493796796
  H   6.43640884927445      5.76628183982455     -3.73599997627409
  H   5.57221507901215      5.83376934427242     -2.16842088252468
  H   5.48606916614655      4.34433312615016     -3.18107024354063
  C   3.49302570738332      2.77993990463500      2.53517713391965
  H   3.22765404601837      2.84031867678079      3.61282547002087
  H   2.61230238288869      2.37390664888117      1.99136842166517
  H   3.67675749974859      3.81904089931605      2.17850703589257
  C   5.95708274679903      2.41454609345127      3.11541391312725
  H   6.28818034638602      3.40584579840193      2.72981067202871
  H   6.82139592079010      1.72145016453440      3.05156982363774
  H   5.70596806072871      2.53731403542128      4.19149188991032
  C   8.25906424127263      3.74504321593426     -3.08614086183670
  H   7.68223928155258      2.85763610898307     -3.42727676355894
  H   9.18410693037825      3.38958401580831     -2.58627108567540
  H   8.56324482709047      4.32303326802336     -3.98559802096295
  C   4.03179504380296     -4.83208084069061      2.21289983956216
  C   5.09770270882452     -5.71624403907010      2.06733948471580
  C   4.96855169038791     -6.91992602760037      2.83009252458654
  C   3.79647679462603     -6.92517587517354      3.57609827809071
  S   2.85290263247913     -5.48566163512943      3.35614102812263
  H   5.94493126559686     -5.51988697019836      1.39978336563315
  H   3.43425144609841     -7.71706383626114      4.24376606788398
  C   5.95852280456491     -8.05858624519113      2.75916857897781
  H   5.81272391779985     -8.74417229560066      3.62370412410443
  H   6.99074086308046     -7.65000314261331      2.84163268395527
  C   5.85549188676323     -8.87889320918964      1.43896513734057
  H   5.98220985509394     -8.15811164452750      0.60161252877164
  C   7.00689381131382     -9.90173365851403      1.35620285452282
  H   6.94180669851355    -10.64792221791515      2.18076437869624
  H   7.99470873625415     -9.39379634043543      1.43628370692919
  H   6.98381030166987    -10.45985967618409      0.39428219088212
  C   4.47303695782718     -9.54233396728265      1.27530530565625
  H   4.42363516991330    -10.12177647393155      0.32667374271960
  H   3.65294998114098     -8.79246791949969      1.25604860140360
  H   4.27116435324851    -10.25197290448892      2.11102969260870
  C   11.57788453336581      6.92593791667952      0.56137597304440
  C   12.94897901621466      7.25614563473122      0.93298608394802
  C   13.68125596903377      6.77345091976181      2.01432210648985
  S   13.95304813758785      8.31306764775664     -0.06259324308121
  C   15.02589181061516      7.26551597827086      2.07546211216854
  H   13.24630773681405      6.10546488356214      2.77127023804242
  C   15.30507572288040      8.10714349261482      1.00662117382712
  H   16.24698815760539      8.63075151795853      0.80027313768190
  C   15.98370605746177      6.95706620594913      3.20340005068492
  H   17.01310336322942      7.26502260998633      2.91324788073611
  H   16.01497390063793      5.85588646477143      3.36824713184538
  C   15.60958650916234      7.65229201840812      4.54716342085756
  H   14.57774485962083      7.32246318588272      4.81405390113863
  C   15.59763309268446      9.18880117654079      4.41425364617075
  H   14.86767205253140      9.54010908074848      3.65532276657967
  H   15.33199886651937      9.66395733473425      5.38462645359899
  H   16.60591306435503      9.56636281953841      4.12395659689467
  C   16.56165310477478      7.18600300275207      5.66857976611522
  H   16.54512590077077      6.07933614392015      5.78767150234629
  H   17.61167916439313      7.48650483480993      5.44813129609033
  H   16.28163194985884      7.63831660679469      6.64545436621523
