# Supplementary material for: Asymmetric small-molecule acceptor enables suppressed electron-vibration coupling and minimized driving force for organic solar cells
Source: Nat Commun. 2025 Feb 10;16:1503. doi: 10.1038/s41467-025-56799-6 (PMC11811148; doi:10.1038/s41467-025-56799-6)
Supplement: Supplementary file 21 — Source Data 1 [file 41467_2025_56799_MOESM21_ESM.xlsx]

## Sheet: Figure1b
Figure 1b
Wavelength(nm)	Normalized absorption (arb. units)					Wavelength(nm)	Normalized absorption (arb. units)
	BTP-DC11-solution	BTP-DTBO-solution	BTP-DBO-solution	BTP-C11-TBO-solution	BTP-BO-TBO-solution		BTP-DC11-film	BTP-DTBO-film	BTP-DBO-film	BTP-C11-TBO-film	BTP-BO-TBO-film
1000	0.00376	0.00196	0.000818277	0.000752513	0.00672	1100	0.000684305	0.000869522	0.000510098	0.000862457	0.00048533
999	0.00371	0.00271	0.00237	0.00167	0.00915	1099	0	0.000695816	0	0	0
998	0	0.00166	0.000183882	0	0.0051	1098	0.000714761	0.000209274	0.000281258	0.00127	0.00364
997	0.00563	0.00394	0.000979174	0.00133	0.01159	1097	0.0015	0.00247	0.00104	0.000332163	0.00315
996	0.00288	0.00386	0.00131	0.000435102	0.00933	1096	0.00188	0	0.00059107	0.000230183	0.00181
995	0.00424	0.00259	0.000760047	0.0003079	0.0057	1095	0.000609416	0.00304	0.000954908	0.00258	0.00276
994	0.00568	0.00186	0.00172	0.00174	0.00618	1094	0.00278	0.000845865	0.000777145	0.000384609	0.000867458
993	0.00632	0.00172	0.00264	0.00166	0.00485	1093	0.00191	0.00386	0.00125	0.00274	0.00181
992	0.0087	0.0034	0.00171	0.000781044	0.0076	1092	0.00362	0.00245	0.00209	0.000600223	0.0033
991	0.00942	0.00273	0.00241	0.0021	0.0098	1091	0.00339	0.00395	0.00225	0.00214	0.00237
990	0.00478	0.00342	0.00198	0.000324543	0.00889	1090	0.00358	0.0016	0.00302	0.00278	0.00312
989	0.00479	0.00217	0.00243	0.000904679	0.01041	1089	0.00487	0.00476	0.00258	0.00184	0.00275
988	0.00596	0.00209	0.00233	0.00187	0.00724	1088	0.00232	0.00288	0.00267	0.000636645	0.00241
987	0.01012	0.00261	0.00306	0.00181	0.00607	1087	0.00428	0.00272	0.00197	0.00579	0.00479
986	0.00799	0.00293	0.00241	0.00167	0.00876	1086	0.00477	0.00514	0.00347	0.00457	0.00447
985	0.00729	0.00184	0.00158	0.00156	0.00654	1085	0.00556	0.00678	0.00301	0.00548	0.00461
984	0.00565	0.00356	0.0036	0.000752513	0.01022	1084	0.00542	0.00473	0.00418	0.0062	0.00325
983	0.00586	0.00277	0.00242	0.0015	0.00764	1083	0.00627	0.00569	0.00303	0.00679	0.00594
982	0.00495	0.00163	0.00121	0.00111	0.00793	1082	0.00603	0.00611	0.00441	0.00589	0.00754
981	0.00621	0.00299	0.002	0.00135	0.008	1081	0.00703	0.00692	0.00532	0.00547	0.00585
980	0.00438	0.00277	0.00401	0.00141	0.00625	1080	0.00551	0.00513	0.00366	0.00924	0.00674
979	0.0052	0.00268	0.00268	0.00253	0.00973	1079	0.00775	0.00502	0.00497	0.00765	0.0076
978	0.00322	0.00189	0.00232	0.00125	0.00929	1078	0.00791	0.0064	0.00396	0.00858	0.00638
977	0.00468	0.00376	0.00168	0.000851183	0.01017	1077	0.00646	0.00601	0.00483	0.00728	0.0065
976	0.00656	0.00367	0.00282	0.002	0.01026	1076	0.00833	0.00947	0.00536	0.00442	0.00545
975	0.00378	0.00437	0.00249	0.00117	0.00962	1075	0.00882	0.00665	0.0036	0.00971	0.00803
974	0.00511	0.00207	0.00302	0.000688317	0.0078	1074	0.00746	0.00618	0.00512	0.00938	0.00895
973	0.00594	0.00409	0.00275	0.0017	0.0098	1073	0.00826	0.00722	0.00503	0.00674	0.00797
972	0.00459	0.0025	0.00268	0.000833351	0.00719	1072	0.01004	0.00976	0.00681	0.00988	0.00949
971	0.00546	0.00257	0.00178	0.000555171	0.00643	1071	0.00909	0.0087	0.00546	0.00863	0.00956
970	0.00468	0.00182	0.00172	0.00141	0.00639	1070	0.01064	0.00936	0.0076	0.01212	0.01062
969	0.00502	0.00183	0.0028	0.00226	0.00747	1069	0.00922	0.0101	0.00686	0.01037	0.00889
968	0.00342	0.00251	0.00164	0.000989084	0.0106	1068	0.01227	0.01086	0.00742	0.01002	0.01133
967	0.0057	0.00475	0.00267	0.0013	0.00944	1067	0.01177	0.01077	0.00826	0.01043	0.01108
966	0.0057	0.00372	0.00251	0.00265	0.00911	1066	0.01226	0.01086	0.00683	0.01218	0.01153
965	0.0034	0.00335	0.00198	0.00059559	0.00763	1065	0.01229	0.01043	0.0087	0.00999	0.01023
964	0.0055	0.00416	0.00226	0.00217	0.00848	1064	0.01312	0.01202	0.00999	0.01199	0.01083
963	0.00122	0.00346	0.00277	3.56641e-06	0.00901	1063	0.01148	0.01164	0.00856	0.01225	0.01367
962	0.00489	0.00386	0.000830536	0.00084405	0.01006	1062	0.01256	0.01159	0.00939	0.0141	0.01258
961	0.00782	0.00173	0.00283	0.000908246	0.00732	1061	0.0122	0.01164	0.00807	0.01523	0.01299
960	0.0031	0.00183	0.00219	0.00108	0.00765	1060	0.01363	0.0135	0.01065	0.015	0.01075
959	0.00344	0.00379	0.00113	0.000362585	0.0102	1059	0.01468	0.01468	0.01226	0.01602	0.01154
958	0.00587	0.00281	0.00228	0.00154	0.00773	1058	0.01411	0.01301	0.01129	0.01256	0.01204
957	0.00593	0.00294	0.00281	0.000486221	0.00901	1057	0.01615	0.01518	0.01045	0.01615	0.0152
956	0.00624	0.00327	0.00247	0.00159	0.01218	1056	0.01619	0.01314	0.0109	0.0159	0.01434
955	0.0095	0.0024	0.00304	0.00228	0.00859	1055	0.01697	0.01601	0.01251	0.01655	0.01495
954	0.00452	0.00307	0.00284	0.00179	0.00826	1054	0.0145	0.01439	0.01007	0.01799	0.01617
953	0.00494	0.00233	0.00256	0.00189	0.00699	1053	0.01576	0.01401	0.01045	0.01835	0.01757
952	0.00382	0.00324	0.00198	0.00129	0.00716	1052	0.01822	0.01745	0.01255	0.01849	0.01748
951	0.00771	0.0027	0.00187	0.00158	0.00924	1051	0.01971	0.01809	0.01319	0.01877	0.01661
950	0.00757	0.00332	0.00326	0.00174	0.00807	1050	0.01935	0.01739	0.01265	0.01883	0.01745
949	0.00679	0.00339	0.00324	0.00132	0.0078	1049	0.01889	0.01948	0.01361	0.02027	0.01681
948	0.00599	0.00251	0.00343	0.00173	0.00838	1048	0.02004	0.01821	0.0132	0.01789	0.01571
947	0.00889	0.00342	0.00333	0.00163	0.00696	1047	0.0196	0.01947	0.01496	0.01944	0.01742
946	0.00625	0.00422	0.00276	0.00173	0.00931	1046	0.0201	0.01969	0.015	0.01938	0.01878
945	0.00563	0.00276	0.00116	0.00155	0.0091	1045	0.02174	0.02173	0.01688	0.0212	0.01889
944	0.00531	0.00298	0.00145	0.00173	0.00967	1044	0.02037	0.02006	0.01518	0.01924	0.01856
943	0.00789	0.00321	0.00148	0.00086426	0.00922	1043	0.0212	0.02169	0.01652	0.02163	0.01672
942	0.0071	0.00251	0.0021	0.00248	0.00835	1042	0.02302	0.0217	0.01527	0.02205	0.01983
941	0.00336	0.0024	0.00164	0.00111	0.00937	1041	0.02252	0.02225	0.01674	0.02081	0.01944
940	0.00562	0.00438	0.00232	0.00204	0.01149	1040	0.0212	0.02197	0.01697	0.02189	0.02222
939	0.00588	0.00371	0.0032	0.00182	0.00976	1039	0.0239	0.02219	0.01665	0.0238	0.02116
938	0.00465	0.00303	0.000612941	0.000363774	0.00932	1038	0.02453	0.02117	0.01787	0.02369	0.02034
937	0.00446	0.00228	0.000565438	0.00201	0.00767	1037	0.02466	0.02355	0.01853	0.0262	0.02185
936	0.00594	0.00266	0	0.00166	0.00874	1036	0.02429	0.02358	0.01856	0.02586	0.02178
935	0.00496	0.00319	0.00238	0.00178	0.00893	1035	0.02651	0.02486	0.01797	0.02498	0.02313
934	0.00613	0.00246	0.00149	0.000300767	0.00703	1034	0.02791	0.02633	0.02056	0.02743	0.02492
933	0.00677	0.00167	0.0025	0.00148	0.00689	1033	0.02542	0.0247	0.01863	0.02713	0.024
932	0.00605	0.00407	0.00344	0.00102	0.00692	1032	0.0279	0.02579	0.01833	0.0285	0.0264
931	0.0053	0.00235	0.00363	0.00111	0.00873	1031	0.02897	0.02585	0.01961	0.028	0.02497
930	0.00499	0.00325	0.00354	0.00193	0.00925	1030	0.02766	0.02577	0.0196	0.02783	0.02378
929	0.00623	0.00369	0.00303	0.00161	0.00749	1029	0.03108	0.0291	0.02347	0.02922	0.02537
928	0.00486	0.00156	0.00113	0.000502864	0.00763	1028	0.02915	0.02971	0.02128	0.03021	0.02733
927	0.00831	0.0029	0.0023	0.00142	0.00965	1027	0.02972	0.02875	0.02099	0.03111	0.028
926	0.00706	0.00379	0.00293	0.00086426	0.0082	1026	0.03085	0.02958	0.02293	0.03122	0.02827
925	0.00616	0.00311	0.00233	0.00103	0.0084	1025	0.0314	0.0305	0.02238	0.03238	0.02882
924	0.00556	0.00321	0.00135	0.00139	0.00915	1024	0.03111	0.03006	0.02302	0.03328	0.02917
923	0.00814	0.00212	0.00266	0.00176	0.00766	1023	0.03053	0.02727	0.02098	0.03258	0.02786
922	0.00697	0.00305	0.00278	0.00247	0.00777	1022	0.03362	0.03113	0.02492	0.03475	0.02906
921	0.00675	0.00246	0.00334	0.00242	0.00876	1021	0.03427	0.03089	0.02304	0.03355	0.02885
920	0.00668	0.00248	0.00197	0.00106	0.00772	1020	0.03286	0.03084	0.02479	0.03418	0.02911
919	0.00454	0.00245	0.00207	0.00118	0.00764	1019	0.0347	0.03214	0.02571	0.03683	0.03135
918	0.00565	0.0024	0.00279	0.00177	0.00929	1018	0.03587	0.03294	0.02619	0.03798	0.03236
917	0.00512	0.00237	0.00156	0.000668107	0.00941	1017	0.03576	0.03252	0.02627	0.03853	0.03284
916	0.00334	0.00274	0.00239	0.000306711	0.00767	1016	0.03511	0.03318	0.02563	0.03892	0.03316
915	0.00669	0.00264	0.00243	0.00209	0.00958	1015	0.03679	0.03375	0.0251	0.03753	0.03146
914	0.0085	0.00313	0.00379	0.003	0.00913	1014	0.03611	0.03488	0.02535	0.03847	0.0337
913	0.00797	0.00212	0.00326	0.00251	0.00883	1013	0.03707	0.03475	0.02622	0.03992	0.03578
912	0.00775	0.0025	0.00154	0.00128	0.00929	1012	0.03986	0.0363	0.02939	0.04034	0.03491
911	0.00481	0.00256	0.00217	0.00224	0.00865	1011	0.03806	0.03511	0.02773	0.04045	0.03634
910	0.00516	0.00323	0.00234	0.00147	0.00851	1010	0.04037	0.03824	0.02916	0.04226	0.03636
909	0.00424	0.00251	0.00151	0.00117	0.0084	1009	0.04068	0.03876	0.0301	0.04331	0.03505
908	0.00545	0.0034	0.00275	0.00161	0.00869	1008	0.0408	0.03899	0.03039	0.04111	0.03555
907	0.00689	0.00441	0.00178	0.00177	0.00775	1007	0.0441	0.0414	0.03153	0.04419	0.03804
906	0.00839	0.00416	0.00276	0.00268	0.00792	1006	0.04123	0.03991	0.03137	0.04395	0.04029
905	0.00532	0.00299	0.00188	0.000543283	0.00787	1005	0.04389	0.04024	0.03167	0.04777	0.0414
904	0.00662	0.00392	0.00272	0.00144	0.00817	1004	0.04323	0.03847	0.03088	0.04909	0.0423
903	0.00592	0.00275	0.00261	0.00142	0.0084	1003	0.04452	0.04199	0.0322	0.04736	0.0398
902	0.00745	0.00476	0.00265	0.00167	0.00925	1002	0.0451	0.04256	0.033	0.04864	0.03971
901	0.008	0.00483	0.00253	0.00229	0.00886	1001	0.04586	0.04364	0.03371	0.04832	0.04046
900	0.00401	0.00336	0.00148	0.00144	0.00899	1000	0.04655	0.04296	0.03305	0.04802	0.04105
899	0.00333	0.00279	0.00137	0.00155	0.00723	999	0.04884	0.04559	0.03437	0.04948	0.04042
898	0.00696	0.00338	0.00126	0.00259	0.00912	998	0.0511	0.04781	0.03677	0.04949	0.04215
897	0.00971	0.00278	0.00207	0.00187	0.00815	997	0.04809	0.04544	0.03539	0.05119	0.04253
896	0.0076	0.00129	0.00289	0.00226	0.00473	996	0.05122	0.04738	0.03708	0.05223	0.0453
895	0.00978	0.00287	0.004	0.00209	0.00372	995	0.04983	0.0476	0.03573	0.05257	0.0444
894	0.00877	0.00762	0.00375	0.00213	0.00946	994	0.05007	0.04829	0.03639	0.05441	0.04611
893	0.00541	0.00716	0.00301	0.00202	0.01093	993	0.05334	0.04913	0.0392	0.05396	0.04626
892	0.0043	0.00547	0.00233	0.00223	0.0081	992	0.05051	0.04726	0.03805	0.05448	0.0464
891	0.00552	0.00319	0.00269	0.00136	0.00603	991	0.05393	0.05126	0.03939	0.05766	0.04846
890	0.00349	0.0045	0.00174	0.000866638	0.00522	990	0.0557	0.05104	0.03873	0.05668	0.04877
889	0.00565	0.00338	0.00272	0.00171	0.00455	989	0.05543	0.0528	0.04047	0.05874	0.04972
888	0.00538	0.00391	0.00172	0.000663352	0.0081	988	0.05682	0.05203	0.03882	0.05941	0.05079
887	0.00551	0.00523	0.00203	0.00152	0.0085	987	0.05793	0.05367	0.04032	0.0592	0.05096
886	0.00449	0.000171515	0.00177	0.000863071	0.00365	986	0.05863	0.05406	0.04099	0.06052	0.05084
885	0.008	0	0.00216	0.00124	0	985	0.06114	0.05629	0.04353	0.06356	0.0523
884	0.0088	0.00017456	0.00243	0.00243	0.0024	984	0.05947	0.05447	0.04215	0.06362	0.05249
883	0.00595	0.00489	0.00182	0.00197	0.00687	983	0.06171	0.05438	0.04358	0.06363	0.05201
882	0.0056	0.00748	0.00202	0.00168	0.01004	982	0.06064	0.05677	0.04382	0.06637	0.05492
881	0.00661	0.00578	0.00269	0.00215	0.00586	981	0.06266	0.05622	0.0441	0.06824	0.05791
880	0.00498	0.00466	0.00263	0.00189	0.00639	980	0.06403	0.059	0.04433	0.07013	0.05952
879	0.00578	0.00438	0.00284	0.00236	0.00695	979	0.06452	0.05829	0.04478	0.06988	0.05987
878	0.00792	0.00389	0.00285	0.00261	0.00792	978	0.06547	0.06061	0.04671	0.0691	0.05796
877	0.00594	0.00514	0.00283	0.00154	0.00711	977	0.06655	0.06298	0.04816	0.07234	0.06038
876	0.00595	0.00388	0.00188	0.0016	0.0064	976	0.06842	0.06206	0.04758	0.07465	0.06067
875	0.00695	0.000708389	0.00237	0.00166	0.00424	975	0.0698	0.06499	0.04812	0.07377	0.06103
874	0.00659	0.00177	0.00221	0.00173	0.00578	974	0.07052	0.06227	0.04928	0.07519	0.06321
873	0.00475	0.00119	0.00244	0.00145	0.0058	973	0.07246	0.06549	0.04997	0.07572	0.064
872	0.0054	9.74289e-05	0.00204	0.00118	0.00551	972	0.07104	0.06472	0.04877	0.07719	0.0644
871	0.00526	0.00108	0.0017	0.00161	0.00951	971	0.0738	0.06855	0.05232	0.07858	0.06461
870	0.00557	0.00117	0.00183	0.00223	0.00764	970	0.07471	0.06836	0.05113	0.07945	0.06527
869	0.00529	0.00184	0.00121	0.00189	0.00746	969	0.07825	0.07036	0.0533	0.08148	0.06684
868	0.00702	0.00298	0.00212	0.00196	0.00649	968	0.07763	0.06955	0.05318	0.08224	0.06801
867	0.00856	0.00345	0.00264	0.00255	0.00768	967	0.07827	0.0715	0.05405	0.08275	0.06828
866	0.00501	0.00192	0.00196	0.00199	0.00622	966	0.07987	0.07236	0.05389	0.08602	0.07007
865	0.00356	0.00236	0.00298	0.00186	0.00653	965	0.08052	0.07375	0.05498	0.0873	0.07168
864	0.00445	0.00257	0.00291	0.00187	0.00964	964	0.0823	0.07544	0.05779	0.08782	0.0708
863	0.00558	0.00236	0.00273	0.00214	0.00876	963	0.08552	0.07621	0.05823	0.08851	0.07037
862	0.00487	0.00102	0.00195	0.0013	0.00605	962	0.08736	0.07862	0.05908	0.09146	0.07349
861	0.00706	0.00151	0.00241	0.00171	0.00688	961	0.0863	0.07958	0.05845	0.09307	0.07589
860	0.00533	0.00286	0.00187	0.00115	0.00782	960	0.08952	0.0806	0.06076	0.09328	0.07522
859	0.00441	0.00354	0.00175	0.00128	0.00752	959	0.08875	0.07993	0.06	0.09682	0.07659
858	0.00525	0.00355	0.00206	0.000747757	0.00782	958	0.09129	0.0802	0.06027	0.09867	0.07911
857	0.00396	0.00345	0.00114	0.000525451	0.00841	957	0.09141	0.08303	0.0626	0.09892	0.07962
856	0.00435	0.00371	0.000770774	0.00136	0.00709	956	0.09498	0.08487	0.06373	0.10011	0.0788
855	0.00478	0.00329	0.00108	0.00225	0.00587	955	0.09728	0.08642	0.06462	0.10156	0.08138
854	0.00391	0.00308	0.00202	0.0021	0.00672	954	0.09615	0.08724	0.06384	0.10324	0.08367
853	0.00427	0.0027	0.00123	0.00162	0.00594	953	0.09942	0.08906	0.06669	0.10529	0.08616
852	0.005	0.00294	0.00112	0.00221	0.00609	952	0.10077	0.09205	0.06645	0.1086	0.08745
851	0.00444	0.00383	0.00131	0.00234	0.00715	951	0.10401	0.09161	0.0672	0.11111	0.08764
850	0.00282	0.00365	0.00136	0.00247	0.00757	950	0.10609	0.09438	0.06867	0.11205	0.08873
849	0.00326	0.00345	0.00178	0.00221	0.00714	949	0.10505	0.09418	0.069	0.11371	0.08992
848	0.00441	0.00399	0.00211	0.00215	0.00751	948	0.10788	0.09705	0.0708	0.11657	0.09129
847	0.0025	0.00398	0.0011	0.0022	0.00767	947	0.10871	0.09721	0.07183	0.1185	0.09356
846	0.00111	0.00362	0.000660444	0.00148	0.00796	946	0.11274	0.10069	0.07297	0.12079	0.09485
845	0.00324	0.00377	0.00145	0.00215	0.00857	945	0.11376	0.10095	0.07443	0.12526	0.09796
844	0.00302	0.00422	0.00171	0.00248	0.0089	944	0.11638	0.10233	0.07414	0.12726	0.09828
843	0.00291	0.00436	0.00161	0.00235	0.00884	943	0.11974	0.10515	0.07624	0.12874	0.09881
842	0.00352	0.00404	0.0019	0.00254	0.00848	942	0.12144	0.10831	0.078	0.13295	0.10172
841	0.00379	0.00415	0.00211	0.00268	0.00833	941	0.12086	0.1083	0.07644	0.13637	0.10313
840	0.00455	0.00458	0.0022	0.00302	0.00867	940	0.12563	0.10991	0.07922	0.13805	0.10326
839	0.00548	0.00454	0.0022	0.00314	0.00888	939	0.12756	0.11115	0.08025	0.13914	0.10364
838	0.00555	0.00442	0.00249	0.00332	0.00922	938	0.12858	0.11359	0.08272	0.14135	0.10768
837	0.00541	0.00402	0.00273	0.00344	0.00883	937	0.13186	0.11543	0.08161	0.14425	0.11017
836	0.00537	0.00393	0.00274	0.00336	0.00863	936	0.13582	0.11928	0.0851	0.14902	0.11178
835	0.00521	0.00433	0.00236	0.00342	0.00907	935	0.13542	0.11892	0.084	0.15314	0.11544
834	0.00416	0.00454	0.00182	0.00332	0.00914	934	0.14131	0.12519	0.08537	0.15531	0.11724
833	0.00348	0.00455	0.00186	0.00288	0.00924	933	0.14266	0.12574	0.08661	0.15682	0.11882
832	0.0046	0.00484	0.00217	0.00298	0.01008	932	0.14525	0.1276	0.08975	0.16248	0.12277
831	0.00575	0.0049	0.00299	0.00385	0.01024	931	0.14809	0.1296	0.0905	0.16648	0.12302
830	0.00554	0.00503	0.00329	0.00422	0.00999	930	0.14924	0.13019	0.0905	0.16962	0.12533
829	0.00591	0.00539	0.00356	0.0046	0.01028	929	0.15398	0.13545	0.09201	0.17326	0.13064
828	0.00621	0.0058	0.00373	0.00489	0.01089	928	0.15978	0.13887	0.09401	0.17363	0.13107
827	0.00531	0.00614	0.00367	0.00488	0.01134	927	0.16037	0.1399	0.09399	0.17823	0.13318
826	0.00502	0.00645	0.00399	0.00516	0.01129	926	0.16236	0.14198	0.09651	0.18473	0.1359
825	0.00574	0.00676	0.00421	0.00547	0.01168	925	0.16684	0.14645	0.09865	0.18641	0.13725
824	0.00619	0.00688	0.00405	0.00573	0.01222	924	0.16952	0.14838	0.10022	0.1894	0.14122
823	0.00627	0.00732	0.00438	0.00615	0.01283	923	0.17617	0.15341	0.10328	0.19631	0.14342
822	0.00639	0.00763	0.00501	0.00695	0.01314	922	0.178	0.15767	0.10262	0.20087	0.14479
821	0.00695	0.00767	0.00544	0.00762	0.01337	921	0.18292	0.16023	0.10581	0.20685	0.1488
820	0.00739	0.00842	0.00553	0.00787	0.01432	920	0.18596	0.16275	0.107	0.21152	0.1531
819	0.00743	0.0091	0.0058	0.00829	0.01492	919	0.19143	0.16737	0.10807	0.21379	0.15533
818	0.00837	0.00945	0.00648	0.00916	0.01495	918	0.19246	0.16702	0.10851	0.21888	0.15963
817	0.00871	0.01004	0.00666	0.01004	0.0155	917	0.19815	0.17384	0.11153	0.22226	0.16418
816	0.00841	0.01067	0.00684	0.01048	0.01633	916	0.20245	0.17638	0.11355	0.22493	0.16615
815	0.00931	0.01137	0.00777	0.01113	0.01724	915	0.20742	0.18275	0.11488	0.23065	0.16845
814	0.00988	0.01224	0.00851	0.01203	0.01825	914	0.21214	0.18368	0.11561	0.23625	0.1715
813	0.01025	0.01304	0.00895	0.01274	0.01906	913	0.21731	0.18987	0.11927	0.24115	0.17501
812	0.01039	0.01387	0.00957	0.01356	0.02014	912	0.22061	0.19188	0.12058	0.24755	0.17739
811	0.01042	0.01474	0.01039	0.01466	0.02104	911	0.22453	0.19753	0.12335	0.25196	0.18279
810	0.01151	0.01595	0.01139	0.01588	0.02228	910	0.23119	0.20189	0.12594	0.25801	0.18748
809	0.01284	0.01702	0.01242	0.01727	0.02352	909	0.23628	0.20627	0.12683	0.26611	0.19044
808	0.01406	0.01827	0.01332	0.01872	0.0246	908	0.24183	0.21174	0.12895	0.27193	0.19607
807	0.01573	0.01996	0.01429	0.0203	0.02674	907	0.24791	0.21614	0.13247	0.27605	0.19892
806	0.01736	0.02161	0.01572	0.02205	0.02892	906	0.25242	0.22249	0.13446	0.28114	0.2029
805	0.0189	0.02324	0.01732	0.02392	0.03081	905	0.25719	0.22573	0.13563	0.28736	0.20967
804	0.02025	0.02511	0.01884	0.02595	0.03305	904	0.26387	0.22818	0.13798	0.2942	0.21485
803	0.02206	0.02691	0.02051	0.02811	0.03529	903	0.26984	0.23688	0.14129	0.2993	0.2165
802	0.02356	0.02874	0.02232	0.03023	0.0374	902	0.27506	0.24054	0.14297	0.30678	0.22039
801	0.02582	0.03096	0.02478	0.03317	0.03982	901	0.28051	0.24516	0.14665	0.314	0.22331
800	0.02813	0.03361	0.02721	0.03625	0.04271	900	0.2874	0.25303	0.14894	0.31851	0.22786
799	0.03058	0.03662	0.02939	0.03904	0.04577	899	0.2927	0.25854	0.15266	0.32429	0.23394
798	0.03273	0.03969	0.03178	0.04213	0.04911	898	0.30368	0.26436	0.15542	0.33041	0.23913
797	0.03524	0.04289	0.03461	0.04582	0.05243	897	0.30709	0.27067	0.15735	0.35639	0.26373
796	0.03869	0.04628	0.03823	0.04979	0.0558	896	0.31522	0.27781	0.1614	0.38121	0.2822
795	0.04228	0.0497	0.042	0.05419	0.05946	895	0.32288	0.28333	0.16448	0.38485	0.28316
794	0.04578	0.0537	0.0455	0.05863	0.06375	894	0.32824	0.28772	0.16679	0.39079	0.28812
793	0.0498	0.05834	0.04937	0.06343	0.06842	893	0.33787	0.29652	0.17143	0.39924	0.30046
792	0.0531	0.06312	0.05353	0.06871	0.07331	892	0.34392	0.30276	0.173	0.40612	0.30702
791	0.05712	0.06811	0.05842	0.07428	0.0785	891	0.35258	0.30881	0.17682	0.41954	0.31105
790	0.06294	0.07379	0.06398	0.08047	0.08416	890	0.35786	0.31498	0.18083	0.42814	0.31497
789	0.06823	0.07985	0.06938	0.08702	0.09033	889	0.36701	0.32183	0.18391	0.43174	0.32336
788	0.07399	0.08617	0.07522	0.09383	0.0972	888	0.37328	0.32819	0.18778	0.4386	0.33634
787	0.08089	0.09315	0.08197	0.10132	0.10446	887	0.38443	0.33895	0.1924	0.44945	0.34441
786	0.08716	0.10039	0.08898	0.10932	0.1119	886	0.38945	0.34326	0.19429	0.46146	0.34644
785	0.0945	0.1082	0.09635	0.11769	0.11997	885	0.40018	0.35223	0.19961	0.46685	0.3527
784	0.10209	0.11667	0.10437	0.12685	0.12863	884	0.40702	0.35936	0.20492	0.47867	0.36216
783	0.11022	0.12571	0.11324	0.13658	0.13804	883	0.41727	0.36725	0.20862	0.49054	0.37077
782	0.1193	0.13526	0.12274	0.1469	0.14822	882	0.42595	0.37774	0.21411	0.49896	0.37857
781	0.12936	0.14554	0.13261	0.15807	0.15899	881	0.43917	0.38723	0.22183	0.50765	0.38646
780	0.13947	0.15675	0.14331	0.16992	0.17031	880	0.44633	0.3913	0.22543	0.51597	0.39468
779	0.15036	0.1685	0.15486	0.18208	0.18229	879	0.45644	0.39985	0.23011	0.52569	0.40001
778	0.16166	0.1805	0.1669	0.195	0.19477	878	0.46694	0.40695	0.23497	0.53676	0.411
777	0.17392	0.19335	0.17969	0.20869	0.20801	877	0.47681	0.41923	0.24231	0.54759	0.41877
776	0.18677	0.20707	0.19318	0.22298	0.22184	876	0.48605	0.42732	0.24705	0.55708	0.42791
775	0.19977	0.2213	0.20715	0.23801	0.23658	875	0.49684	0.43564	0.25312	0.56937	0.43901
774	0.21423	0.23623	0.22211	0.25379	0.25217	874	0.50711	0.4429	0.25684	0.57747	0.44726
773	0.22981	0.2522	0.23805	0.27047	0.26825	873	0.51746	0.45243	0.26388	0.58714	0.45591
772	0.24554	0.26883	0.25464	0.28784	0.28498	872	0.53037	0.4638	0.27256	0.59737	0.46493
771	0.26207	0.28596	0.27227	0.30585	0.30271	871	0.53879	0.47001	0.27587	0.6093	0.47414
770	0.27966	0.30404	0.29065	0.32483	0.32099	870	0.55095	0.48122	0.2829	0.62011	0.48284
769	0.2984	0.32313	0.30971	0.34422	0.34019	869	0.56249	0.49022	0.29142	0.63369	0.49497
768	0.31724	0.34275	0.32941	0.36409	0.36003	868	0.57231	0.50096	0.29903	0.6453	0.50358
767	0.3368	0.36275	0.34983	0.38476	0.38005	867	0.58566	0.5092	0.30673	0.65472	0.51365
766	0.35741	0.38328	0.37082	0.40596	0.40065	866	0.59651	0.51905	0.31401	0.66854	0.52401
765	0.37913	0.40447	0.39278	0.42785	0.42212	865	0.60794	0.53048	0.32238	0.67884	0.53566
764	0.40067	0.42694	0.41559	0.45024	0.44452	864	0.61662	0.53949	0.32961	0.68849	0.5461
763	0.42278	0.44977	0.43864	0.47322	0.46738	863	0.6312	0.5505	0.33773	0.70165	0.55647
762	0.44566	0.47258	0.46226	0.49681	0.49036	862	0.64384	0.56043	0.34734	0.71401	0.5686
761	0.46895	0.49604	0.48641	0.52042	0.51372	861	0.65303	0.56876	0.35594	0.72661	0.58089
760	0.49379	0.51999	0.5113	0.5446	0.53795	860	0.66827	0.58184	0.36513	0.7379	0.58902
759	0.51826	0.54426	0.5365	0.56878	0.56202	859	0.68001	0.59252	0.37538	0.75131	0.59963
758	0.54257	0.56846	0.56168	0.59287	0.58589	858	0.69098	0.59982	0.38456	0.76274	0.61096
757	0.56691	0.59307	0.58684	0.61723	0.61057	857	0.70346	0.61174	0.39457	0.77258	0.62321
756	0.59201	0.61736	0.61212	0.64166	0.63456	856	0.71329	0.6217	0.40357	0.7832	0.63493
755	0.61686	0.64187	0.6371	0.66562	0.6586	855	0.72346	0.63474	0.41512	0.79619	0.64432
754	0.64179	0.6664	0.66233	0.68943	0.6828	854	0.7372	0.64594	0.42769	0.80806	0.65726
753	0.66713	0.69073	0.68782	0.71382	0.70673	853	0.75239	0.6577	0.43748	0.81884	0.67049
752	0.69228	0.71481	0.71295	0.73748	0.73038	852	0.76172	0.6687	0.44902	0.82994	0.68194
751	0.71662	0.73866	0.7372	0.76036	0.75377	851	0.77322	0.67929	0.45733	0.84059	0.69318
750	0.74108	0.76208	0.7614	0.78284	0.77692	850	0.78292	0.69006	0.47152	0.85095	0.70355
749	0.76458	0.78485	0.78487	0.80462	0.79904	849	0.80024	0.70302	0.48408	0.86127	0.71638
748	0.78737	0.80673	0.80722	0.82566	0.81984	848	0.81074	0.71498	0.49864	0.87198	0.72895
747	0.80938	0.82755	0.82842	0.84568	0.83984	847	0.82235	0.7253	0.50916	0.88187	0.73964
746	0.83092	0.84711	0.84938	0.86459	0.85935	846	0.82616	0.7338	0.51988	0.89278	0.75116
745	0.85126	0.86622	0.86907	0.88261	0.87768	845	0.84268	0.74909	0.53545	0.90109	0.76395
744	0.87045	0.88469	0.88778	0.89955	0.89555	844	0.85324	0.76084	0.54825	0.91053	0.77586
743	0.88873	0.90177	0.90485	0.91545	0.91184	843	0.86126	0.77105	0.55971	0.92069	0.78735
742	0.90577	0.91777	0.9212	0.9304	0.92687	842	0.87187	0.78231	0.57644	0.92929	0.79935
741	0.92186	0.93283	0.93614	0.94367	0.94048	841	0.88333	0.79769	0.58961	0.93717	0.81104
740	0.9364	0.94637	0.94948	0.95557	0.95337	840	0.89295	0.80516	0.60527	0.94469	0.82269
739	0.95013	0.95828	0.96144	0.96651	0.96454	839	0.9032	0.8149	0.61742	0.95186	0.83342
738	0.96173	0.96847	0.97176	0.97577	0.97394	838	0.91199	0.82905	0.63239	0.9589	0.84424
737	0.97167	0.97733	0.98047	0.9836	0.98192	837	0.92184	0.83971	0.64858	0.96465	0.85533
736	0.98015	0.98495	0.9876	0.98956	0.98851	836	0.92907	0.84911	0.66541	0.97045	0.86655
735	0.98689	0.99108	0.99285	0.99419	0.9939	835	0.93313	0.85905	0.6803	0.97554	0.87678
734	0.99233	0.99563	0.99653	0.99757	0.9975	834	0.94523	0.87203	0.69647	0.98026	0.887
733	0.99662	0.99859	0.99913	0.99941	0.99965	833	0.94987	0.88331	0.71045	0.98493	0.89708
732	0.999	1	1	1	1	832	0.95926	0.89478	0.72788	0.98854	0.90627
731	1	0.99977	0.99911	0.99888	0.99906	831	0.95973	0.9015	0.74193	0.99187	0.91504
730	0.99903	0.99828	0.99657	0.99641	0.99683	830	0.96786	0.91069	0.75597	0.99438	0.92437
729	0.99672	0.99552	0.99259	0.99245	0.99302	829	0.9773	0.9212	0.76911	0.99677	0.93243
728	0.99291	0.99101	0.98708	0.98725	0.98779	828	0.98184	0.93037	0.78863	0.999	0.94067
727	0.9872	0.98535	0.98031	0.98075	0.98165	827	0.98162	0.93471	0.79905	0.99934	0.94781
726	0.98084	0.97844	0.97249	0.97323	0.97415	826	0.99056	0.94437	0.81257	0.99988	0.9554
725	0.97258	0.97021	0.96328	0.96422	0.96555	825	0.99131	0.94972	0.82618	1	0.96103
724	0.96359	0.96064	0.95293	0.95429	0.95552	824	0.99139	0.96688	0.84272	0.99958	0.96742
723	0.95311	0.95026	0.94159	0.94312	0.94459	823	0.99385	0.96692	0.85319	0.99911	0.97339
722	0.94151	0.93875	0.92896	0.93094	0.93301	822	0.99727	0.96831	0.86106	0.99749	0.97831
721	0.92901	0.92585	0.91508	0.91828	0.91963	821	0.99702	0.97516	0.87804	0.99598	0.9821
720	0.91627	0.91239	0.90087	0.90478	0.90618	820	1	0.97677	0.88759	0.99351	0.98551
719	0.90175	0.89854	0.88553	0.89077	0.89185	819	0.99678	0.9853	0.89852	0.99077	0.98936
718	0.8871	0.88378	0.87002	0.87643	0.87693	818	0.99712	0.98789	0.90802	0.98751	0.99284
717	0.87129	0.86851	0.85349	0.86114	0.86171	817	0.99556	0.9906	0.91751	0.98418	0.99516
716	0.8551	0.85302	0.83691	0.84541	0.84614	816	0.99832	0.99569	0.9278	0.98006	0.99698
715	0.83853	0.83705	0.81976	0.82979	0.82989	815	0.99482	0.99507	0.9352	0.97653	0.9989
714	0.82121	0.82066	0.80223	0.81316	0.81376	814	0.99347	0.99536	0.94273	0.97246	0.99966
713	0.80384	0.80401	0.78466	0.79653	0.79702	813	0.98814	0.99771	0.94959	0.96799	0.9998
712	0.78699	0.78666	0.7672	0.7802	0.78035	812	0.98674	0.99821	0.96141	0.96346	1
711	0.76959	0.76953	0.74967	0.76338	0.76352	811	0.98385	0.99633	0.96491	0.95756	0.99971
710	0.75172	0.75251	0.73159	0.74663	0.74671	810	0.9821	1	0.96677	0.95228	0.99885
709	0.73383	0.73549	0.71406	0.73021	0.73012	809	0.97644	0.99568	0.97672	0.94592	0.99657
708	0.7167	0.71882	0.69702	0.71386	0.71408	808	0.97177	0.99601	0.9798	0.93977	0.99504
707	0.69967	0.70238	0.67985	0.69792	0.69827	807	0.96692	0.99205	0.9839	0.93407	0.99245
706	0.68334	0.68635	0.66354	0.68255	0.6829	806	0.96615	0.98849	0.98654	0.92835	0.98962
705	0.66726	0.67036	0.64721	0.66735	0.66719	805	0.96121	0.98748	0.98953	0.9225	0.98599
704	0.65034	0.6547	0.63146	0.65232	0.65185	804	0.9541	0.98414	0.99164	0.91563	0.98268
703	0.63576	0.63948	0.61663	0.6381	0.63717	803	0.95024	0.98152	0.99535	0.90912	0.97893
702	0.62018	0.625	0.60169	0.62401	0.62337	802	0.94378	0.97951	0.99375	0.9029	0.97464
701	0.6053	0.61081	0.58714	0.61039	0.60965	801	0.93891	0.97959	0.9973	0.89531	0.96946
700	0.59075	0.59711	0.57346	0.59742	0.59628	800	0.93413	0.96954	0.99639	0.88926	0.96498
699	0.57638	0.58409	0.56012	0.58469	0.58383	799	0.93455	0.95891	0.99906	0.88216	0.95994
698	0.5637	0.57142	0.54822	0.57333	0.57207	798	0.92903	0.95655	1	0.87575	0.95436
697	0.55158	0.55968	0.53658	0.56252	0.56095	797	0.92291	0.95099	0.99773	0.86842	0.94869
696	0.53994	0.54896	0.52578	0.552	0.5506	796	0.91569	0.94542	0.99667	0.86158	0.94278
695	0.52932	0.5385	0.51527	0.54227	0.5406	795	0.90855	0.94026	0.99382	0.85539	0.93708
694	0.51909	0.52847	0.50584	0.53318	0.53134	794	0.90283	0.93435	0.99039	0.84877	0.9306
693	0.51	0.51952	0.49699	0.52484	0.52278	793	0.89586	0.92877	0.98784	0.84281	0.92439
692	0.50105	0.51103	0.48896	0.51725	0.51501	792	0.88802	0.92159	0.98473	0.83581	0.91844
691	0.49289	0.50354	0.48152	0.50982	0.50775	791	0.88185	0.91737	0.98059	0.82929	0.91155
690	0.48551	0.49621	0.47496	0.50325	0.50101	790	0.87558	0.91012	0.97584	0.82253	0.90408
689	0.4787	0.48966	0.4685	0.49698	0.49484	789	0.86833	0.90457	0.9721	0.81558	0.89712
688	0.47278	0.48361	0.46343	0.49159	0.48917	788	0.86115	0.89763	0.96613	0.81017	0.89048
687	0.46757	0.4777	0.45884	0.48664	0.484	787	0.85407	0.89137	0.95993	0.80406	0.88395
686	0.46254	0.473	0.45478	0.48236	0.47964	786	0.84612	0.88572	0.95572	0.79786	0.87661
685	0.45867	0.46869	0.45115	0.47856	0.47606	785	0.83968	0.87804	0.94721	0.79199	0.86918
684	0.45479	0.46476	0.44778	0.47484	0.47226	784	0.83174	0.87063	0.93914	0.78626	0.86245
683	0.45138	0.4613	0.44471	0.47131	0.46947	783	0.82505	0.86554	0.93339	0.78068	0.85497
682	0.44858	0.4585	0.44239	0.4687	0.4664	782	0.81863	0.85901	0.92626	0.77597	0.84863
681	0.44594	0.45575	0.44013	0.46606	0.46386	781	0.81386	0.85324	0.92058	0.77062	0.84197
680	0.4436	0.45349	0.43828	0.46367	0.46176	780	0.80733	0.84778	0.91147	0.76516	0.83481
679	0.44211	0.45153	0.43704	0.46165	0.45996	779	0.80091	0.84292	0.90444	0.76071	0.82832
678	0.44053	0.44954	0.43545	0.45964	0.45808	778	0.79435	0.83556	0.89596	0.75562	0.82148
677	0.4384	0.4479	0.43377	0.45758	0.45648	777	0.78739	0.83047	0.88775	0.75052	0.81478
676	0.43628	0.4461	0.4326	0.45539	0.45487	776	0.77976	0.82209	0.87895	0.74657	0.80875
675	0.43562	0.44445	0.4316	0.45371	0.45334	775	0.77567	0.81783	0.87082	0.74225	0.80226
674	0.43442	0.44274	0.4302	0.45182	0.45162	774	0.76963	0.81208	0.86212	0.73886	0.79676
673	0.43275	0.4408	0.42884	0.44974	0.44973	773	0.76387	0.80655	0.85452	0.73437	0.79067
672	0.43182	0.43915	0.42753	0.44762	0.44777	772	0.75818	0.80103	0.84391	0.73038	0.78479
671	0.43023	0.43714	0.42586	0.44539	0.44565	771	0.75286	0.79626	0.83692	0.72755	0.77986
670	0.4286	0.43509	0.42404	0.44282	0.44362	770	0.74764	0.79016	0.8259	0.72477	0.77451
669	0.42664	0.43262	0.42192	0.43994	0.44098	769	0.74266	0.78631	0.81775	0.72116	0.76922
668	0.42459	0.43032	0.41957	0.43704	0.43859	768	0.73873	0.78275	0.8094	0.7187	0.76437
667	0.42209	0.42772	0.41676	0.43375	0.43576	767	0.73347	0.77668	0.79913	0.71543	0.76004
666	0.41933	0.4244	0.41398	0.43026	0.43245	766	0.72989	0.77262	0.79102	0.7133	0.75534
665	0.41549	0.42091	0.41014	0.42619	0.42861	765	0.72522	0.76763	0.782	0.71084	0.75148
664	0.41232	0.41719	0.40655	0.42198	0.42467	764	0.72086	0.76362	0.77311	0.70765	0.74753
663	0.4086	0.41316	0.40232	0.4174	0.42049	763	0.71765	0.76032	0.76564	0.70524	0.74387
662	0.40498	0.4085	0.3982	0.41286	0.41592	762	0.71339	0.75747	0.75777	0.70322	0.74027
661	0.40035	0.40372	0.39324	0.4076	0.41111	761	0.71092	0.75269	0.74937	0.70135	0.73738
660	0.39536	0.39849	0.38818	0.40229	0.4057	760	0.70706	0.74963	0.74113	0.69917	0.73365
659	0.39029	0.39302	0.3825	0.39668	0.40001	759	0.70438	0.74758	0.73434	0.69735	0.73142
658	0.38439	0.38731	0.37662	0.39075	0.39424	758	0.70239	0.74382	0.72682	0.69561	0.72841
657	0.37894	0.38129	0.37014	0.38448	0.38808	757	0.69871	0.73945	0.71812	0.69345	0.72567
656	0.3728	0.37503	0.36362	0.37818	0.38171	756	0.69509	0.7354	0.71018	0.69218	0.72329
655	0.3658	0.36843	0.35692	0.37145	0.375	755	0.69473	0.73427	0.70442	0.69016	0.72062
654	0.35901	0.36169	0.35002	0.36459	0.36837	754	0.69049	0.73073	0.6975	0.68903	0.71915
653	0.35166	0.35467	0.34276	0.35768	0.36118	753	0.68899	0.72967	0.69187	0.68748	0.7175
652	0.3454	0.34775	0.3356	0.35082	0.3542	752	0.68633	0.72623	0.68667	0.68593	0.71608
651	0.33739	0.34051	0.32766	0.34353	0.34705	751	0.68466	0.7234	0.6804	0.68436	0.71419
650	0.32984	0.3333	0.31999	0.33653	0.33977	750	0.68141	0.7201	0.67336	0.68264	0.71273
649	0.3224	0.32629	0.31238	0.32953	0.33242	749	0.6797	0.71875	0.66944	0.68139	0.71091
648	0.3145	0.31895	0.30494	0.3228	0.32525	748	0.67753	0.71606	0.66393	0.6798	0.70933
647	0.30747	0.31177	0.29711	0.31628	0.31828	747	0.67614	0.7141	0.65974	0.67808	0.70847
646	0.29972	0.30469	0.28973	0.30963	0.31134	746	0.67419	0.71298	0.65621	0.67622	0.70744
645	0.29251	0.29754	0.28237	0.30328	0.3043	745	0.672	0.71049	0.65214	0.67493	0.70548
644	0.28547	0.29083	0.27488	0.29719	0.29767	744	0.67235	0.70978	0.64941	0.67275	0.70403
643	0.27827	0.28421	0.26793	0.29134	0.29132	743	0.67038	0.70802	0.64636	0.67099	0.70307
642	0.27098	0.27775	0.2609	0.28544	0.28496	742	0.66767	0.70486	0.64294	0.66966	0.70198
641	0.26423	0.27156	0.25398	0.28022	0.2788	741	0.66564	0.7033	0.64017	0.66786	0.70037
640	0.2578	0.26549	0.24759	0.27523	0.27268	740	0.6644	0.70037	0.63724	0.66541	0.69908
639	0.25187	0.25973	0.24134	0.27074	0.26727	739	0.66241	0.69952	0.63461	0.66357	0.69791
638	0.24564	0.25427	0.23554	0.26661	0.26215	738	0.65981	0.69716	0.63278	0.66174	0.69574
637	0.23989	0.24947	0.22968	0.263	0.25731	737	0.6585	0.69569	0.63096	0.6591	0.69406
636	0.23433	0.245	0.2246	0.25969	0.2529	736	0.65577	0.69169	0.62893	0.65688	0.69238
635	0.22908	0.24084	0.21951	0.25685	0.24891	735	0.65491	0.69059	0.6276	0.65466	0.69079
634	0.22461	0.23698	0.21481	0.25444	0.24545	734	0.65282	0.6892	0.62631	0.65296	0.68932
633	0.22039	0.23361	0.21047	0.25272	0.24199	733	0.64968	0.68777	0.62494	0.65027	0.68724
632	0.21663	0.23076	0.20661	0.25147	0.23915	732	0.6484	0.68573	0.6249	0.64724	0.68522
631	0.2127	0.22822	0.2032	0.25048	0.23679	731	0.64495	0.68217	0.62248	0.64501	0.68316
630	0.20933	0.22629	0.20008	0.25034	0.23507	730	0.6417	0.68067	0.62133	0.6423	0.67995
629	0.20696	0.22451	0.19742	0.25059	0.23355	729	0.64076	0.67926	0.62023	0.63927	0.67825
628	0.20449	0.22357	0.19497	0.25147	0.23249	728	0.63851	0.67745	0.61946	0.63643	0.67531
627	0.20278	0.2231	0.19336	0.2529	0.23214	727	0.63497	0.67462	0.61798	0.63365	0.67293
626	0.20107	0.22301	0.19166	0.2546	0.23225	726	0.63262	0.67231	0.61725	0.63046	0.67019
625	0.20094	0.22322	0.19091	0.25712	0.23218	725	0.62895	0.67067	0.61505	0.62759	0.6671
624	0.20009	0.22416	0.1904	0.26004	0.23299	724	0.626	0.66805	0.61487	0.62438	0.66433
623	0.19981	0.22543	0.19004	0.26318	0.23435	723	0.62233	0.66604	0.61322	0.62155	0.66101
622	0.20007	0.22716	0.1903	0.26717	0.236	722	0.61961	0.66387	0.61194	0.61801	0.65786
621	0.20066	0.22938	0.19072	0.27141	0.23817	721	0.6164	0.66152	0.60922	0.61449	0.65444
620	0.20144	0.23173	0.1915	0.27597	0.24048	720	0.61196	0.65718	0.60691	0.61117	0.65094
619	0.20287	0.23482	0.19271	0.28102	0.24363	719	0.60854	0.6558	0.60588	0.60775	0.6471
618	0.20442	0.2384	0.19419	0.28622	0.24693	718	0.60631	0.65372	0.60374	0.60432	0.64369
617	0.20634	0.24201	0.19608	0.29156	0.25058	717	0.60149	0.64991	0.60081	0.60108	0.63993
616	0.20903	0.24569	0.19846	0.29748	0.25404	716	0.59694	0.64729	0.59918	0.59743	0.63595
615	0.21179	0.24979	0.20095	0.30327	0.25793	715	0.59411	0.64558	0.59671	0.59406	0.63173
614	0.21532	0.25437	0.20404	0.30944	0.26209	714	0.59064	0.64321	0.59435	0.58991	0.62748
613	0.21827	0.25915	0.20686	0.31524	0.26677	713	0.58627	0.64011	0.59121	0.58625	0.62376
612	0.22123	0.26402	0.2099	0.3211	0.27125	712	0.5834	0.63868	0.5879	0.58307	0.61961
611	0.22488	0.26886	0.21334	0.32706	0.27592	711	0.57878	0.63584	0.58486	0.57934	0.61522
610	0.22849	0.27394	0.21677	0.33247	0.28068	710	0.57279	0.63125	0.581	0.57525	0.61002
609	0.23231	0.27865	0.22054	0.33774	0.28517	709	0.5704	0.62941	0.57749	0.57176	0.60558
608	0.23581	0.28349	0.2239	0.34241	0.28969	708	0.56547	0.62679	0.5736	0.56801	0.60106
607	0.23956	0.28789	0.22748	0.34688	0.29389	707	0.56017	0.62403	0.56966	0.56463	0.59657
606	0.24301	0.29244	0.23103	0.35074	0.29821	706	0.55692	0.62126	0.56589	0.56064	0.59175
605	0.24655	0.29646	0.23457	0.35413	0.30199	705	0.55065	0.6169	0.5613	0.55703	0.58748
604	0.24987	0.30032	0.23788	0.35678	0.30547	704	0.54625	0.61382	0.5565	0.55325	0.58242
603	0.25289	0.30357	0.24086	0.35879	0.30829	703	0.54248	0.61233	0.552	0.54951	0.57775
602	0.25574	0.30658	0.24383	0.36018	0.31082	702	0.53757	0.60822	0.546	0.54598	0.57307
601	0.25824	0.30875	0.24612	0.36073	0.31278	701	0.53271	0.60521	0.54155	0.54252	0.56827
600	0.26069	0.31049	0.24861	0.36078	0.31405	700	0.52998	0.6044	0.53694	0.53895	0.56338
599	0.26207	0.31138	0.25038	0.35981	0.31468	699	0.52435	0.6005	0.53161	0.53513	0.55854
598	0.26352	0.31166	0.25171	0.35813	0.3145	698	0.51975	0.59811	0.52609	0.53177	0.55409
597	0.26455	0.31158	0.25256	0.35573	0.31408	697	0.51563	0.59456	0.52094	0.52827	0.54931
596	0.26486	0.31079	0.25322	0.3528	0.31327	696	0.51126	0.59274	0.51538	0.52461	0.54447
595	0.26487	0.30934	0.25347	0.34911	0.31161	695	0.50484	0.58814	0.50818	0.52135	0.54007
594	0.26418	0.30758	0.25298	0.34464	0.30966	694	0.50221	0.58702	0.50334	0.51801	0.53546
593	0.26305	0.30519	0.25185	0.33959	0.3073	693	0.49678	0.58291	0.49737	0.51475	0.53102
592	0.26151	0.30246	0.2504	0.33403	0.30451	692	0.49385	0.58097	0.49102	0.51142	0.52638
591	0.25972	0.2989	0.24858	0.32787	0.30119	691	0.48882	0.57972	0.48571	0.50828	0.52181
590	0.25627	0.29494	0.24599	0.32124	0.29719	690	0.48351	0.57547	0.47892	0.50532	0.51748
589	0.25307	0.2902	0.24316	0.31434	0.29237	689	0.48074	0.57343	0.47297	0.5024	0.51354
588	0.24983	0.28519	0.23997	0.30741	0.28729	688	0.47552	0.57087	0.46679	0.49927	0.50915
587	0.24613	0.28014	0.23642	0.30012	0.2822	687	0.47102	0.56748	0.46015	0.49642	0.50517
586	0.2415	0.27448	0.23226	0.29258	0.27662	686	0.46854	0.56656	0.45465	0.49356	0.50143
585	0.23737	0.26862	0.2283	0.28533	0.27074	685	0.46348	0.56366	0.4487	0.49116	0.4978
584	0.23265	0.26249	0.2239	0.27786	0.26498	684	0.46021	0.56119	0.44181	0.48873	0.49428
583	0.2277	0.25621	0.21907	0.27037	0.25874	683	0.45734	0.56053	0.43735	0.48589	0.49027
582	0.22321	0.25005	0.21433	0.2631	0.25274	682	0.45302	0.55797	0.43028	0.48353	0.48672
581	0.2177	0.24387	0.20936	0.25593	0.24661	681	0.449	0.55498	0.42355	0.48095	0.48316
580	0.21255	0.23773	0.20423	0.24893	0.24071	680	0.44628	0.554	0.41775	0.47857	0.47986
579	0.20769	0.23168	0.19938	0.24229	0.23482	679	0.44159	0.55267	0.41164	0.47624	0.47655
578	0.20265	0.22593	0.19468	0.23606	0.22918	678	0.43844	0.5504	0.4067	0.47422	0.47335
577	0.1978	0.22024	0.18985	0.23011	0.2236	677	0.43537	0.54837	0.40032	0.47171	0.47028
576	0.193	0.2148	0.18517	0.22444	0.21838	676	0.43176	0.54635	0.39498	0.46946	0.46754
575	0.18813	0.20979	0.1806	0.21913	0.21336	675	0.42888	0.5448	0.39	0.46753	0.46495
574	0.18345	0.20493	0.17627	0.21409	0.20851	674	0.4267	0.54368	0.38531	0.46565	0.46234
573	0.17875	0.2002	0.17191	0.20947	0.2039	673	0.42435	0.54157	0.38028	0.46351	0.45961
572	0.17453	0.19567	0.16787	0.20515	0.19946	672	0.42166	0.53973	0.37507	0.46168	0.45719
571	0.17033	0.19141	0.16388	0.20112	0.19518	671	0.41846	0.53845	0.37007	0.45962	0.45492
570	0.16679	0.18765	0.16032	0.19742	0.19154	670	0.41613	0.53679	0.36641	0.45811	0.45264
569	0.16298	0.18405	0.15706	0.19416	0.18797	669	0.41318	0.53585	0.36175	0.45654	0.45076
568	0.16021	0.18067	0.15402	0.19135	0.18486	668	0.41091	0.53462	0.35756	0.45436	0.44872
567	0.15734	0.17742	0.15121	0.18872	0.18186	667	0.40854	0.53462	0.35443	0.45292	0.44684
566	0.15466	0.17446	0.14852	0.18632	0.17904	666	0.40671	0.53333	0.35073	0.45113	0.44473
565	0.15189	0.17179	0.14597	0.18394	0.1764	665	0.40428	0.53248	0.34658	0.44905	0.44266
564	0.14933	0.16932	0.1436	0.18196	0.17397	664	0.40161	0.53024	0.34176	0.4478	0.44088
563	0.14734	0.16724	0.14152	0.18031	0.17195	663	0.40079	0.53038	0.33977	0.44582	0.43856
562	0.14518	0.16547	0.13948	0.1787	0.17024	662	0.39769	0.52918	0.33602	0.44357	0.43689
561	0.1431	0.16389	0.13754	0.17725	0.1688	661	0.39617	0.528	0.33363	0.44173	0.43464
560	0.14128	0.16243	0.13569	0.17603	0.16732	660	0.39462	0.52667	0.33116	0.43994	0.43289
559	0.1399	0.16077	0.13406	0.17495	0.16582	659	0.39137	0.52509	0.32738	0.43795	0.43091
558	0.13801	0.15952	0.13249	0.17385	0.16451	658	0.39038	0.524	0.32571	0.43596	0.42888
557	0.13677	0.15807	0.13125	0.17301	0.16323	657	0.3882	0.52207	0.323	0.43407	0.4269
556	0.13549	0.15657	0.12983	0.17196	0.16182	656	0.38626	0.52191	0.3209	0.43177	0.42508
555	0.13394	0.1553	0.12838	0.17092	0.16056	655	0.38473	0.51986	0.31933	0.42952	0.42272
554	0.1322	0.15408	0.12694	0.16982	0.15939	654	0.38307	0.51892	0.3172	0.42741	0.42036
553	0.13081	0.15289	0.12569	0.16897	0.15813	653	0.38043	0.51699	0.31518	0.42506	0.4182
552	0.12932	0.15161	0.12423	0.16789	0.15697	652	0.37821	0.51437	0.31354	0.42205	0.41561
551	0.12802	0.15037	0.1228	0.16679	0.15585	651	0.3774	0.51345	0.31198	0.41952	0.41342
550	0.1266	0.14897	0.12137	0.1657	0.15456	650	0.37431	0.51098	0.30993	0.41728	0.41102
549	0.12503	0.14764	0.12002	0.16464	0.15331	649	0.37209	0.50764	0.3081	0.41464	0.40856
548	0.12348	0.14633	0.11857	0.16364	0.15187	648	0.37031	0.50557	0.30667	0.41149	0.40565
547	0.12183	0.14484	0.1171	0.16265	0.15051	647	0.36755	0.50291	0.30457	0.40862	0.4032
546	0.11998	0.14354	0.11552	0.16158	0.14924	646	0.36553	0.49966	0.30362	0.40562	0.40038
545	0.11827	0.14241	0.1139	0.1606	0.14809	645	0.3637	0.49729	0.30226	0.40247	0.39736
544	0.11677	0.14113	0.11219	0.15962	0.14679	644	0.36167	0.49572	0.30152	0.39894	0.39416
543	0.11538	0.13974	0.11053	0.15857	0.14551	643	0.35925	0.49121	0.29888	0.39536	0.39099
542	0.11354	0.13846	0.10884	0.15753	0.14429	642	0.35581	0.48816	0.29721	0.39181	0.38758
541	0.11186	0.13708	0.10716	0.15673	0.14303	641	0.35359	0.48469	0.29601	0.38811	0.3841
540	0.11037	0.13581	0.10553	0.15597	0.14183	640	0.35108	0.47986	0.29492	0.38442	0.38057
539	0.10875	0.13446	0.10399	0.15529	0.14053	639	0.34982	0.47675	0.29401	0.38052	0.37693
538	0.10693	0.13328	0.10237	0.15475	0.13918	638	0.34559	0.4728	0.29197	0.37645	0.37324
537	0.105	0.13211	0.10062	0.15407	0.138	637	0.34379	0.46819	0.29051	0.37239	0.3694
536	0.10356	0.13098	0.09908	0.15353	0.13689	636	0.33893	0.46332	0.28808	0.36828	0.36576
535	0.10197	0.12998	0.09766	0.15303	0.1358	635	0.33773	0.45845	0.28784	0.36415	0.36189
534	0.10045	0.12912	0.09617	0.15263	0.13484	634	0.3339	0.45358	0.28567	0.35973	0.35769
533	0.09885	0.12841	0.09491	0.15222	0.13407	633	0.33023	0.44839	0.28359	0.3553	0.35389
532	0.09808	0.12775	0.09391	0.1522	0.13339	632	0.32653	0.44208	0.2804	0.35079	0.34977
531	0.09707	0.12719	0.09292	0.1521	0.13281	631	0.32417	0.43739	0.27936	0.34611	0.34536
530	0.09608	0.12683	0.09193	0.1521	0.13243	630	0.32073	0.43177	0.2768	0.34142	0.34091
529	0.09525	0.12636	0.0911	0.15218	0.13199	629	0.3166	0.42579	0.27455	0.33698	0.33643
528	0.09451	0.12606	0.09038	0.15215	0.13163	628	0.31225	0.42016	0.27255	0.3323	0.33211
527	0.09384	0.12585	0.0898	0.15222	0.13128	627	0.30977	0.41471	0.27134	0.32766	0.32802
526	0.09336	0.12574	0.08929	0.15236	0.13112	626	0.30541	0.40785	0.2681	0.32299	0.32353
525	0.09286	0.12568	0.08894	0.15257	0.13106	625	0.30108	0.40184	0.26507	0.31803	0.31914
524	0.09273	0.12569	0.08884	0.15271	0.13107	624	0.29787	0.39579	0.2632	0.31323	0.31457
523	0.09258	0.12585	0.08876	0.15285	0.13111	623	0.2933	0.38968	0.26026	0.30855	0.30996
522	0.09239	0.12602	0.08873	0.15299	0.13129	622	0.29063	0.38437	0.25769	0.30388	0.30537
521	0.09267	0.1261	0.08892	0.15329	0.13135	621	0.28591	0.37796	0.25419	0.29895	0.3006
520	0.09295	0.12633	0.08921	0.15364	0.13163	620	0.28276	0.37221	0.25157	0.29422	0.29612
519	0.09316	0.12656	0.08953	0.15389	0.13171	619	0.27825	0.36549	0.24799	0.28949	0.29164
518	0.09398	0.12674	0.09011	0.15423	0.13193	618	0.27382	0.35933	0.24466	0.28458	0.28708
517	0.09471	0.12706	0.09059	0.15434	0.13238	617	0.27014	0.35336	0.24135	0.2799	0.28265
516	0.09537	0.12728	0.09109	0.15449	0.13269	616	0.26619	0.34724	0.23834	0.27518	0.27802
515	0.09596	0.12752	0.0917	0.15476	0.13288	615	0.26135	0.34043	0.23455	0.27072	0.27363
514	0.0968	0.12784	0.09242	0.15504	0.1331	614	0.25812	0.33545	0.23118	0.2664	0.26949
513	0.09766	0.1281	0.0933	0.1553	0.13322	613	0.25347	0.32834	0.22789	0.26191	0.26516
512	0.09844	0.12824	0.09402	0.15545	0.13328	612	0.24941	0.32339	0.22446	0.25742	0.26086
511	0.09943	0.12845	0.09474	0.15554	0.13337	611	0.24413	0.3169	0.22025	0.25302	0.25645
510	0.10032	0.12862	0.09559	0.1556	0.13368	610	0.24131	0.31299	0.21729	0.24853	0.25201
509	0.1015	0.129	0.09652	0.15573	0.134	609	0.23733	0.30706	0.21426	0.2443	0.2478
508	0.10254	0.12901	0.09732	0.15576	0.1341	608	0.23325	0.30144	0.21087	0.24023	0.24372
507	0.1037	0.12908	0.09818	0.15573	0.13421	607	0.22998	0.29661	0.20701	0.23597	0.23952
506	0.10508	0.12932	0.09919	0.15568	0.13447	606	0.2254	0.29043	0.20349	0.23188	0.23532
505	0.10603	0.12952	0.10013	0.15561	0.13453	605	0.22297	0.28679	0.20058	0.22802	0.23123
504	0.10706	0.1296	0.10099	0.15547	0.13447	604	0.21867	0.28173	0.19641	0.22425	0.2273
503	0.10798	0.12961	0.10186	0.15525	0.13449	603	0.21431	0.27612	0.19211	0.22061	0.22354
502	0.10916	0.12966	0.10263	0.155	0.13463	602	0.21188	0.2727	0.18985	0.21708	0.2199
501	0.10991	0.12974	0.10337	0.15454	0.1347	601	0.20702	0.26776	0.18579	0.21342	0.21616
500	0.11073	0.1297	0.10435	0.15426	0.13472	600	0.20365	0.26215	0.18014	0.20992	0.21239
499	0.11176	0.12966	0.10533	0.154	0.13457	599	0.2004	0.26004	0.178	0.20657	0.20886
498	0.11279	0.12981	0.1062	0.15357	0.13483	598	0.19736	0.25654	0.17506	0.20369	0.20575
497	0.11366	0.12983	0.10706	0.15303	0.13475	597	0.19317	0.25056	0.17067	0.20087	0.20248
496	0.11461	0.12972	0.10786	0.15256	0.13461	596	0.18873	0.24694	0.16762	0.19797	0.19926
495	0.11538	0.12952	0.10865	0.15189	0.13448	595	0.18693	0.24422	0.16453	0.1951	0.19616
494	0.11644	0.12935	0.1097	0.15116	0.1344	594	0.18402	0.24059	0.16208	0.19234	0.19312
493	0.11707	0.12928	0.11057	0.15029	0.13418	593	0.18047	0.23849	0.15891	0.18988	0.19031
492	0.11798	0.12921	0.11133	0.14957	0.13414	592	0.17794	0.23512	0.15549	0.18724	0.18734
491	0.11895	0.12918	0.1121	0.14876	0.13405	591	0.17499	0.23237	0.15283	0.18456	0.18441
490	0.11942	0.12891	0.11288	0.14778	0.13371	590	0.17185	0.23036	0.15115	0.18255	0.182
489	0.11973	0.12848	0.11356	0.14664	0.13332	589	0.16893	0.22724	0.14774	0.18063	0.17957
488	0.12044	0.12804	0.11412	0.14557	0.13288	588	0.16731	0.22633	0.14549	0.17855	0.17718
487	0.1213	0.12774	0.11479	0.14463	0.13262	587	0.16384	0.2243	0.14219	0.17662	0.17488
486	0.12192	0.12735	0.11555	0.14347	0.13228	586	0.16089	0.22101	0.13957	0.175	0.17279
485	0.12244	0.12699	0.11619	0.14223	0.13192	585	0.15863	0.22016	0.13728	0.17354	0.1709
484	0.12295	0.12665	0.11668	0.14102	0.1316	584	0.15742	0.21968	0.13533	0.17222	0.16914
483	0.12362	0.12626	0.11717	0.13989	0.13121	583	0.15352	0.21741	0.13188	0.17113	0.16746
482	0.12393	0.12573	0.11734	0.13864	0.13068	582	0.15227	0.21642	0.12995	0.16984	0.16589
481	0.12393	0.12512	0.11744	0.13731	0.13014	581	0.14921	0.21541	0.127	0.16857	0.16439
480	0.12398	0.12442	0.11767	0.13598	0.12948	580	0.14767	0.2139	0.12506	0.16758	0.16306
479	0.12386	0.12386	0.11775	0.13466	0.12882	579	0.14503	0.21321	0.12266	0.16676	0.1619
478	0.1237	0.12319	0.11774	0.13332	0.12805	578	0.14354	0.21349	0.12049	0.16615	0.161
477	0.1234	0.12236	0.11747	0.1318	0.12738	577	0.14201	0.21304	0.11811	0.16552	0.16012
476	0.12355	0.12166	0.11731	0.13046	0.12683	576	0.1396	0.21296	0.11589	0.16499	0.1594
475	0.12344	0.12104	0.1172	0.12912	0.12624	575	0.13813	0.21245	0.11395	0.16432	0.1586
474	0.12273	0.12019	0.11679	0.12764	0.12556	574	0.13714	0.21248	0.11266	0.16393	0.15785
473	0.12187	0.11934	0.11617	0.12615	0.12491	573	0.13578	0.21247	0.11042	0.16372	0.15737
472	0.12097	0.11851	0.11544	0.12461	0.12406	572	0.13375	0.21218	0.10813	0.16352	0.15707
471	0.12012	0.11754	0.11477	0.12318	0.12295	571	0.1332	0.21305	0.10683	0.16344	0.15689
470	0.11952	0.11663	0.11417	0.12179	0.1221	570	0.13212	0.21308	0.10423	0.16329	0.15661
469	0.11898	0.11571	0.11338	0.12034	0.1213	569	0.13053	0.21282	0.10276	0.16316	0.15645
468	0.11798	0.11468	0.11241	0.11881	0.12034	568	0.1292	0.21326	0.10112	0.16335	0.15662
467	0.1171	0.11356	0.11146	0.11729	0.11933	567	0.12912	0.21385	0.09914	0.16339	0.1568
466	0.11624	0.11229	0.11051	0.11575	0.11824	566	0.12813	0.21413	0.09762	0.16333	0.15684
465	0.11505	0.11101	0.10952	0.11427	0.1171	565	0.12699	0.21426	0.09699	0.16347	0.15691
464	0.11358	0.1098	0.10837	0.1128	0.11592	564	0.12661	0.21495	0.09456	0.16367	0.15719
463	0.11221	0.10859	0.10716	0.11116	0.1148	563	0.12603	0.21497	0.09418	0.1639	0.15757
462	0.111	0.10733	0.10596	0.10949	0.11369	562	0.12595	0.21474	0.0928	0.16414	0.15801
461	0.10977	0.10613	0.10477	0.10798	0.11253	561	0.12577	0.21471	0.09108	0.16433	0.15847
460	0.10844	0.10491	0.10348	0.10649	0.11124	560	0.12584	0.21488	0.09075	0.16438	0.1588
459	0.10696	0.10364	0.10212	0.10493	0.11001	559	0.12564	0.21576	0.09026	0.16445	0.15914
458	0.10555	0.10246	0.10072	0.10329	0.10878	558	0.12504	0.21421	0.08868	0.16453	0.15948
457	0.10418	0.10114	0.09934	0.10171	0.10732	557	0.12535	0.21527	0.08887	0.16458	0.15986
456	0.1025	0.0996	0.09799	0.10022	0.10591	556	0.12586	0.21491	0.08788	0.16464	0.16026
455	0.10074	0.09815	0.09666	0.09865	0.10454	555	0.12581	0.21463	0.08747	0.1646	0.16067
454	0.09935	0.09667	0.09538	0.09719	0.10322	554	0.12572	0.21446	0.08715	0.16458	0.16114
453	0.09801	0.09525	0.094	0.09584	0.10196	553	0.12603	0.21387	0.08655	0.16447	0.16156
452	0.09633	0.0939	0.09253	0.09434	0.10068	552	0.12633	0.21263	0.08632	0.16431	0.16182
451	0.09456	0.09244	0.09105	0.0928	0.09926	551	0.12777	0.21305	0.08765	0.1642	0.16211
450	0.09308	0.091	0.08959	0.0914	0.09803	550	0.12784	0.21219	0.0875	0.16412	0.16242
449	0.09176	0.08967	0.08821	0.09012	0.09708	549	0.12762	0.21009	0.08706	0.16402	0.16266
448	0.09048	0.08838	0.08674	0.08878	0.09599	548	0.12895	0.21067	0.08834	0.16365	0.16273
447	0.08895	0.087	0.08517	0.08738	0.0947	547	0.12955	0.20914	0.08849	0.16318	0.16276
446	0.08746	0.08558	0.08383	0.08615	0.09345	546	0.13036	0.20854	0.08973	0.16276	0.16286
445	0.08642	0.08412	0.08266	0.08502	0.0922	545	0.13139	0.20797	0.09053	0.16223	0.16276
444	0.08512	0.08274	0.08123	0.08376	0.09108	544	0.1311	0.20652	0.09117	0.16168	0.16264
443	0.08351	0.08147	0.07981	0.08266	0.09021	543	0.13205	0.20524	0.09239	0.16125	0.16255
442	0.08233	0.08022	0.0787	0.08163	0.08917	542	0.13347	0.20509	0.09442	0.16066	0.16233
441	0.08112	0.0791	0.07757	0.08048	0.08795	541	0.13351	0.20408	0.09475	0.15997	0.16202
440	0.07994	0.0781	0.0763	0.07943	0.08678	540	0.13445	0.20194	0.09645	0.15946	0.16179
439	0.07874	0.077	0.07507	0.07843	0.08564	539	0.13536	0.20205	0.09785	0.15901	0.16155
438	0.07766	0.07588	0.07407	0.07755	0.08451	538	0.13726	0.20124	0.09944	0.15829	0.16105
437	0.07654	0.07466	0.07299	0.07661	0.0832	537	0.13769	0.19996	0.10158	0.15745	0.16046
436	0.0755	0.0736	0.07196	0.07566	0.08194	536	0.13778	0.19877	0.10213	0.15683	0.15988
435	0.07467	0.07272	0.07119	0.07499	0.08096	535	0.13862	0.19821	0.10448	0.15628	0.15955
434	0.07399	0.07179	0.07039	0.07438	0.08004	534	0.13897	0.19678	0.10561	0.15563	0.15921
433	0.07342	0.07088	0.06964	0.0737	0.07918	533	0.14009	0.19746	0.10731	0.15496	0.15868
432	0.07254	0.06995	0.06898	0.07304	0.07832	532	0.14017	0.19535	0.1089	0.15427	0.15807
431	0.07143	0.0692	0.06823	0.0725	0.07767	531	0.14118	0.19604	0.11137	0.15359	0.15754
430	0.07041	0.06854	0.06756	0.07204	0.07705	530	0.14127	0.1944	0.1123	0.15288	0.15699
429	0.06965	0.06792	0.06686	0.07162	0.07639	529	0.14129	0.19354	0.11392	0.1522	0.15634
428	0.069	0.06733	0.06614	0.07121	0.07574	528	0.14261	0.1944	0.11579	0.15173	0.15594
427	0.06851	0.06675	0.06561	0.07087	0.07512	527	0.14261	0.1929	0.11767	0.15113	0.15554
426	0.0679	0.06628	0.06498	0.07059	0.07474	526	0.14297	0.19142	0.11832	0.15044	0.15487
425	0.06698	0.06583	0.0642	0.0704	0.07446	525	0.14366	0.19202	0.12031	0.14993	0.15434
424	0.06604	0.06544	0.0633	0.07021	0.07407	524	0.14342	0.19076	0.12145	0.14944	0.15389
423	0.06509	0.06507	0.06248	0.07002	0.07348	523	0.14323	0.18995	0.12195	0.14895	0.15358
422	0.06408	0.06468	0.06153	0.06999	0.07307	522	0.14352	0.18989	0.12332	0.14846	0.15325
421	0.06308	0.06449	0.06046	0.0701	0.07278	521	0.14352	0.1891	0.12466	0.14773	0.15278
420	0.06228	0.06433	0.05978	0.07027	0.07246	520	0.14414	0.1883	0.12587	0.14696	0.15233
419	0.06149	0.06428	0.05911	0.07039	0.07234	519	0.14401	0.1889	0.12707	0.14633	0.15191
418	0.06063	0.06424	0.05826	0.07055	0.0723	518	0.14342	0.18678	0.12761	0.14577	0.15151
417	0.0599	0.06419	0.05747	0.07083	0.07242	517	0.14314	0.18592	0.12744	0.14529	0.15112
416	0.05889	0.06437	0.05661	0.071	0.07277	516	0.14277	0.18479	0.12803	0.14463	0.1507
415	0.05844	0.06473	0.05601	0.07135	0.07307	515	0.14281	0.18342	0.12888	0.14373	0.15023
414	0.05842	0.06518	0.05575	0.072	0.07367	514	0.14299	0.18236	0.1297	0.14277	0.14973
413	0.05828	0.06569	0.05547	0.07252	0.07438	513	0.14278	0.18188	0.13012	0.14196	0.14917
412	0.05795	0.06619	0.05513	0.07301	0.07481	512	0.14264	0.17956	0.12962	0.14109	0.14855
411	0.05809	0.06663	0.05503	0.07378	0.07517	511	0.14193	0.17863	0.12987	0.14011	0.14791
410	0.05861	0.06727	0.0552	0.07471	0.07589	510	0.14088	0.17639	0.12901	0.13913	0.14725
409	0.05849	0.06798	0.05541	0.07554	0.07667	509	0.14111	0.17526	0.12952	0.13805	0.14662
408	0.05883	0.06854	0.05599	0.07663	0.07713	508	0.14022	0.17337	0.12904	0.13704	0.14592
407	0.05914	0.06922	0.05644	0.07765	0.07784	507	0.14015	0.17164	0.12985	0.13599	0.1452
406	0.05969	0.07019	0.05711	0.07888	0.0788	506	0.13912	0.16931	0.12887	0.13481	0.14432
405	0.06104	0.07119	0.05827	0.0806	0.07987	505	0.13903	0.16879	0.13002	0.13342	0.14324
404	0.06249	0.07218	0.05948	0.08242	0.08095	504	0.13882	0.16585	0.12945	0.1321	0.14227
403	0.06389	0.07332	0.06081	0.08448	0.08206	503	0.13785	0.16412	0.1295	0.13069	0.14126
402	0.06486	0.07472	0.06203	0.08663	0.08352	502	0.13683	0.16239	0.12955	0.12922	0.14008
401	0.06637	0.07639	0.06358	0.0891	0.08536	501	0.13578	0.15979	0.12915	0.12779	0.13882
400	0.06788	0.07821	0.06539	0.09178	0.08737	500	0.13565	0.15711	0.12821	0.12625	0.1377
399	0.06943	0.08021	0.06715	0.09453	0.0894	499	0.1345	0.15597	0.12861	0.12456	0.13637
398	0.07158	0.08235	0.06908	0.09757	0.09161	498	0.13364	0.15298	0.1279	0.12287	0.13473
397	0.07376	0.08464	0.07114	0.10052	0.09405	497	0.13282	0.15115	0.12728	0.12114	0.13327
396	0.07524	0.08686	0.0731	0.10347	0.09648	496	0.1319	0.14926	0.12734	0.11958	0.13188
395	0.07779	0.08933	0.07549	0.10672	0.099	495	0.13088	0.1461	0.1262	0.11803	0.13034
394	0.08016	0.09185	0.07775	0.10976	0.1016	494	0.12951	0.144	0.12598	0.11628	0.12854
393	0.08217	0.09428	0.07997	0.1127	0.10416	493	0.12778	0.14123	0.12503	0.11455	0.12682
392	0.08446	0.09681	0.08196	0.11552	0.10669	492	0.12697	0.13932	0.12394	0.11266	0.12494
391	0.08601	0.09931	0.0836	0.118	0.10928	491	0.12565	0.13795	0.1233	0.11075	0.12302
390	0.08787	0.10124	0.08501	0.12035	0.11124	490	0.12487	0.1353	0.12229	0.10907	0.12123
389	0.08929	0.10338	0.08628	0.12248	0.1132	489	0.12321	0.13349	0.12128	0.10709	0.11948
388	0.0908	0.1054	0.08776	0.12449	0.11524	488	0.12095	0.13091	0.12039	0.10532	0.11762
387	0.09227	0.10708	0.08897	0.12618	0.11704	487	0.12005	0.12832	0.11908	0.10348	0.11581
386	0.09362	0.10873	0.08988	0.12777	0.11856	486	0.11779	0.12538	0.1168	0.10156	0.11386
385	0.09464	0.11036	0.0907	0.12938	0.12018	485	0.11631	0.12299	0.1161	0.09962	0.11184
384	0.09515	0.11173	0.09121	0.1305	0.12141	484	0.11571	0.12113	0.11545	0.09754	0.10971
383	0.09586	0.11317	0.09203	0.13178	0.12299	483	0.11315	0.11885	0.11309	0.09558	0.10752
382	0.09744	0.1149	0.09323	0.13327	0.12468	482	0.11124	0.11622	0.11192	0.09378	0.10557
381	0.09888	0.1165	0.09432	0.13464	0.12627	481	0.11048	0.11406	0.10969	0.09192	0.10355
380	0.10027	0.11812	0.09576	0.13632	0.12782	480	0.10806	0.11199	0.10832	0.08999	0.10149
379	0.10234	0.12023	0.0975	0.13828	0.12996	479	0.10603	0.10944	0.10563	0.08804	0.09946
378	0.10459	0.12239	0.09971	0.14029	0.13187	478	0.10471	0.10818	0.10482	0.08606	0.09729
377	0.10637	0.12455	0.10176	0.1425	0.13411	477	0.10308	0.10525	0.10257	0.08415	0.09501
376	0.11019	0.12737	0.10515	0.14569	0.137	476	0.10001	0.10194	0.09902	0.08241	0.09294
375	0.11346	0.13019	0.10853	0.14895	0.14019	475	0.09891	0.10066	0.09814	0.08061	0.09077
374	0.11639	0.13303	0.11201	0.15221	0.14278	474	0.09734	0.09761	0.09646	0.07882	0.08875
373	0.12067	0.13622	0.11564	0.15613	0.1456	473	0.09529	0.09625	0.09459	0.07699	0.08662
372	0.12467	0.13968	0.119	0.16047	0.14935	472	0.09372	0.09378	0.0918	0.07502	0.08441
371	0.12785	0.14355	0.12247	0.16503	0.15337	471	0.0915	0.091	0.08944	0.0733	0.0824
370	0.13231	0.14751	0.12627	0.17006	0.15699	470	0.08977	0.08958	0.08732	0.07162	0.08033
369	0.13602	0.15172	0.12995	0.1751	0.16111	469	0.08877	0.08784	0.08737	0.06997	0.0783
368	0.13976	0.15606	0.13356	0.18049	0.16529	468	0.08709	0.08588	0.08369	0.06828	0.07625
367	0.14414	0.16059	0.1373	0.18615	0.16984	467	0.08518	0.0834	0.08184	0.06666	0.07438
366	0.14784	0.16486	0.14096	0.19132	0.17419	466	0.08361	0.08196	0.08036	0.06503	0.07264
365	0.15063	0.16928	0.14405	0.19612	0.17848	465	0.08252	0.08029	0.07857	0.0637	0.07101
364	0.15412	0.17338	0.14698	0.20084	0.1826	464	0.08117	0.07971	0.07681	0.06229	0.06919
363	0.15721	0.17737	0.14966	0.20488	0.18649	463	0.08089	0.07765	0.07539	0.06082	0.06731
362	0.1599	0.18102	0.15212	0.20839	0.19018	462	0.07812	0.07503	0.07324	0.0593	0.06554
361	0.16194	0.18366	0.1547	0.21128	0.19282	461	0.07732	0.07415	0.07208	0.0581	0.06399
360	0.16445	0.18555	0.1569	0.21336	0.19482	460	0.07622	0.0727	0.07037	0.05704	0.06231
359	0.16645	0.18737	0.15848	0.21442	0.1969	459	0.07547	0.07089	0.06885	0.05579	0.06083
358	0.16711	0.18802	0.15911	0.21496	0.19752	458	0.07378	0.06994	0.06687	0.05475	0.05959
357	0.16738	0.18887	0.15971	0.21446	0.19859	457	0.07251	0.06843	0.06558	0.05379	0.05837
356	0.16809	0.18916	0.16043	0.21387	0.19888	456	0.07148	0.06721	0.06497	0.05278	0.05717
355	0.16894	0.18904	0.16042	0.21303	0.19884	455	0.07199	0.06677	0.06373	0.05177	0.05588
354	0.16995	0.18909	0.16132	0.21223	0.19907	454	0.07025	0.06459	0.0615	0.05066	0.05462
353	0.17138	0.18926	0.16211	0.21155	0.19925	453	0.07009	0.06458	0.06095	0.0501	0.05366
352	0.17262	0.18967	0.16325	0.21138	0.19942	452	0.06929	0.06387	0.05989	0.04922	0.05254
351	0.17423	0.19052	0.16463	0.21141	0.20012	451	0.06805	0.06302	0.05855	0.04843	0.05173
350	0.17576	0.19192	0.16614	0.2119	0.2018	450	0.06754	0.0617	0.05725	0.04795	0.05079
349	0.1781	0.19328	0.16779	0.21318	0.20392	449	0.0666	0.0617	0.0571	0.04723	0.0499
348	0.18074	0.19566	0.17035	0.21494	0.20594	448	0.06639	0.06184	0.05702	0.04674	0.04917
347	0.18334	0.19859	0.17336	0.21726	0.20888	447	0.06614	0.06143	0.05468	0.04644	0.04859
346	0.1879	0.2023	0.1774	0.22061	0.21269	446	0.06405	0.06052	0.05416	0.04601	0.04809
345	0.19216	0.20598	0.1816	0.22412	0.21667	445	0.06329	0.06075	0.05273	0.04554	0.0476
344	0.19667	0.21038	0.18603	0.22778	0.22112	444	0.06274	0.05994	0.05102	0.04515	0.04705
343	0.20179	0.21495	0.19089	0.23218	0.22554	443	0.06176	0.06032	0.05023	0.04484	0.04671
342	0.20742	0.21957	0.19631	0.23669	0.23018	442	0.06135	0.06055	0.04981	0.04434	0.04629
341	0.21203	0.22426	0.20181	0.24107	0.23531	441	0.05927	0.05986	0.04808	0.04426	0.04623
340	0.21645	0.22885	0.20649	0.24509	0.24054	440	0.05941	0.05975	0.04684	0.04406	0.04615
339	0.22103	0.23352	0.21106	0.24904	0.24509	439	0.05771	0.06001	0.04545	0.04378	0.04583
338	0.22607	0.23761	0.21599	0.25299	0.24927	438	0.05759	0.05933	0.04411	0.04359	0.04559
337	0.22914	0.24183	0.21949	0.25598	0.25386	437	0.05706	0.05989	0.04265	0.04324	0.04554
336	0.2323	0.24492	0.22358	0.25936	0.25708	436	0.05514	0.05992	0.04119	0.04312	0.04524
335	0.23598	0.24823	0.22675	0.26239	0.26031	435	0.05454	0.0594	0.04121	0.04295	0.04529
334	0.23841	0.25132	0.22933	0.26478	0.26332	434	0.054	0.06098	0.04084	0.04265	0.045
333	0.24135	0.25403	0.23214	0.26745	0.26577	433	0.0527	0.06038	0.03853	0.04257	0.04502
332	0.24447	0.25619	0.23476	0.27009	0.268	432	0.05225	0.06074	0.03773	0.04226	0.04499
331	0.24581	0.25781	0.23641	0.27225	0.26966	431	0.05142	0.06134	0.03669	0.04203	0.04483
330	0.24807	0.25923	0.23807	0.27495	0.27103	430	0.05117	0.06235	0.03679	0.04185	0.04482
329	0.24886	0.2608	0.23967	0.27757	0.2728	429	0.05052	0.06184	0.03595	0.04178	0.04462
328	0.24912	0.26174	0.24041	0.27973	0.27378	428	0.04977	0.0625	0.03528	0.042	0.04486
327	0.2498	0.26283	0.24085	0.2816	0.27545	427	0.049	0.06232	0.03392	0.04222	0.045
326	0.25005	0.2636	0.24077	0.28358	0.27654	426	0.04847	0.06357	0.03398	0.04218	0.0449
325	0.24968	0.26403	0.24062	0.28569	0.27745	425	0.04768	0.06305	0.03285	0.04208	0.04493
324	0.24973	0.26448	0.23986	0.28784	0.27753	424	0.04713	0.06355	0.03188	0.04241	0.04517
323	0.24913	0.26512	0.23942	0.2898	0.27866	423	0.04926	0.06543	0.0338	0.04287	0.04531
322	0.24962	0.26579	0.23909	0.29214	0.27962	422	0.04931	0.06685	0.03341	0.04328	0.04586
321	0.24908	0.26606	0.23907	0.29425	0.28029	421	0.0489	0.06777	0.03337	0.04365	0.046
320	0.2488	0.26696	0.23873	0.29642	0.28084	420	0.04931	0.06848	0.03332	0.04406	0.04636
319	0.249	0.26784	0.23815	0.29852	0.28216	419	0.04932	0.06941	0.03415	0.0448	0.04714
318	0.24999	0.26915	0.23877	0.301	0.28311	418	0.04984	0.07054	0.03409	0.04574	0.04779
317	0.25049	0.27046	0.23872	0.30306	0.28488	417	0.05091	0.07142	0.03457	0.04661	0.04835
316	0.2511	0.27176	0.23971	0.30506	0.28639	416	0.05165	0.07343	0.03501	0.04778	0.0494
315	0.25107	0.27352	0.24092	0.30717	0.28804	415	0.05261	0.07532	0.03647	0.04879	0.05012
314	0.25271	0.27524	0.24262	0.30907	0.28998	414	0.05397	0.07736	0.03761	0.05014	0.05102
313	0.25384	0.2763	0.24429	0.31017	0.29129	413	0.05386	0.07811	0.03732	0.0516	0.05237
312	0.25484	0.27728	0.24484	0.31081	0.29236	412	0.05559	0.08088	0.03956	0.05291	0.05387
311	0.25409	0.2774	0.2452	0.31004	0.29231	411	0.05801	0.08429	0.04052	0.05433	0.05522
310	0.25174	0.27668	0.24456	0.30827	0.29194	410	0.05986	0.08687	0.04183	0.05632	0.05694
309	0.24986	0.27481	0.24339	0.3055	0.29007	409	0.06101	0.08795	0.04294	0.05841	0.05849
308	0.24806	0.27195	0.24149	0.30193	0.28765	408	0.06341	0.09179	0.04426	0.06041	0.06044
307	0.24476	0.26811	0.23844	0.29778	0.28385	407	0.06513	0.09389	0.0464	0.06241	0.06266
306	0.23892	0.26288	0.23357	0.29269	0.27911	406	0.06683	0.09711	0.04802	0.06467	0.06456
305	0.23418	0.25733	0.22817	0.28775	0.27412	405	0.06944	0.10001	0.04989	0.06641	0.06671
304	0.22737	0.25125	0.22181	0.28185	0.26813	404	0.07075	0.10257	0.05227	0.06865	0.06873
303	0.22055	0.24509	0.2151	0.27672	0.26211	403	0.07344	0.106	0.05464	0.07116	0.07105
302	0.21395	0.23882	0.20812	0.27186	0.25657	402	0.07561	0.10944	0.05703	0.07299	0.07304
301	0.20696	0.23263	0.2016	0.26749	0.2514	401	0.07648	0.11098	0.05785	0.07507	0.07525
300	0.20069	0.22756	0.1952	0.26363	0.24604	400	0.0788	0.1146	0.06104	0.07702	0.07782
299	0.19552	0.22276	0.18981	0.26072	0.2414	399	0.08185	0.11781	0.06346	0.07919	0.07998
298	0.18992	0.21912	0.18466	0.2581	0.23817	398	0.08333	0.11999	0.06541	0.08103	0.08205
297	0.18585	0.21597	0.18048	0.25642	0.23579	397	0.08515	0.12267	0.06802	0.08307	0.08423
296	0.18306	0.21347	0.17709	0.25526	0.23365	396	0.08564	0.12542	0.06916	0.08518	0.08644
295	0.18134	0.2113	0.17462	0.25431	0.23218	395	0.08838	0.12644	0.07151	0.08728	0.08874
294	0.18012	0.20978	0.17326	0.25438	0.23116	394	0.09011	0.12889	0.07259	0.08914	0.09091
293	0.18068	0.20901	0.17265	0.25455	0.23119	393	0.09143	0.13156	0.07466	0.0917	0.0931
292	0.18023	0.20817	0.172	0.25485	0.23089	392	0.09301	0.1341	0.07659	0.09365	0.09491
291	0.18071	0.2074	0.17137	0.25524	0.23043	391	0.09411	0.13545	0.07782	0.09541	0.09699
290	0.18122	0.20716	0.17146	0.25594	0.231	390	0.09611	0.1384	0.08016	0.09814	0.09966
289	0.18155	0.20692	0.17135	0.25668	0.23122	389	0.09939	0.14149	0.08228	0.10008	0.10181
288	0.18234	0.2069	0.17109	0.25729	0.23212	388	0.10125	0.14449	0.0849	0.10238	0.1041
287	0.18382	0.20718	0.17142	0.25784	0.23263	387	0.10306	0.14624	0.08552	0.10509	0.10669
286	0.18513	0.2074	0.17234	0.25825	0.233	386	0.10616	0.14979	0.0877	0.10742	0.1091
285	0.18664	0.20813	0.17305	0.2582	0.23387	385	0.10816	0.15308	0.09016	0.11079	0.11223
284	0.18785	0.20896	0.17421	0.25778	0.23495	384	0.11209	0.15791	0.09283	0.11407	0.11507
283	0.19139	0.20989	0.1761	0.25721	0.23594	383	0.11474	0.16203	0.09579	0.11804	0.11893
282	0.19382	0.21103	0.17826	0.25642	0.2371	382	0.11787	0.1657	0.0993	0.12182	0.12252
281	0.19631	0.21141	0.18014	0.25492	0.23723	381	0.12226	0.17113	0.10178	0.12625	0.12646
280	0.19793	0.21233	0.18182	0.25353	0.23791	380	0.12642	0.17737	0.10626	0.13059	0.13088
279	0.2009	0.21263	0.18412	0.25206	0.23849	379	0.13017	0.18252	0.10855	0.13548	0.136
278	0.20342	0.21281	0.18623	0.25012	0.23833	378	0.13489	0.18864	0.11272	0.14082	0.14151
277	0.20645	0.21227	0.18849	0.24811	0.23766	377	0.14023	0.19577	0.11847	0.14621	0.14718
276	0.20802	0.21176	0.19007	0.24594	0.23691	376	0.14444	0.20199	0.12149	0.15218	0.15297
275	0.20874	0.21048	0.19103	0.24361	0.2356	375	0.14979	0.20869	0.12583	0.15815	0.15986
274	0.20888	0.20893	0.19117	0.24112	0.23431	374	0.15504	0.21488	0.13162	0.16465	0.16712
273	0.20961	0.20683	0.19169	0.23867	0.23186	373	0.16007	0.22058	0.13577	0.17114	0.17426
272	0.2094	0.20403	0.19132	0.23664	0.22881	372	0.16728	0.22758	0.14328	0.17758	0.18187
271	0.20899	0.20039	0.19016	0.23458	0.22489	371	0.17272	0.23347	0.14922	0.1842	0.18934
270	0.20838	0.19712	0.18894	0.23268	0.22219	370	0.17783	0.23852	0.15589	0.19015	0.19647
269	0.20734	0.1959	0.1875	0.23103	0.22159	369	0.18269	0.24248	0.16216	0.1959	0.20335
268	0.20656	0.19509	0.18617	0.22977	0.22055	368	0.18773	0.24615	0.16871	0.20059	0.2087
267	0.20409	0.19372	0.18414	0.22857	0.21935	367	0.19344	0.24919	0.17546	0.20458	0.21364
266	0.20322	0.1916	0.18265	0.22845	0.21729	366	0.19588	0.24985	0.18067	0.20788	0.21753
265	0.2026	0.19005	0.18152	0.22875	0.21549	365	0.19936	0.25164	0.18558	0.21039	0.22095
264	0.20102	0.18867	0.18001	0.22957	0.21331	364	0.20216	0.25187	0.19075	0.21214	0.22289
263	0.2002	0.18822	0.17914	0.23121	0.21246	363	0.2039	0.25169	0.19467	0.21315	0.22456
262	0.19983	0.18886	0.17855	0.23355	0.21275	362	0.20608	0.25199	0.19786	0.21465	0.22596
261	0.19862	0.1902	0.17831	0.23624	0.21419	361	0.20875	0.25122	0.19976	0.2153	0.22683
260	0.19792	0.19187	0.17848	0.2397	0.21587	360	0.2088	0.25163	0.20111	0.21662	0.22815
259	0.19857	0.19414	0.17899	0.24378	0.2175	359	0.21113	0.25101	0.20422	0.21769	0.2297
258	0.19847	0.19688	0.17991	0.24823	0.22003	358	0.21214	0.25024	0.20576	0.21834	0.23089
257	0.19891	0.20028	0.18174	0.25359	0.22278	357	0.21351	0.25152	0.2078	0.22005	0.23227
256	0.20028	0.20428	0.18367	0.25931	0.22704	356	0.21573	0.25123	0.2093	0.22105	0.23349
255	0.20155	0.20845	0.18644	0.26569	0.23064	355	0.21839	0.25175	0.21166	0.22287	0.23551
254	0.20467	0.2132	0.19031	0.273	0.23521	354	0.21918	0.25169	0.21258	0.22577	0.238
253	0.20827	0.21863	0.195	0.28055	0.24056	353	0.22304	0.25558	0.21653	0.22838	0.2408
252	0.21208	0.22505	0.20046	0.28896	0.24694	352	0.22561	0.25716	0.21886	0.23148	0.24339
251	0.2167	0.23123	0.20723	0.29759	0.25307	351	0.22886	0.2586	0.22185	0.23323	0.24566
250	0.22304	0.23753	0.21517	0.30662	0.25953	350	0.23177	0.26025	0.22614	0.23637	0.24928
						349	0.23307	0.2613	0.22795	0.23876	0.25195
						348	0.23814	0.26473	0.23149	0.24164	0.2549
						347	0.23899	0.26561	0.23448	0.24432	0.25788
						346	0.24262	0.26812	0.2382	0.24653	0.25958
						345	0.24483	0.2689	0.24119	0.2481	0.26156
						344	0.24726	0.27049	0.2433	0.25005	0.26337
						343	0.24874	0.27285	0.24662	0.25156	0.26454
						342	0.2505	0.27448	0.24777	0.25282	0.26583
						341	0.25171	0.27609	0.25001	0.25354	0.267
						340	0.25573	0.27952	0.25213	0.255	0.26837
						339	0.25463	0.28009	0.25221	0.256	0.26905
						338	0.25445	0.28151	0.25204	0.25761	0.27001
						337	0.25557	0.28283	0.25325	0.25845	0.27116
						336	0.25664	0.2866	0.25397	0.25858	0.27144
						335	0.25689	0.28924	0.2533	0.25994	0.27181
						334	0.25721	0.29208	0.25389	0.26086	0.27199
						333	0.25608	0.29427	0.25154	0.26191	0.27317
						332	0.25699	0.29784	0.25272	0.26299	0.27378
						331	0.25806	0.30138	0.25203	0.26486	0.27496
						330	0.25814	0.30445	0.2517	0.26581	0.27601
						329	0.25775	0.30693	0.2511	0.26706	0.27725
						328	0.25913	0.31174	0.25126	0.26939	0.27865
						327	0.25844	0.313	0.25052	0.27118	0.28007
						326	0.25865	0.31771	0.25096	0.27323	0.28231
						325	0.25974	0.32105	0.25267	0.27532	0.28414
						324	0.26234	0.32418	0.24845	0.27789	0.2864
						323	0.26192	0.32709	0.24916	0.2798	0.28801
						322	0.26459	0.33271	0.25054	0.28118	0.28934
						321	0.26574	0.33589	0.25111	0.28392	0.29164
						320	0.26575	0.33949	0.24998	0.28589	0.29395
						319	0.26536	0.33986	0.2501	0.28772	0.29493
						318	0.2663	0.34449	0.24988	0.2893	0.29634
						317	0.26749	0.34662	0.24937	0.29034	0.29701
						316	0.26531	0.34666	0.24793	0.29091	0.29517
						315	0.26541	0.34768	0.2466	0.29083	0.29494
						314	0.26505	0.34948	0.24376	0.29074	0.29433
						313	0.26236	0.34835	0.24243	0.28994	0.29318
						312	0.2604	0.34947	0.2391	0.28863	0.29165
						311	0.25786	0.34636	0.23501	0.28701	0.28947
						310	0.25463	0.34495	0.23161	0.2846	0.28723
						309	0.25063	0.34294	0.2262	0.28176	0.28392
						308	0.24671	0.34038	0.22152	0.27869	0.2804
						307	0.24032	0.33547	0.215	0.27575	0.2767
						306	0.2394	0.3355	0.2108	0.27288	0.27301
						305	0.23336	0.33115	0.20522	0.26961	0.26915
						304	0.22785	0.32777	0.20022	0.26664	0.26547
						303	0.2246	0.32579	0.19511	0.26272	0.26172
						302	0.2218	0.32435	0.19088	0.26097	0.25895
						301	0.21836	0.32135	0.1878	0.25856	0.25632
						300	0.21635	0.32039	0.18375	0.25655	0.25377

## Sheet: Figure1c
Figure 1c
	Energy Level
PM6	LUMO	-3.47
	HOMO	-5.4
BTP-DC11	LUMO	-4.06
	HOMO	-5.84
BTP-DTBO	LUMO	-3.99
	HOMO	-5.67
BTP-DBO	LUMO	-3.94
	HOMO	-5.78
BTP-C11-TBO	LUMO	-4.04
	HOMO	-5.75
BTP-BO-TBO	LUMO	-3.91
	HOMO	-5.69
