# Supplementary material for: Asymmetric small-molecule acceptor enables suppressed electron-vibration coupling and minimized driving force for organic solar cells
Source: Nat Commun. 2025 Feb 10;16:1503. doi: 10.1038/s41467-025-56799-6 (PMC11811148; doi:10.1038/s41467-025-56799-6)
Supplement: Supplementary file 22 — Source Data 2 [file 41467_2025_56799_MOESM22_ESM.xlsx]

## Sheet: Figure 2b
Figure 2b
	λEET (eV)				λED (eV)				λCR (eV)
		S0→S1	S1→S0			S0→anion	S1→anion		anion→S0
	BTP-DC11	0.08606	0.08582		BTP-DC11	0.11928	0.07069		BTP-DC11	0.13431
	BTP-DTBO	0.09079	0.09037		BTP-DTBO	0.12488	0.07203		BTP-DTBO	0.13658
	BTP-DBO	0.08695	0.08682		BTP-DBO	0.11973	0.07218		BTP-DBO	0.13562
	BTP-C11-TBO	0.08794	0.08763		BTP-C11-TBO	0.12245	0.07216		BTP-C11-TBO	0.13558
	BTP-BO-TBO	0.08826	0.088		BTP-BO-TBO	0.12225	0.07235		BTP-BO-TBO	0.13593

## Sheet: Figure 2c
Figure 2c
BTP-DC11				BTP-DTBO				BTP-DBO				BTP-C11-TBO				BTP-BO-TBO
λS1→S0 (meV)		λanion→S0 (meV)		λS1→S0 (meV)		λanion→S0 (meV)		λS1→S0 (meV)		λanion→S0 (meV)		λS1→S0 (meV)		λanion→S0 (meV)		λS1→S0 (meV)		λanion→S0 (meV)
Frequencies/cm^-1	--	Frequencies/cm^-1	--	Frequencies/cm^-1	--	Frequencies/cm^-1	--	Frequencies/cm^-1	--	Frequencies/cm^-1	--	Frequencies/cm^-1	--	Frequencies/cm^-1	--	Frequencies/cm^-1	--	Frequencies/cm^-1	--
5.9225	0.01887	5.9225	0.03797	5.9467	0.51562	5.9467	2.31612	7.0568	0.06193	7.0568	8.81465e-08	5.7255	0.20538	5.7255	1.13211	6.3371	0.24371	6.3371	0.36688
6.783	6.55328e-08	6.783	3.10627e-06	6.555	0.64015	6.555	3.72613e-09	7.7099	7.78168e-07	7.7099	0.23449	6.5757	0.29216	6.5757	0.0094	7.4287	0.26318	7.4287	0.48815
9.3134	0.11323	9.3134	0.00872	10.9515	0.00252	10.9515	3.42881	10.2555	0.01127	10.2555	0.00541	9.1805	0.14177	9.1805	0.01367	10.9284	0.10064	10.9284	0.21333
10.0314	1.41094e-08	10.0314	3.58608e-09	12.6953	0.045	12.6953	5.34219e-06	12.0231	2.0369e-06	12.0231	7.1844e-08	11.5537	0.08572	11.5537	0.03495	11.6166	0.10201	11.6166	1.76252
12.0348	0.04188	12.0348	2.1378e-09	13.1661	0.01686	13.1661	1.82482	15.0766	0.16188	15.0766	0.27394	12.3515	0.15884	12.3515	2.18011	13.3897	0.06302	13.3897	0.56336
14.1744	1.92189e-08	14.1744	0.0035	13.6867	0.000530503	13.6867	1.15633e-07	21.3496	8.5425e-09	21.3496	2.69035e-07	13.5246	0.00601	13.5246	0.22606	14.7394	0.01645	14.7394	0.30653
19.2075	0.02478	19.2075	0.05127	14.002	0.01304	14.002	0.00588	25.3335	3.70396e-07	25.3335	1.78658e-07	15.2421	0.10197	15.2421	0.10862	17.1669	0.12429	17.1669	0.399
24.2654	3.32275e-09	24.2654	8.14289e-08	16.2747	1.66208e-05	16.2747	2.89271e-06	25.9026	0.1472	25.9026	0.85196	18.386	0.00191	18.386	0.01113	22.6167	0.02471	22.6167	0.17897
31.2648	0.07636	31.2648	0.05156	19.6038	0.00391	19.6038	0.00915	34.0573	0.01689	34.0573	0.28438	24.3591	0.02123	24.3591	0.31495	25.0654	0.00262	25.0654	0.00156
31.4509	1.0384e-06	31.4509	1.97823e-06	24.88	7.15257e-06	24.88	3.62185e-07	34.163	7.82985e-07	34.163	3.56787e-07	26.448	0.02643	26.448	0.12485	29.1857	0.15329	29.1857	0.342
37.0362	8.7257e-09	37.0362	3.11883e-07	28.1038	0.00996	28.1038	0.000148442	38.3637	3.36357e-07	38.3637	7.15529e-09	31.2769	0.02466	31.2769	0.00178	32.8981	0.00521	32.8981	0.75713
38.577	0.2303	38.577	0.0111	29.1187	0.63507	29.1187	0.97591	39.249	0.01462	39.249	1.7486	33.4841	0.07605	33.4841	0.1249	35.4433	0.02385	35.4433	0.0567
40.2178	0.0078	40.2178	0.03813	36.6067	0.00399	36.6067	1.04996e-06	41.8346	2.38765e-07	41.8346	2.53551e-09	37.055	0.21489	37.055	0.02913	38.1048	0.03794	38.1048	0.31928
42.599	4.45756e-09	42.599	2.21649e-07	38.3474	0.30878	38.3474	0.00821	43.8723	0.89036	43.8723	0.06053	40.0662	0.000966132	40.0662	0.47863	40.4725	0.00023832	40.4725	0.04084
43.0327	2.66975e-08	43.0327	3.0287e-08	40.0538	0.0336	40.0538	8.31061e-07	44.0024	1.45232e-05	44.0024	3.3622e-08	41.3241	0.00232	41.3241	0.19046	42.1026	0.04463	42.1026	0.0228
47.3544	4.25974e-07	47.3544	2.56943e-07	41.1263	0.00285	41.1263	1.2744	47.0622	0.18321	47.0622	0.00065533	42.1846	0.00662	42.1846	0.05434	43.0785	0.21329	43.0785	0.96326
47.7594	0.2468	47.7594	0.1414	43.9792	0.00396	43.9792	2.10227	47.5963	0.20394	47.5963	0.000947147	43.3714	0.04929	43.3714	0.85633	44.2709	0.36471	44.2709	0.39003
52.0465	0.00935	52.0465	0.35022	45.0383	0.23772	45.0383	2.39591e-07	48.1157	6.78817e-06	48.1157	3.82215e-08	44.439	0.23474	44.439	0.04429	45.3043	0.02044	45.3043	0.02324
56.4371	0.07283	56.4371	0.02444	45.5636	0.000261911	45.5636	0.52629	51.9945	1.249e-07	51.9945	4.50841e-07	46.331	0.00665	46.331	0.10537	46.3846	0.24165	46.3846	0.01675
57.0195	9.09203e-08	57.0195	7.30454e-07	46.4605	0.42235	46.4605	4.33127e-08	60.2874	0.10543	60.2874	0.21079	49.1106	0.27346	49.1106	0.43603	47.9731	0.00976	47.9731	4.5688e-10
58.4624	5.71895e-09	58.4624	2.5706e-07	47.0875	0.10084	47.0875	5.21956e-06	62.8382	0.00131	62.8382	8.75833e-08	55.3403	0.02241	55.3403	0.0692	51.8088	0.22959	51.8088	0.38748
63.4184	0.172	63.4184	0.3597	49.182	9.08248e-05	49.182	0.04251	65.4137	5.42378e-07	65.4137	0.68017	57.0232	0.0571	57.0232	0.04697	56.807	2.08154e-05	56.807	0.00247
63.4932	2.40972e-07	63.4932	1.77872e-08	51.539	0.00555	51.539	5.04599e-07	68.1349	7.7185e-06	68.1349	1.08069e-06	57.9824	0.02234	57.9824	0.11247	61.4524	0.26088	61.4524	0.30564
70.4005	0.21847	70.4005	0.11466	57.3328	0.000306727	57.3328	1.51886e-06	70.1915	0.03839	70.1915	0.79979	61.0467	0.24814	61.0467	0.2834	62.4313	0.05873	62.4313	0.08825
77.3246	0.02334	77.3246	0.47617	57.9347	0.01771	57.9347	0.00728	73.7876	3.59903e-08	73.7876	1.00875e-07	62.602	0.03224	62.602	0.04855	66.0658	0.04117	66.0658	0.17925
84.8794	3.20044e-09	84.8794	1.10032e-07	61.1571	0.36219	61.1571	0.45307	74.1273	0.06597	74.1273	0.11673	69.913	0.53336	69.913	1.03415	68.5197	0.30706	68.5197	1.45254
89.9716	0.17028	89.9716	0.53157	62.4594	0.000645528	62.4594	4.95229e-06	91.0214	1.71136e-06	91.0214	2.93409e-07	74.1166	0.00833	74.1166	0.27131	72.8699	0.12147	72.8699	0.04438
93.8384	1.47381e-10	93.8384	5.80974e-08	69.5495	0.54594	69.5495	0.71877	93.0098	0.39968	93.0098	0.57946	79.9922	0.0028	79.9922	0.01023	76.6921	0.06345	76.6921	0.12342
98.5286	1.57805	98.5286	0.36657	72.1504	0.29244	72.1504	1.16843	96.9419	1.58064	96.9419	0.00167	84.9044	0.05736	84.9044	0.00595	84.1604	0.03315	84.1604	0.000690559
100.903	0.53847	100.903	0.02821	78.0768	0.000297926	78.0768	2.26138e-06	99.0333	0.96558	99.0333	1.91431e-06	88.5127	0.07919	88.5127	0.03039	87.6951	0.02936	87.6951	0.21735
101.001	3.59428e-07	101.001	2.76742e-07	83.273	0.000227603	83.273	0.000910744	100.391	0.000111631	100.391	0.25294	90.6333	0.05506	90.6333	0.87234	93.8333	0.20038	93.8333	0.4936
112.653	5.02413e-07	112.653	1.2383e-07	83.6038	0.16903	83.6038	7.45346e-08	110.472	3.63952e-06	110.472	1.20987e-06	96.993	0.05384	96.993	0.01362	94.5017	0.2307	94.5017	0.00268
115.514	1.44461e-06	115.514	3.62276e-08	86.6325	0.00967	86.6325	0.82168	116.542	0.03054	116.542	0.24082	99.4113	1.7361	99.4113	0.21685	99.0447	1.73576	99.0447	0.26784
115.698	0.02014	115.698	0.00364	91.716	0.000220767	91.716	8.3824e-09	116.583	8.67453e-07	116.583	1.9951e-07	104.487	0.39181	104.487	0.00839	104.181	0.44592	104.181	0.03736
127.39	3.84131e-08	127.39	3.59096e-09	94.9249	0.16291	94.9249	0.15426	131.316	0.12679	131.316	0.21857	111.841	6.54032e-05	111.841	0.01646	113.148	0.0566	113.148	0.1268
131.219	0.06661	131.219	0.01696	101.288	2.56483	101.288	0.26974	134.762	7.3348e-08	134.762	7.49914e-07	115.874	0.12115	115.874	0.00218	116.807	0.13707	116.807	0.00239
133.81	0.19812	133.81	3.46318e-08	103.718	0.000504069	103.718	8.23892e-07	137.987	0.73451	137.987	0.14381	116.542	0.16767	116.542	0.86026	117.01	0.2517	117.01	0.30081
135.775	1.63063e-06	135.775	0.28355	107.886	0.000201853	107.886	2.16128e-06	142.46	7.76631e-07	142.46	1.62956e-07	124.65	0.0113	124.65	0.77775	126.583	0.02296	126.583	1.73578
136.883	5.49385e-07	136.883	8.11976e-10	117.337	0.00247	117.337	1.57534	155.684	1.05379	155.684	0.34443	128.528	0.11214	128.528	0.02744	132.538	0.32756	132.538	0.02286
137.566	0.31327	137.566	0.34638	117.486	1.29692e-05	117.486	1.56187e-06	157.932	0.02938	157.932	5.13433e-08	132.378	0.42514	132.378	0.06821	136.205	0.25351	136.205	0.03145
149.125	0.25402	149.125	0.03021	130.253	0.84884	130.253	1.26516	158.159	2.5408e-06	158.159	0.76739	135.459	0.09578	135.459	0.37919	149.121	0.00833	149.121	0.01773
156.808	1.86387e-07	156.808	8.92385e-07	130.755	0.000335194	130.755	3.313e-06	158.64	2.60691e-09	158.64	8.36735e-07	141.377	0.00896	141.377	0.37757	150.533	0.0862	150.533	0.39412
160.18	1.11271	160.18	0.6533	135.006	0.00685	135.006	1.39723	171.583	0.04476	171.583	0.000722016	149.883	0.0919	149.883	0.30521	152.318	0.00111	152.318	0.67928
162.209	1.83314e-06	162.209	8.97486e-06	149.074	0.06825	149.074	2.41845e-08	180.839	2.06859e-05	180.839	2.78283e-07	150.631	0.00168	150.631	0.751	157.387	0.2876	157.387	0.41753
162.422	0.22261	162.422	1.23043	149.518	0.02316	149.518	0.48988	182.198	0.03331	182.198	0.06105	157.756	0.24284	157.756	0.12704	158.976	0.04245	158.976	0.0838
164.499	2.32141e-07	164.499	1.12969e-07	150.717	0.000633308	150.717	8.06017e-07	184.468	2.14221e-07	184.468	3.89465e-09	159.991	0.44798	159.991	0.27788	164.456	0.60123	164.456	0.36651
176.448	0.00599	176.448	0.00288	150.762	0.01048	150.762	2.07518	199.849	0.61181	199.849	0.08568	162.287	0.25757	162.287	0.06409	174.949	0.0247	174.949	0.19584
177.659	9.55401e-09	177.659	8.12035e-08	156.932	7.34451e-06	156.932	1.58564e-06	208.133	5.30595e-07	208.133	2.22298e-08	165.237	0.03516	165.237	0.70935	182.138	0.01507	182.138	4.62257e-06
188.913	0.73264	188.913	0.66075	160.668	3.19557e-07	160.668	1.07584e-07	210.541	2.95673e-07	210.541	5.90852e-08	175.719	0.00512	175.719	0.01586	188.185	0.02377	188.185	0.12411
204.864	8.28632e-12	204.864	7.98241e-09	166.914	0.74575	166.914	0.38373	211.373	0.01549	211.373	1.08989	184.154	0.24916	184.154	0.51795	196.643	0.30752	196.643	0.46817
208.615	0.013	208.615	1.18284	180.866	0.25008	180.866	0.93146	219.082	0.000654335	219.082	2.44376	193.209	0.40662	193.209	0.48303	203.139	0.41052	203.139	0.1355
210.361	6.58719e-09	210.361	0.04387	188.767	2.00283e-05	188.767	8.50906e-07	221.277	1.05842	221.277	2.57339e-07	201.008	0.06114	201.008	0.07903	210.453	0.00401	210.453	0.10992
210.533	0.04273	210.533	5.05916e-05	193.074	0.23408	193.074	0.47804	227.69	0.64668	227.69	0.3609	207.585	0.07501	207.585	1.73141	212.154	0.01858	212.154	2.00487
213.738	1.3156e-07	213.738	1.60869e-07	197.242	8.50312e-06	197.242	1.23425e-07	228.471	1.06702e-06	228.471	3.19614e-08	209.919	0.00664	209.919	0.6202	218.099	0.94845	218.099	0.45214
221.101	0.78407	221.101	0.28565	205.046	0.34261	205.046	2.3519	233.357	0.37478	233.357	0.2436	211.655	0.03332	211.655	0.00357	223.3	0.14537	223.3	0.60516
226.202	1.85937e-07	226.202	2.73438e-07	209.479	1.2124e-05	209.479	2.22102e-06	233.457	6.47871e-06	233.457	4.34248e-07	219.334	0.96798	219.334	0.83363	225.938	0.02642	225.938	0.42029
232.041	6.35117e-10	232.041	1.59942e-07	215.089	1.34375	215.089	4.06127	238.761	1.17998e-06	238.761	5.44478e-10	224.453	0.00661	224.453	0.44538	228.778	0.10155	228.778	0.06836
233.272	0.24152	233.272	0.1663	222.731	5.68467e-05	222.731	1.87004e-06	238.963	0.06767	238.963	3.35285e-06	226.754	0.05689	226.754	0.02265	229.537	0.18796	229.537	0.30191
240.126	3.4819e-06	240.126	2.52738e-10	226.01	1.26117e-05	226.01	8.5431e-07	240.4	3.84475e-05	240.4	0.31127	229.35	0.14009	229.35	0.34003	232.157	0.01061	232.157	0.00418
240.281	0.016	240.281	0.11085	231.114	0.05136	231.114	0.33626	240.413	0.06426	240.413	0.000411868	231.377	0.03369	231.377	0.00143	235.622	0.12033	235.622	0.2104
242.159	1.97561e-08	242.159	5.47683e-09	233.162	0.04512	233.162	0.44296	248.611	4.3195e-07	248.611	9.70652e-08	235.265	0.13982	235.265	0.21193	240.138	0.02786	240.138	0.1765
249.492	0.52906	249.492	0.05759	234.167	0.01885	234.167	1.58976e-08	250.475	0.40995	250.475	0.02144	240.018	0.00242	240.018	0.05266	240.621	0.08493	240.621	0.35603
251.676	0.00363	251.676	0.37904	236.626	0.37087	236.626	1.19575	252.123	0.01255	252.123	0.05747	240.422	0.00531	240.422	0.09183	244.083	0.05589	244.083	0.000602457
252.707	2.53171e-05	252.707	5.42852e-09	237.724	0.00112	237.724	2.37515e-07	254.834	1.92736e-09	254.834	1.22358e-08	244.03	0.01757	244.03	0.06172	245.58	0.04307	245.58	0.000577229
252.893	0.00248	252.893	0.000466958	240.902	0.000814135	240.902	2.63325e-08	262.834	1.89537e-08	262.834	8.99601e-09	247.061	0.24597	247.061	0.93076	248.714	0.09513	248.714	0.32181
254.623	9.84583e-10	254.623	1.23047e-08	241.307	0.04456	241.307	1.11584	265.283	0.02488	265.283	0.000135963	250.641	0.13448	250.641	0.01835	251.203	0.14143	251.203	0.01915
262.321	7.57872e-10	262.321	6.57432e-10	244.934	0.000120518	244.934	0.57458	273.834	3.19984e-06	273.834	1.30022e-07	252.041	0.01672	252.041	0.01316	254.73	0.25291	254.73	0.12731
269.42	0.11545	269.42	0.00774	245.187	0.11284	245.187	2.25552e-09	277.627	0.31044	277.627	0.10323	254.587	0.06361	254.587	0.04046	257.775	0.000391884	257.775	0.0032
271.678	0.07902	271.678	0.15601	251.055	0.24338	251.055	0.43125	282.829	0.16534	282.829	0.02864	258.169	0.09016	258.169	0.00254	262.634	0.0036	262.634	0.00105
277.474	1.31095e-09	277.474	1.63059e-08	251.256	0.000786932	251.256	2.49912e-08	284.418	2.63418e-06	284.418	3.54935e-08	262.535	0.000240123	262.535	0.00172	267.815	0.01102	267.815	0.0063
284.677	0.0641	284.677	0.07996	260.11	0.021	260.11	7.55218e-08	284.916	0.32147	284.916	0.10608	268.773	0.01309	268.773	5.1713e-06	279.515	0.14487	279.515	0.0828
284.903	6.56765e-07	284.903	1.51239e-07	261.083	0.11362	261.083	0.03448	295.119	4.04677e-05	295.119	2.09557e-09	272.727	0.24234	272.727	0.23106	283.073	0.79851	283.073	0.83718
287.897	1.50212	287.897	0.3654	262.616	0.00536	262.616	3.03557e-08	295.905	0.55825	295.905	0.36538	282.261	0.21956	282.261	1.17471	284.036	0.03162	284.036	0.13138
296.189	3.24652e-08	296.189	5.55038e-11	267.622	0.0028	267.622	0.05528	298.426	3.03913e-07	298.426	4.27829e-11	284.258	0.12374	284.258	0.01015	284.87	0.00191	284.87	0.05199
299.37	6.70496e-06	299.37	8.78548e-08	279.853	1.4	279.853	1.19314e-07	298.607	0.00532	298.607	0.42835	284.869	0.00626	284.869	0.10488	286.391	0.04584	286.391	0.000732376
299.428	0.06364	299.428	0.30554	283.489	2.25571e-05	283.489	2.57459	305.137	2.16246e-07	305.137	4.06436e-08	285.79	0.94066	285.79	0.00978	289.147	0.27599	289.147	0.10599
300.036	0.24639	300.036	0.05908	284.424	8.94407e-08	284.424	3.78359e-06	308.297	0.14853	308.297	0.09628	288.583	0.33749	288.583	0.1786	294.848	0.17207	294.848	0.12277
305.437	5.16054e-08	305.437	3.36497e-08	286.746	0.01046	286.746	0.59659	313.329	1.31955e-06	313.329	0.4276	296.091	0.00192	296.091	2.17021e-05	297.752	0.02521	297.752	0.50806
305.858	0.02766	305.858	0.04452	287.229	0.02564	287.229	0.6267	315.761	0.64117	315.761	3.40235e-09	298.452	0.06701	298.452	0.03068	298.573	0.18346	298.573	1.12672
317.339	6.104e-08	317.339	2.3567e-08	288.123	0.6745	288.123	0.38924	328.413	9.81499e-11	328.413	4.97344e-10	299.364	0.18717	299.364	2.15441	300.419	0.35181	300.419	0.59924
329.602	2.52584	329.602	1.42198	289.586	0.00235	289.586	2.40518e-07	339.349	1.20633	339.349	0.29833	300.898	0.42365	300.898	0.84207	306.128	0.11706	306.128	0.07842
346.534	5.87357e-10	346.534	2.07137e-09	296.632	0.000145668	296.632	3.10263e-09	345.885	1.11596e-08	345.885	3.83856e-09	305.516	0.02203	305.516	0.0024	309.798	0.10832	309.798	0.0024
367.04	4.80497e-08	367.04	4.45345e-09	298.456	0.45616	298.456	8.98976e-05	367.218	8.10385e-09	367.218	4.43476e-08	309.736	0.06359	309.736	0.0411	313.513	0.21954	313.513	0.1429
367.135	0.14491	367.135	0.33533	299.864	2.18883e-08	299.864	5.44475	367.287	0.22202	367.287	0.21403	315.887	0.00551	315.887	0.01571	319.017	0.30869	319.017	0.208
373.134	0.15535	373.134	0.16383	301.042	0.65565	301.042	1.91708	375.013	0.15847	375.013	0.20091	321.413	0.28841	321.413	0.09736	324.052	0.28292	324.052	0.24508
381.96	8.41201e-11	381.96	1.55787e-08	307.811	8.74217e-08	307.811	8.10733e-08	380.697	1.9012e-07	380.697	5.1376e-09	330.277	2.18299	330.277	1.45275	336.877	1.27533	336.877	0.61434
386.917	2.88443e-06	386.917	0.000223605	310.065	0.15814	310.065	0.11413	384.952	0.00475	384.952	0.02213	347.253	0.000235215	347.253	2.5749e-06	346.594	0.00251	346.594	0.00263
390.885	2.88355e-09	390.885	2.43165e-11	313.794	4.17472e-05	313.794	1.29114e-07	394.284	4.09506e-09	394.284	2.39005e-09	367.204	0.07061	367.204	0.17545	367.354	0.00956	367.354	0.12872
397.487	0.000111211	397.487	2.76787e-10	319.909	0.41908	319.909	0.28711	404.694	8.69357e-09	404.694	3.3353e-09	368.373	0.16091	368.373	1.15928	368.289	0.25503	368.289	0.6699
398.152	9.68577e-09	398.152	0.11579	322.464	0.000381426	322.464	3.38619e-07	408.072	0.07654	408.072	0.35627	372.93	0.00593	372.93	0.01941	373.178	0.00804	373.178	0.01334
409.729	3.14928e-09	409.729	9.70548e-09	330.423	1.87599	330.423	1.52737	411.246	5.60782e-06	411.246	6.4998e-08	377.091	0.09032	377.091	0.16205	377.546	0.09028	377.546	0.17628
410.812	0.12844	410.812	0.25947	347.384	4.38951e-09	347.384	2.90599e-09	412.437	0.06245	412.437	0.07892	385.736	3.76405e-05	385.736	0.04004	383.938	0.0078	383.938	0.09366
423.68	6.11816e-10	423.68	1.23994e-08	368.194	5.48136e-05	368.194	1.53511e-06	419.799	3.87261e-06	419.799	4.39693e-08	393.178	0.000391746	393.178	0.00918	394.604	0.0016	394.604	0.01681
427.347	6.23373e-09	427.347	0.04007	368.231	0.31595	368.231	4.31073	423.396	3.8883e-07	423.396	0.11582	397.509	0.00435	397.509	0.01505	397.693	0.00305	397.693	0.00715
429.095	0.00562	429.095	7.78129e-09	372.621	5.30502e-05	372.621	0.06575	425.563	0.22192	425.563	3.70466e-08	398.698	0.000877645	398.698	0.04797	405.137	0.00767	405.137	0.01367
432.895	1.01047e-07	432.895	0.01928	374.298	1.33683e-06	374.298	2.27246e-07	432.765	0.09742	432.765	0.00254	407.779	0.00718	407.779	0.0485	408.917	0.00556	408.917	0.23969
437.169	0.32557	437.169	1.60543e-09	382.031	0.04414	382.031	0.25669	435.664	1.88215e-07	435.664	3.92376e-09	410.103	0.00655	410.103	0.000339247	410.465	0.04581	410.465	0.00432
441.708	0.49661	441.708	0.15683	394.271	4.08402e-07	394.271	1.26791e-07	438.459	0.54569	438.459	0.000884338	410.704	0.17902	410.704	0.40233	411.98	0.06213	411.98	0.21855
444.708	1.18966e-09	444.708	1.86899e-08	397.263	1.38775e-06	397.263	1.56557e-07	439.727	1.67183e-07	439.727	1.58844e-08	422.925	0.08519	422.925	0.000241889	420.881	0.10061	420.881	0.036
447.037	9.61189e-06	447.037	0.000426526	397.793	0.01004	397.793	0.14876	447.161	5.06134e-06	447.161	0.00964	426.272	0.10328	426.272	0.00897	424.717	0.5043	424.717	0.00694
447.055	6.60614e-05	447.055	3.00378e-05	405.226	6.63004e-07	405.226	5.73874e-09	447.224	0.01642	447.224	2.17157e-07	427.439	0.03057	427.439	0.08204	426.231	0.05045	426.231	0.00205
455.266	4.03108e-09	455.266	0.45553	409.963	0.00827	409.963	0.02638	449.632	1.39663e-05	449.632	0.00825	431.287	0.30407	431.287	0.0268	431.435	1.34424e-05	431.435	0.01438
458.085	0.5297	458.085	3.18365e-08	411.493	0.01022	411.493	5.36777e-09	451.711	0.19958	451.711	5.48907e-08	431.832	0.00185	431.832	1.47271	431.679	0.03483	431.679	1.01201
463.765	3.67105	463.765	2.18873	411.616	2.25847e-05	411.616	0.69276	455.235	0.000581907	455.235	1.19871	436.555	0.24395	436.555	0.0177	435.57	0.16102	435.57	0.02479
464.085	9.18143e-06	464.085	2.58242e-06	422.937	1.18987	422.937	4.41232e-08	459.626	1.39354e-06	459.626	3.09114e-09	442.654	0.18906	442.654	0.0322	439.04	0.17648	439.04	0.02393
467.263	0.28252	467.263	0.65698	426.46	0.05599	426.46	0.01355	461.894	2.71741	461.894	0.95192	446.805	0.00119	446.805	0.07942	446.738	0.0033	446.738	0.03992
479.048	6.27918e-07	479.048	4.36902e-06	426.484	0.00163	426.484	9.32168e-07	461.977	1.64444e-06	461.977	1.08327e-06	446.93	6.92617e-05	446.93	0.01612	447.157	0.06552	447.157	0.07332
479.104	0.0279	479.104	0.00683	430.34	0.01681	430.34	0.46573	464.977	1.10833	464.977	1.50822	447.798	0.00861	447.798	0.18197	447.675	0.00633	447.675	0.01389
504.265	6.83908e-09	504.265	3.87061e-09	431.661	8.65206e-06	431.661	4.40191	481.41	0.000170807	481.41	1.20523e-07	452.545	0.08333	452.545	0.00109	449.501	0.0069	449.501	0.00542
508.094	0.0002435	508.094	0.01492	431.842	0.14921	431.842	7.76527e-05	481.422	0.01077	481.422	0.00421	459.991	0.00057413	459.991	0.00447	453.567	0.01092	453.567	0.00914
523.246	4.87016e-07	523.246	4.06754e-08	436.45	1.21014e-05	436.45	2.636e-08	502.775	4.36576e-07	502.775	4.7364e-12	464.025	3.61504	464.025	3.5296	460.67	0.02547	460.67	0.000405696
525.663	0.81425	525.663	0.85685	446.23	3.61698e-07	446.23	0.11177	505.543	0.16191	505.543	0.38885	465.043	0.19857	465.043	0.13073	462.368	3.19457	462.368	3.54355
531.415	6.15571e-08	531.415	2.53652e-10	446.441	0.00449	446.441	3.67558e-07	521.179	3.13323e-07	521.179	4.03238e-09	466.761	0.90635	466.761	1.72364	464.74	0.26302	464.74	0.51021
534.631	0.17769	534.631	0.05322	448.039	0.09799	448.039	0.44653	525.391	0.78183	525.391	0.67741	478.74	0.01775	478.74	0.10313	466.204	1.0487	466.204	1.47544
541.88	3.49367e-10	541.88	6.45371e-09	448.061	3.32138e-06	448.061	7.02553e-08	534.153	1.98147e-07	534.153	4.87754e-09	478.97	0.20012	478.97	0.0042	478.833	0.1941	478.833	0.09284
550.497	1.69694e-08	550.497	1.26799e-08	451.479	0.00309	451.479	0.00909	536.519	0.16212	536.519	0.13021	489.688	0.31735	489.688	0.61279	481.105	0.00808	481.105	0.00185
553.69	1.7767	553.69	0.0089	461.137	4.72234e-07	461.137	3.08914e-07	541.512	5.01494e-08	541.512	2.19815e-08	507.118	0.00679	507.118	0.06933	489.504	0.27724	489.504	0.52542
570.177	0.0361	570.177	0.00812	464.731	3.3311	464.731	4.2674	550.577	2.29133e-07	550.577	3.14585e-10	522.841	0.14115	522.841	0.51627	503.925	0.14917	503.925	0.32639
572.643	3.14771e-09	572.643	1.78938e-08	464.911	0.000410884	464.911	1.53377e-07	558.712	1.17324	558.712	0.25457	525.98	0.74865	525.98	0.5326	521.11	0.01009	521.11	0.03847
573.365	2.61159e-08	573.365	2.06121e-08	466.296	1.58517	466.296	3.38515	571.814	4.62838e-08	571.814	8.63081e-10	531.484	0.27694	531.484	0.08741	525.736	0.93953	525.736	0.80194
581.883	0.08967	581.883	0.16049	478.529	7.74105e-06	478.529	1.13189e-07	572.128	0.81959	572.128	0.03386	533.373	0.000527055	533.373	0.01043	531.452	0.11359	531.452	0.01717
593.982	5.53524e-09	593.982	5.90243e-08	479.024	0.35043	479.024	0.06896	575.352	8.8529e-08	575.352	9.22937e-08	538.393	0.40244	538.393	0.00965	535.344	0.00741	535.344	0.02809
618.378	0.0199	618.378	0.00823	488.572	2.52006e-05	488.572	5.04534e-07	588.25	0.14647	588.25	0.0355	542.262	0.18216	542.262	0.01727	538.409	0.44058	538.409	0.01045
626.301	0.45209	626.301	1.41067e-07	490.654	0.7043	490.654	1.61976	609.308	5.82186e-07	609.308	5.41794e-11	550.435	0.1578	550.435	0.13861	542.016	0.12143	542.016	0.02035
627.236	2.61535e-06	627.236	1.26436	520.808	7.07831e-08	520.808	2.86279e-08	611.166	1.01287	611.166	0.54003	561.402	0.66003	561.402	0.23842	550.739	0.14473	550.739	0.32729
632.411	0.16658	632.411	1.17274e-07	526.279	1.39718	526.279	1.35666	613.756	2.02387e-06	613.756	9.33797e-10	570.428	0.24341	570.428	0.02951	563.722	0.36309	563.722	0.08481
634.067	1.46997e-07	634.067	0.0332	530.767	2.43989e-05	530.767	5.75341e-07	622.445	0.03514	622.445	0.04257	572.945	0.05796	572.945	0.1347	571.664	0.00273	571.664	0.19897
637.662	4.38253e-08	637.662	3.76619e-08	531.343	0.07492	531.343	0.11791	626.034	0.66888	626.034	1.58413e-07	582.847	0.30582	582.847	0.00716	573.564	0.83421	573.564	0.000111278
637.663	0.01719	637.663	0.02337	538.349	4.53525e-06	538.349	4.25638e-07	626.896	0.01322	626.896	0.56522	584.921	0.09303	584.921	0.17376	583.942	0.26016	583.942	0.00585
641.392	4.99745e-07	641.392	0.093	538.38	0.77739	538.38	0.03251	636.862	9.56901e-06	636.862	0.00572	590.962	0.10715	590.962	0.03616	589.096	0.22473	589.096	0.09972
641.678	0.000482827	641.678	1.24859e-10	541.978	6.44194e-07	541.978	1.32507e-09	636.878	2.45401e-11	636.878	4.65679e-08	608.908	0.14587	608.908	0.06621	591.707	0.05923	591.707	0.0512
646.953	0.000752677	646.953	0.05698	551.3	1.41952e-06	551.3	7.82288e-07	644.144	0.23699	644.144	0.23924	623.643	0.01853	623.643	0.000778312	610.567	0.64228	610.567	0.50034
647.482	1.0605e-09	647.482	8.27423e-09	567.282	0.08085	567.282	0.98163	644.162	4.98425e-05	644.162	2.45878e-08	626.586	0.16377	626.586	0.23727	616.506	0.02492	616.506	0.01107
660.186	1.64909e-08	660.186	4.59068e-06	572.851	1.5464e-06	572.851	4.18571e-07	652.415	1.34618	652.415	0.01829	627.941	0.31668	627.941	0.69204	623.914	0.01236	623.914	3.16422e-05
660.186	1.03409e-07	660.186	0.000476295	582.568	1.10761	582.568	0.01373	660.624	8.58725e-07	660.624	6.19816e-12	632.851	0.0528	632.851	0.08514	626.572	0.12697	626.572	0.04815
664.625	1.82992	664.625	0.24363	585.205	4.07524e-07	585.205	6.04421e-07	660.642	0.00203	660.642	0.011	637.533	0.00959	637.533	0.00188	627.759	0.4697	627.759	0.39866
687.378	1.34085e-11	687.378	6.21503e-13	588.667	0.73671	588.667	0.23017	676.442	2.55563e-06	676.442	7.52901e-09	638.064	0.00104	638.064	0.02138	636.727	0.000705624	636.727	0.00801
695.233	0.08121	695.233	0.00502	591.014	7.69532e-08	591.014	1.56121e-10	679.308	0.0874	679.308	0.0637	639.459	0.00867	639.459	0.01907	638.067	0.00923	638.067	0.09306
695.421	2.35165e-07	695.421	1.59741e-10	592.913	0.00584	592.913	0.00074761	682.577	2.47912e-07	682.577	6.09186e-10	640.989	0.139	640.989	0.175	640.862	0.28859	640.862	0.15224
699.297	0.02432	699.297	6.42946e-10	620.016	5.62101e-11	620.016	1.55649e-08	697.212	0.00754	697.212	0.00387	644.418	0.17783	644.418	0.00284	643.878	0.23892	643.878	0.02891
703.47	9.29396e-07	703.47	0.00353	623.92	0.0162	623.92	0.000583733	702.954	7.26503e-07	702.954	6.05779e-09	647.539	0.00126	647.539	0.000986433	644.51	0.02734	644.51	0.01187
717.092	0.01286	717.092	0.10935	627.527	7.77572e-06	627.527	3.01908e-07	704.745	3.16414e-07	704.745	3.31796e-08	656.02	0.98708	656.02	0.03338	651.913	0.68452	651.913	0.02281
737.928	0.000179626	737.928	0.000140799	627.589	0.41846	627.589	0.88457	709.011	0.07351	709.011	0.2508	660.004	0.000118827	660.004	0.000905266	660.212	0.000295373	660.212	0.01859
739.343	6.4968e-08	739.343	2.92898e-08	638.094	1.48188e-05	638.094	3.32184e-07	716.803	0.00581	716.803	0.00456	661.203	0.00146	661.203	0.00967	661.16	0.000266172	661.16	0.00726
739.396	0.01002	739.396	0.00963	638.113	0.00639	638.113	0.11093	736.834	0.02269	736.834	0.02004	682.369	0.07685	682.369	0.0578	677.041	0.11014	677.041	0.10504
749.536	6.67477e-10	749.536	2.45327e-09	640.859	0.63445	640.859	0.12294	739.777	1.98334e-05	739.777	3.42696e-08	690.229	0.12579	690.229	0.06787	681.779	0.01834	681.779	0.00381
758.9	5.95221e-09	758.9	2.05246e-08	640.932	3.18401e-07	640.932	4.02014e-09	739.977	0.000960735	739.977	0.06785	694.423	1.73465e-05	694.423	0.0001251	688.028	0.10072	688.028	0.08535
765.585	0.00662	765.585	0.00606	641.694	0.01959	641.694	0.2862	743.611	1.40301e-07	743.611	5.50404e-15	697.303	0.22887	697.303	0.04957	696.184	0.12017	696.184	0.02147
765.661	8.30376e-08	765.661	4.64871e-10	645.722	3.14573e-06	645.722	1.86566e-07	749.473	5.71673e-08	749.473	5.38517e-10	701.138	0.00548	701.138	0.02842	700.869	0.02732	700.869	0.05925
767.408	0.0018	767.408	0.0025	651.155	0.29647	651.155	0.00414	766.812	0.01338	766.812	0.01151	703.378	0.00171	703.378	0.0201	703.094	0.0202	703.094	0.000841713
775.908	8.47145e-08	775.908	0.10177	661.273	9.48538e-08	661.273	7.66689e-08	768.412	5.96805e-10	768.412	0.00446	712.307	0.06605	712.307	0.20872	705.713	0.00186	705.713	6.29746e-05
777.315	0.18236	777.315	2.08807e-08	661.293	0.00172	661.293	0.02559	774.319	0.07407	774.319	2.88364e-09	719.866	0.1069	719.866	0.06317	712.598	0.06735	712.598	0.2227
789.118	0.000233064	789.118	0.000890882	680.304	2.16368e-07	680.304	3.02459e-08	789.304	0.000350403	789.304	2.08847e-06	730.922	0.01915	730.922	3.58198e-05	719.871	0.10991	719.871	0.07794
789.143	6.23256e-09	789.143	9.6719e-11	686.153	0.3676	686.153	0.16787	789.306	0.00104	789.306	0.05526	739.227	0.000236314	739.227	7.00844e-05	731.229	0.02428	731.229	0.00188
806.424	9.50984e-11	806.424	2.22323e-09	688.946	2.23641e-06	688.946	3.41289e-08	806.098	4.29595e-11	806.098	4.12889e-09	741.205	0.03248	741.205	0.0193	739.395	0.00445	739.395	0.00356
808.797	0.00055533	808.797	0.01193	695.808	9.19119e-08	695.808	3.05813e-08	807.455	0.000219198	807.455	1.48222	747.687	0.00102	747.687	0.0077	740.597	0.04006	740.597	0.03647
811.631	5.07213e-09	811.631	1.35236e-06	700.572	0.21139	700.572	0.07872	818.99	0.08303	818.99	0.06027	750.525	0.00453	750.525	0.01476	742.037	0.000516368	742.037	0.01383
811.689	0.000554289	811.689	1.13734	701.214	0.04504	701.214	0.09079	821.711	4.23699e-09	821.711	6.15361e-10	764.018	5.81136e-06	764.018	0.00128	749.372	0.00276	749.372	0.00235
814.694	2.60639e-08	814.694	1.31543e-10	703.011	1.23539e-08	703.011	1.04369e-11	823.494	4.50404e-07	823.494	0.0204	767.377	0.01321	767.377	0.02956	766.986	0.01496	766.986	0.0114
817.854	0.05174	817.854	0.00471	710.681	0.04471	710.681	0.144	823.536	0.04069	823.536	5.12213e-07	771.935	0.00364	771.935	0.01299	770.163	0.000331814	770.163	0.0154
822.325	0.02505	822.325	5.14384e-09	712.547	2.72559e-07	712.547	1.3588e-09	827.302	0.01874	827.302	0.00527	774.776	0.0031	774.776	0.00317	772.807	0.0203	772.807	0.0439
823.059	7.54137e-06	823.059	0.08063	721.644	0.14082	721.644	0.03374	828.147	2.04067e-07	828.147	6.03125e-08	777.053	0.05981	777.053	0.00393	774.815	1.19617e-05	774.815	0.01645
834.737	0.01306	834.737	0.25113	730.153	0.02587	730.153	0.00372	830.686	0.02623	830.686	0.03254	788.79	5.61031e-06	788.79	0.10588	788.848	9.96556e-05	788.848	0.08274
843.914	3.99121e-07	843.914	3.54601e-08	732.506	3.5193e-06	732.506	1.22701e-07	845.254	7.07283e-07	845.254	0.35063	789.142	0.00623	789.142	0.00261	789.097	0.00359	789.097	0.05203
844.08	0.10325	844.08	0.25376	741.281	0.07987	741.281	0.000385509	847.223	0.26468	847.223	1.21536e-08	790.118	0.000261955	790.118	0.69634	790.322	8.70751e-06	790.322	0.61766
853.225	0.67052	853.225	0.03468	741.624	9.52789e-06	741.624	1.78728e-07	858.682	0.42317	858.682	0.00586	807.483	0.00495	807.483	0.21633	806.975	0.000616071	806.975	0.02766
868.132	2.23488e-10	868.132	1.13335e-10	749.442	1.18113e-08	749.442	3.44266e-10	868.023	2.37169e-09	868.023	9.22305e-09	808.493	0.00272	808.493	1.36603	811.006	0.00888	811.006	1.51849
882.913	4.96008e-07	882.913	1.18626e-05	767.031	0.01768	767.031	0.02312	883.714	0.000298123	883.714	0.000448934	810.716	0.00592	810.716	0.101	819.429	0.10597	819.429	0.06721
882.919	1.45686e-10	882.919	7.88503e-07	770.517	5.51728e-09	770.517	2.43061e-07	883.72	1.95537e-07	883.72	1.49736e-05	817.171	0.04858	817.171	0.00292	821.944	0.02058	821.944	0.00045907
888.386	2.12538e-09	888.386	8.89944e-05	771.328	0.00503	771.328	0.02422	888.299	2.10856e-08	888.299	3.90434e-08	821.774	0.06715	821.774	0.06971	823.682	0.04005	823.682	0.01825
888.83	0.01644	888.83	0.0124	774.229	3.10554e-07	774.229	0.0204	888.705	0.01758	888.705	0.86597	822.175	0.0037	822.175	0.01114	827.516	0.01607	827.516	0.00599
915.341	7.07798e-06	915.341	6.43927e-08	774.927	0.000308845	774.927	2.36904e-08	910.115	3.86574e-06	910.115	0.35001	831.407	0.01188	831.407	0.12077	830.579	0.01033	830.579	0.000445
915.374	8.03226e-08	915.374	1.10411	788.738	2.0841e-06	788.738	5.00959e-06	910.775	0.04699	910.775	0.00452	832.774	6.46411e-05	832.774	0.03169	832.175	8.04627e-09	832.175	0.01725
921.931	5.55358e-06	921.931	5.72845e-05	788.766	0.00725	788.766	0.19733	915.904	1.61948e-08	915.904	0.01261	843.96	0.06692	843.96	0.21127	844.232	0.22041	844.232	0.34768
922.248	4.86656e-09	922.248	4.6806e-08	789.917	1.79078e-07	789.917	1.11498e-08	915.936	0.02744	915.936	0.00487	844.557	0.0027	844.557	0.11567	845.804	0.02364	845.804	0.1108
927.908	5.51881e-10	927.908	9.05396e-10	790.838	0.0044	790.838	2.40209	926.826	4.97512e-07	926.826	1.85901e-09	850.118	0.61223	850.118	0.08306	854.238	0.37212	854.238	0.01028
936.2	0.00215	936.2	0.000539829	808.839	7.66139e-07	808.839	1.14629e-08	938.067	0.00129	938.067	0.10959	865.279	0.01619	865.279	2.97388e-05	863.986	0.03999	863.986	0.000768
936.203	6.96823e-12	936.203	3.29064e-09	810.782	0.01571	810.782	1.86277	938.684	9.24281e-10	938.684	7.64359e-10	868.785	0.00671	868.785	0.09739	868.586	0.00343	868.586	0.08191
940.587	1.67987e-09	940.587	1.38426e-08	820.206	0.15666	820.206	0.12874	939.139	8.45677e-09	939.139	4.84255e-11	882.748	0.04046	882.748	0.17156	882.73	0.03151	882.73	0.1561
941.269	0.08853	941.269	5.10523e-05	822.098	1.39572e-09	822.098	1.01579e-08	939.578	0.05052	939.578	2.67648e-05	882.888	0.000185507	882.888	0.00236	883.046	0.000260294	883.046	0.00285
945.254	4.52741e-12	945.254	1.78103e-09	828.551	0.00453	828.551	0.00548	944.298	1.86541e-10	944.298	9.4319e-08	883.066	2.8903e-07	883.066	2.05573e-05	883.715	0.000207928	883.715	9.36042e-05
946.94	0.15612	946.94	0.00814	832.04	0.000100953	832.04	1.91324e-07	944.374	0.00171	944.374	0.00604	889.374	0.03718	889.374	0.00834	888.695	0.03506	888.695	0.000123174
956.879	2.47193e-09	956.879	3.87561e-09	832.286	0.000331797	832.286	0.03551	945.622	6.57309e-09	945.622	3.3452e-09	892.299	0.00844	892.299	0.05728	893.537	0.02128	893.537	0.000398845
960.045	0.11899	960.045	0.000168869	844.637	7.3123e-08	844.637	2.44819e-08	947.136	0.13967	947.136	0.00655	895.098	0.00105	895.098	2.51327	895.971	5.52901e-06	895.971	2.14212
966.123	3.00268e-06	966.123	4.87552e-06	844.967	0.00030735	844.967	0.31951	956.475	3.48882e-10	956.475	1.07277e-08	909.047	2.95604e-05	909.047	0.23852	909.149	0.01257	909.149	0.17346
966.128	1.04306e-07	966.128	0.03124	847.352	0.57582	847.352	0.18464	959.748	0.11983	959.748	0.02651	914.903	0.0018	914.903	0.000692862	910.26	0.00516	910.26	0.16598
979.86	9.36811e-09	979.86	4.86138e-09	864.297	9.92634e-11	864.297	2.60423e-09	963.097	7.54443e-07	963.097	2.16466e-07	915.282	0.02885	915.282	0.03399	914.821	0.02004	914.821	0.02927
980.72	0.16295	980.72	0.01068	864.344	0.00425	864.344	7.54365e-09	963.663	0.0064	963.663	0.04289	922.207	0.00244	922.207	0.00285	915.816	0.02801	915.816	0.00356
987.203	1.89497e-09	987.203	3.37914e-09	866.322	0.01314	866.322	0.17294	977.882	1.34914e-06	977.882	3.24777e-07	927.623	3.32526e-06	927.623	6.8837e-05	927.178	0.00229	927.178	0.01636
991.22	0.49465	991.22	0.0096	881.694	1.25864e-05	881.694	3.07538e-08	977.961	0.03719	977.961	0.01575	936.003	0.00156	936.003	0.00414	936.615	0.0011	936.615	0.06775
1032.83	0.01645	1032.83	0.49004	882.491	0.07168	882.491	0.45643	980.969	3.69445e-08	980.969	5.49415e-07	938.093	0.00158	938.093	0.00448	936.942	0.00162	936.942	0.00794
1033.58	5.93179e-11	1033.58	1.97392e-07	883.595	8.24323e-06	883.595	1.19354e-08	981.051	0.05614	981.051	0.01974	940.018	0.0036	940.018	0.00371	939.07	0.000351549	939.07	0.00258
1040.46	0.39685	1040.46	0.2014	883.665	0.000282989	883.665	1.23651e-06	1009.09	5.13563e-07	1009.09	7.19886e-09	943.718	0.06403	943.718	6.63185e-08	943.336	0.05004	943.336	0.000118079
1047.66	1.17485e-09	1047.66	2.17749e-08	891.287	1.1011e-05	891.287	1.20427e-05	1011.67	1.32826	1011.67	0.18511	944.435	0.000185818	944.435	0.000758743	944.09	0.000227445	944.09	0.00681
1059.82	0.01515	1059.82	0.00187	891.929	0.09083	891.929	0.12861	1033.17	0.00499	1033.17	0.49378	945.994	0.000401638	945.994	9.84466e-06	944.461	0.000281167	944.461	0.00141
1072.21	1.02965e-10	1072.21	5.64977e-09	893.85	2.31225e-06	893.85	2.57123e-07	1034.26	1.77894e-08	1034.26	2.7449e-10	947.617	0.13261	947.617	0.01019	945.908	0.000322076	945.908	1.37901e-05
1083.96	0.05427	1083.96	0.04163	894.448	0.0052	894.448	4.49245	1051.1	0.00127	1051.1	0.10317	955.713	0.000740447	955.713	0.00134	947.42	0.13362	947.42	0.01234
1090.75	2.28181e-09	1090.75	9.93389e-11	908.778	0.00127	908.778	0.86823	1070.62	6.88907e-09	1070.62	1.1524e-08	956.664	0.000774279	956.664	0.000501334	955.7	0.00129	955.7	0.000365974
1125.41	0.44984	1125.41	0.00476	908.822	0.00102	908.822	8.59892e-09	1116.57	0.22361	1116.57	0.11595	959.724	0.10174	959.724	0.000588704	956.514	0.00169	956.514	0.000665198
1131.53	2.08172e-08	1131.53	2.38631e-09	915.416	0.03541	915.416	1.39865e-07	1129.91	1.27527e-09	1129.91	2.01356e-10	965.799	1.68243e-05	965.799	0.03557	959.541	0.10258	959.541	0.03796
1135.87	0.76555	1135.87	0.33794	915.421	0.00874	915.421	0.01424	1134.69	0.38906	1134.69	0.04264	976.687	6.41e-05	976.687	0.0072	962.688	0.0063	962.688	0.02335
1137.46	3.39929e-08	1137.46	2.6814e-07	927.055	1.57848e-05	927.055	3.8661e-08	1136.93	4.61476e-07	1136.93	3.13925e-09	980.406	0.09836	980.406	0.000683007	976.759	0.000558885	976.759	0.00551
1137.76	0.00208	1137.76	1.88091	937.571	0.00507	937.571	0.06681	1140.58	0.80775	1140.58	2.99804	980.692	0.07446	980.692	0.01132	978.12	0.01638	978.12	0.00166
1138.01	8.6106e-06	1138.01	9.89651e-06	938.231	3.63068e-08	938.231	6.71784e-10	1147.23	3.55292e-07	1147.23	2.53907e-07	988.91	0.17749	988.91	0.00247	980.565	0.01064	980.565	0.00308
1138.62	0.14223	1138.62	0.87241	943.035	1.92999e-08	943.035	1.72465e-08	1148.49	0.2997	1148.49	0.69667	996.383	0.06886	996.383	3.333e-05	980.956	0.05458	980.956	0.0161
1150.28	3.25132e-09	1150.28	2.60849e-10	943.597	0.0451	943.597	0.000209113	1150.09	2.1834e-07	1150.09	1.96102e-08	1030.13	0.40748	1030.13	0.02133	996.567	0.02373	996.567	0.000239073
1151.55	7.04677e-09	1151.55	1.72598e-08	944.562	0.000368587	944.562	7.36063e-08	1152.07	1.63625e-09	1152.07	0.08454	1033.3	0.0249	1033.3	0.62037	1009.82	0.70658	1009.82	0.15712
1153.45	0.00944	1153.45	0.00216	944.644	0.000605714	944.644	0.00232	1154.37	0.00402	1154.37	5.74446e-07	1034.82	0.27951	1034.82	0.00746	1030	0.26804	1030	0.03402
1175.69	2.36233e-08	1175.69	13.9345	946.068	2.01464e-05	946.068	3.15099e-09	1183.09	9.86189e-10	1183.09	5.83369	1046.78	0.01308	1046.78	0.03473	1033.14	0.09771	1033.14	0.49776
1177.89	2.39199	1177.89	5.31768e-08	947.516	0.12042	947.516	0.00661	1184.43	1.31244	1184.43	1.70147e-06	1066.32	0.04348	1066.32	0.00783	1036.57	0.11804	1036.57	0.00196
1200.36	4.28754e-08	1200.36	8.60255e-08	955.888	3.40599e-05	955.888	4.26094e-07	1199.08	8.53726e-07	1199.08	3.81469e-09	1086.16	0.09624	1086.16	0.06743	1062.02	0.08107	1062.02	0.10376
1203.57	4.1165	1203.57	1.96335	955.938	0.00233	955.938	0.01146	1202.39	4.64664	1202.39	3.66686	1112.37	0.71314	1112.37	0.39776	1109.41	0.67631	1109.41	0.20281
1203.87	1.72151e-06	1203.87	1.72312e-08	956.989	2.15903e-08	956.989	6.47998e-09	1202.52	1.66681e-07	1202.52	1.0748e-07	1119.04	0.11744	1119.04	0.0657	1118.16	0.03212	1118.16	0.00191
1205.8	3.21558	1205.8	5.69288e-10	960.019	0.11187	960.019	0.02366	1203.03	0.01494	1203.03	0.14854	1129	0.05199	1129	0.10054	1126.85	0.00822	1126.85	0.30293
1206.08	3.03293e-08	1206.08	0.29625	977.509	0.000213291	977.509	7.25797e-08	1203.62	6.32903e-07	1203.62	8.34517e-09	1133.72	0.36609	1133.72	0.09685	1133.89	0.52382	1133.89	0.06146
1209.18	0.01201	1209.18	0.07998	977.576	0.000260546	977.576	0.01077	1205.51	2.41578	1205.51	0.00193	1137.19	0.00318	1137.19	0.000251355	1137.35	0.10232	1137.35	0.09682
1229.56	1.23588	1229.56	0.54522	981.37	3.56819e-07	981.37	9.43168e-07	1205.64	1.55334e-08	1205.64	1.13056e-07	1137.63	0.02963	1137.63	1.1986	1140.94	0.01894	1140.94	1.22955
1229.65	1.44263e-07	1229.65	1.20258e-07	981.448	0.05543	981.448	0.01514	1208.43	0.01332	1208.43	1.81951	1140.28	0.01511	1140.28	0.00432	1145.94	0.00135	1145.94	0.0012
1243.24	0.04031	1243.24	0.09844	996.821	1.67231e-05	996.821	2.68302e-08	1229.71	0.97916	1229.71	0.3323	1145.95	0.01108	1145.95	0.00134	1147.44	0.000764284	1147.44	0.19625
1246.28	2.37267e-09	1246.28	8.88521e-09	997.095	0.10183	997.095	0.00124	1229.79	2.69634e-09	1229.79	7.19834e-08	1150.61	0.01081	1150.61	0.01153	1150.38	0.14681	1150.38	0.22272
1250.02	0.000216532	1250.02	0.29831	1028.39	0.6429	1028.39	0.20621	1242.64	0.02229	1242.64	0.30721	1151.67	0.000386755	1151.67	0.000188067	1151.69	0.02047	1151.69	0.12629
1251.14	3.97517e-09	1251.14	1.45982e-09	1029.56	2.6221e-09	1029.56	9.39641e-08	1246.78	2.92452e-09	1246.78	6.64351e-13	1153.46	0.01939	1153.46	0.02252	1153.8	0.01365	1153.8	2.97975e-05
1264.33	2.34569e-09	1264.33	1.80896e-06	1032.42	0.24245	1032.42	0.33253	1249.65	0.00487	1249.65	0.26763	1177.38	0.55884	1177.38	8.41207	1183.31	0.00633	1183.31	3.27643
1264.34	0.25636	1264.34	1.09218	1043.04	5.54821e-08	1043.04	4.26417e-10	1250.53	2.85048e-08	1250.53	3.38004e-09	1183.43	0.79311	1183.43	0.00629	1184.38	0.3465	1184.38	1.63332
1268.73	2.26485e-07	1268.73	7.11741e-08	1104.04	1.37248	1104.04	0.69139	1262.3	5.44182e-08	1262.3	8.31341e-10	1191.62	0.04956	1191.62	0.32403	1191.83	0.63451	1191.83	0.19146
1269.97	0.52515	1269.97	2.33987	1116.44	1.7553e-06	1116.44	5.57424e-08	1263.69	0.1511	1263.69	1.48998	1199.72	0.18976	1199.72	0.000939672	1199.24	0.18674	1199.24	0.000290672
1279.46	6.0292e-06	1279.46	1.81478e-06	1118.47	0.07332	1118.47	0.06256	1267.66	2.59662e-06	1267.66	1.5981e-05	1200.65	4.61707	1200.65	2.50257	1200.71	4.77074	1200.71	3.54289
1284.01	0.92498	1284.01	0.32899	1123.89	2.26318e-05	1123.89	1.39409e-08	1268.06	0.04212	1268.06	0.06807	1203.41	0.03293	1203.41	0.04735	1202.33	0.00106	1202.33	0.03989
1297.92	8.94142e-09	1297.92	6.17047e-09	1131.19	0.0764	1131.19	0.13842	1297.08	2.12289e-07	1297.08	4.41195e-09	1204.33	1.13197	1204.33	0.03431	1202.91	0.26048	1202.91	0.01029
1309.86	0.96537	1309.86	2.02779	1137.77	6.99413e-07	1137.77	8.43593e-08	1315.61	4.62237e-06	1315.61	7.51885	1205.82	0.02863	1205.82	0.01619	1204.25	0.4884	1204.25	0.01319
1314.57	1.08726e-06	1314.57	3.38278e-09	1141.23	0.00503	1141.23	0.14041	1315.93	1.75102	1315.93	5.96542e-09	1207.08	0.06468	1207.08	0.04045	1205.48	0.04	1205.48	0.02879
1328.97	0.70845	1328.97	5.54212e-07	1146.17	1.6488e-05	1146.17	6.57235e-08	1323.68	0.000296585	1323.68	3.471	1209.5	1.33221	1209.5	1.16807	1207.04	0.09255	1207.04	0.3558
1334.03	3.00498e-06	1334.03	5.93857	1146.38	0.00235	1146.38	0.00125	1329.84	0.51796	1329.84	2.11088e-06	1229.35	1.23562	1229.35	0.73805	1209.42	1.38416	1209.42	1.42909
1336.58	0.27821	1336.58	0.02709	1150.46	0.000151426	1150.46	4.9281e-09	1330.2	1.60204	1330.2	1.69976e-05	1230.08	0.01794	1230.08	0.17802	1229.48	1.11071	1229.48	0.54368
1338.99	3.39111e-09	1338.99	2.63263e-10	1151.7	1.97224e-07	1151.7	7.21734e-08	1336.67	3.81197e-06	1336.67	2.90721	1236.23	0.00156	1236.23	0.24864	1230.22	0.01161	1230.22	0.26692
1340.52	2.4554	1340.52	0.06186	1152.98	0.03388	1152.98	0.01241	1338.11	0.01228	1338.11	0.13672	1242.99	0.000896797	1242.99	0.16486	1237.77	0.000118665	1237.77	0.29433
1343.85	2.28973e-06	1343.85	0.0496	1182.86	4.09867e-07	1182.86	1.79299	1340.01	1.84201e-06	1340.01	0.0711	1247.18	0.000791935	1247.18	0.02014	1242.86	0.00137	1242.86	0.14189
1351.19	0.03081	1351.19	3.26964e-08	1183.67	0.52933	1183.67	5.64085e-07	1340.86	2.55402	1340.86	3.16484e-09	1249.49	0.00174	1249.49	0.27423	1247.14	0.00291	1247.14	0.00077329
1351.19	1.26468	1351.19	0.00286	1191.28	7.93702e-05	1191.28	5.91408e-07	1344.8	0.68128	1344.8	2.38517e-08	1250.8	0.00884	1250.8	0.46856	1249.35	0.00308	1249.35	0.35379
1353.93	9.26859e-06	1353.93	1.72888e-05	1192.5	8.33046e-06	1192.5	0.69112	1354.78	0.48304	1354.78	0.19797	1265.99	0.32946	1265.99	0.38174	1250.19	0.00118	1250.19	0.2732
1354.06	0.01157	1354.06	0.18359	1198.62	0.37128	1198.62	6.51712e-08	1355.29	1.15695e-05	1355.29	0.6348	1266.67	6.82171e-05	1266.67	1.17658	1262.31	0.04982	1262.31	0.67331
1362.25	3.69179e-07	1362.25	1.14588e-08	1201.05	4.99968	1201.05	4.2868	1369.85	0.01096	1369.85	1.5793e-08	1268.37	0.12559	1268.37	0.46754	1266.74	0.02337	1266.74	0.6017
1362.26	0.01013	1362.26	0.01355	1201.1	0.000181672	1201.1	5.91117e-07	1372.99	3.87476e-07	1372.99	2.17966e-08	1270.67	0.000780497	1270.67	0.02686	1267.22	0.00312	1267.22	0.06762
1369.63	1.50079e-06	1369.63	3.11828e-08	1203.56	0.000165201	1203.56	0.04644	1373.02	3.2295e-07	1373.02	1.67865	1282.79	0.02732	1282.79	0.59528	1268.75	0.04828	1268.75	0.21011
1375.78	3.1741e-09	1375.78	2.13852e-08	1204.56	1.07218e-08	1204.56	3.58073e-09	1378.4	6.13884e-06	1378.4	6.825e-07	1298.23	0.31814	1298.23	0.77735	1296.59	0.00709	1296.59	0.00143
1377.75	1.40043e-08	1377.75	0.57925	1206.22	0.19069	1206.22	0.08356	1380.85	0.02481	1380.85	0.62133	1312.37	0.44103	1312.37	3.66344	1315.17	0.04142	1315.17	8.81836
1379.43	0.0218	1379.43	11.0325	1208.06	1.14013e-06	1208.06	4.64914e-08	1381.59	0.0508	1381.59	5.54113	1323.6	1.27589	1323.6	2.89828	1322.24	1.98365	1322.24	0.99079
1395.84	1.99811e-07	1395.84	2.5739e-07	1209.87	1.93247	1209.87	1.85597	1394.51	1.78766e-07	1394.51	4.98611e-09	1325.3	0.000245998	1325.3	0.94406	1323.54	0.15102	1323.54	1.19304
1398.52	0.07995	1398.52	0.143	1230.39	1.17091	1230.39	0.84061	1396.87	0.04585	1396.87	2.21887	1330.09	1.50174	1330.09	0.35617	1329.1	0.000157583	1329.1	0.01328
1400.05	1.43321e-10	1400.05	3.69803e-09	1230.41	1.60012e-06	1230.41	3.47894e-09	1398.5	3.71952e-07	1398.5	9.38663e-08	1334.59	0.04531	1334.59	2.27377	1330.31	2.08039	1330.31	0.03786
1402.35	0.03494	1402.35	1.82011	1236.55	0.00832	1236.55	1.23012	1402.17	0.06903	1402.17	1.33486	1337.33	0.34787	1337.33	0.00554	1335.39	0.13041	1335.39	2.83111
1403.09	2.09601e-09	1403.09	1.90163e-08	1236.68	5.86612e-08	1236.68	2.15396e-07	1403.36	3.19641e-08	1403.36	3.37397e-07	1339.81	0.00742	1339.81	0.00889	1337.94	0.0348	1337.94	0.11024
1410.25	1.56166e-06	1410.25	1.05352e-07	1243.74	0.000260425	1243.74	0.24992	1414.2	2.63913e-08	1414.2	6.59035e-11	1341.92	0.70877	1341.92	0.9641	1339.68	0.03387	1339.68	0.08647
1411.76	0.26535	1411.76	1.88094	1247.45	3.81325e-08	1247.45	6.18725e-08	1415.65	0.39548	1415.65	2.80531	1345.33	0.91799	1345.33	0.000473888	1342.23	0.75266	1342.23	0.48102
1421.97	2.38424e-07	1421.97	3.52216e-08	1249.65	0.01555	1249.65	1.12404	1419.52	2.26669e-08	1419.52	9.22938e-08	1351.97	0.22919	1351.97	0.00203	1345.46	0.89128	1345.46	0.00142
1422.2	1.0257e-06	1422.2	0.87651	1250.27	4.3281e-06	1250.27	1.67542e-06	1424.66	0.000371271	1424.66	0.000193957	1353.69	1.88831	1353.69	0.29425	1353.77	1.59147	1353.77	0.09896
1422.42	0.05211	1422.42	0.08312	1268.07	3.18802e-05	1268.07	1.19619e-06	1425.93	0.02233	1425.93	0.14813	1354.7	0.00103	1354.7	0.09079	1355.54	0.46351	1355.54	1.0129
1425	0.71087	1425	1.60064e-06	1268.42	0.05806	1268.42	1.92901	1426.02	0.45805	1426.02	5.4887e-07	1366.63	0.02685	1366.63	0.86902	1369.78	0.01637	1369.78	0.03232
1427.55	8.48982e-12	1427.55	0.01206	1269.27	6.84192e-06	1269.27	2.82325e-05	1427.61	1.25315e-08	1427.61	2.59454	1369.93	0.00648	1369.93	0.02032	1372.95	0.03525	1372.95	0.04448
1429.23	0.0044	1429.23	4.08514	1269.58	0.03143	1269.58	0.62303	1429.63	0.10401	1429.63	0.66038	1374.89	0.000558848	1374.89	0.16578	1375.1	0.01623	1375.1	3.24235
1436.87	2.9904	1436.87	1.38309e-07	1296.06	4.00383e-07	1296.06	2.78501e-09	1445.38	7.31127	1445.38	3.61579e-09	1377.77	0.0162	1377.77	0.57633	1378.36	0.00557	1378.36	0.0622
1436.9	6.85233e-05	1436.9	0.24311	1320.65	1.76578e-06	1320.65	12.4656	1445.39	0.75131	1445.39	0.01334	1379.06	0.00135	1379.06	0.41229	1378.6	0.01301	1378.6	0.02306
1448.08	3.70797	1448.08	1.29355e-08	1323.39	2.09205	1323.39	1.45745e-08	1448.14	0.00236	1448.14	0.000148002	1389.26	0.00992	1389.26	6.06092	1389.14	0.01409	1389.14	3.61446
1448.35	8.26099e-08	1448.35	3.42801e-07	1323.4	0.000259543	1323.4	2.5885e-09	1448.25	0.00266	1448.25	3.59665e-08	1391.38	0.0194	1391.38	0.21999	1391.12	0.00877	1391.12	0.22754
1456.84	1.5391	1456.84	3.2986	1328.14	0.000657418	1328.14	0.00137	1456.77	0.25712	1456.77	8.50008e-07	1396.65	0.00281	1396.65	0.5533	1396.18	0.000687005	1396.18	0.07183
1462.75	6.44024e-09	1462.75	1.86841e-06	1329.32	2.12857	1329.32	1.28914e-08	1477.57	3.89705e-09	1477.57	0.7977	1399.89	0.07733	1399.89	0.01022	1397.59	0.0276	1397.59	0.05698
1467.84	0.4666	1467.84	1.81721	1333.68	1.11386	1333.68	3.88185	1482.14	0.19365	1482.14	4.84141	1401.43	0.00162	1401.43	0.09114	1401.24	0.08847	1401.24	0.16815
1480.69	3.31433e-06	1480.69	2.34631e-09	1334.85	4.19881e-07	1334.85	0.08554	1483.62	8.4146e-08	1483.62	2.66779e-08	1403.17	0.00233	1403.17	5.13995	1402.78	0.000243683	1402.78	2.59756
1484.16	0.33469	1484.16	0.56807	1337.42	3.3703e-06	1337.42	0.02574	1489.67	0.64553	1489.67	0.01488	1406.7	0.11581	1406.7	1.47082	1406.76	0.06351	1406.76	0.01159
1488.07	0.59629	1488.07	1.76761e-08	1340.6	0.84587	1340.6	3.15019e-09	1490.18	4.8853e-07	1490.18	1.04502e-08	1415.49	0.2564	1415.49	0.04284	1415.82	0.28958	1415.82	3.51263
1491.25	0.41202	1491.25	0.5232	1344.68	2.0547	1344.68	7.82313e-08	1493.16	0.02709	1493.16	1.49496	1420.64	0.04296	1420.64	1.25506	1418.49	0.0985	1418.49	1.9372
1491.79	1.28799e-08	1491.79	1.51727e-06	1352.25	0.68276	1352.25	0.01888	1495.7	2.79173	1495.7	8.21845	1424.11	0.14806	1424.11	2.0484	1424.32	0.09255	1424.32	0.000346697
1494.32	0.00995	1494.32	1.43538	1352.54	1.51764e-09	1352.54	0.8462	1498.22	2.15796e-06	1498.22	1.04806e-09	1425.09	0.01392	1425.09	0.68909	1424.97	0.00681	1424.97	0.26549
1494.52	9.93507e-08	1494.52	10.3032	1369.79	6.58696e-07	1369.79	1.22301e-08	1502.47	2.16148e-09	1502.47	1.65832	1425.99	0.02316	1425.99	0.08505	1426.44	0.00639	1426.44	0.09404
1497.44	2.21764	1497.44	2.18897e-08	1374.68	0.08155	1374.68	1.49692e-06	1503.2	0.15536	1503.2	3.416e-06	1427.8	0.01664	1427.8	0.02882	1427.66	0.02189	1427.66	0.35919
1504.71	2.9855e-11	1504.71	1.9308e-08	1374.96	2.64035e-08	1374.96	5.33324	1506.6	2.60274e-08	1506.6	1.26313e-08	1428.09	0.01042	1428.09	0.35088	1428.03	0.00103	1428.03	0.69344
1504.92	0.20422	1504.92	0.0383	1377.99	0.0154	1377.99	0.02169	1507.05	8.12967e-05	1507.05	0.1012	1429.61	0.24371	1429.61	1.78207	1429.6	0.32531	1429.6	2.02016
1508.45	2.25417e-09	1508.45	2.29844e-10	1388.19	2.30432e-07	1388.19	2.24742e-06	1507.2	0.00541	1507.2	5.28971e-07	1437.24	4.16314	1437.24	0.0557	1444.82	7.37642	1444.82	0.20992
1510.57	6.76369e-09	1510.57	5.98309e-11	1388.98	0.01146	1388.98	1.99652	1508.84	0.38132	1508.84	0.17909	1444.87	2.84033	1444.87	0.01016	1446.03	0.03929	1446.03	0.00277
1511.26	0.03275	1511.26	3.97439e-05	1389.56	7.54702e-06	1389.56	1.59749e-07	1514.15	1.28289e-07	1514.15	1.07463e-08	1448.48	0.0687	1448.48	0.37479	1448.32	0.14884	1448.32	0.18795
1511.51	0.40233	1511.51	0.42445	1391.69	0.00139	1391.69	0.03945	1514.39	0.00354	1514.39	0.08419	1448.68	4.28292e-05	1448.68	0.00541	1448.4	0.03354	1448.4	0.00621
1517.32	2.96773e-10	1517.32	2.48744e-08	1395.8	0.00657	1395.8	1.33065e-07	1516.65	1.67373e-08	1516.65	1.51144e-08	1456.78	1.68987	1456.78	0.00643	1457.09	1.10337	1457.09	0.000237728
1518.62	0.08998	1518.62	1.717e-10	1400.08	0.10135	1400.08	2.26001e-10	1517.65	0.0843	1517.65	5.4988e-09	1462.85	0.00781	1462.85	0.04239	1466.76	0.03735	1466.76	0.01384
1521.36	9.51923e-06	1521.36	0.00341	1400.45	1.10362e-08	1400.45	0.62357	1520.57	1.54711e-07	1520.57	0.000947995	1468.25	0.47569	1468.25	4.52463	1477.42	0.17893	1477.42	4.29833
1522.71	0.00111	1522.71	6.6473e-05	1402.58	1.29213e-08	1402.58	5.99826e-10	1524.38	0.07977	1524.38	1.89322	1477.46	0.45103	1477.46	0.07377	1480.29	0.37314	1480.29	0.22068
1522.72	7.6132e-06	1522.72	1.8876e-06	1405.9	0.57215	1405.9	7.65875	1524.66	0.0013	1524.66	3.62747e-08	1484.82	0.10434	1484.82	0.13465	1487.58	0.33752	1487.58	0.00279
1522.91	0.00605	1522.91	0.01917	1415.98	1.93758e-06	1415.98	0.88657	1525.27	0.02616	1525.27	0.17074	1488.33	0.7554	1488.33	0.41199	1489.47	0.74262	1489.47	0.82865
1522.92	1.65982e-09	1522.92	3.04282e-07	1423.43	0.0121	1423.43	1.49214e-09	1525.79	5.28883e-05	1525.79	8.08145e-06	1490.64	0.34695	1490.64	0.48955	1490.96	0.14768	1490.96	0.66716
1526.03	0.00411	1526.03	7.81068e-08	1423.52	0.00958	1423.52	3.29711	1526.15	0.00805	1526.15	3.2418e-09	1491.33	0.10644	1491.33	1.73168	1492.31	0.06445	1492.31	1.49491
1526.39	3.57548e-08	1526.39	0.01951	1424.82	0.000350071	1424.82	1.32997e-06	1526.44	1.98364e-09	1526.44	0.000760043	1492.43	0.03756	1492.43	0.38053	1497.06	1.05401	1497.06	1.01051
1530.31	0.05097	1530.31	4.16765	1426.37	0.03274	1426.37	1.50488	1530.8	1.38677e-08	1530.8	2.78642	1497.11	0.81194	1497.11	0.24366	1501.12	0.0809	1501.12	2.0678
1533.27	9.47054e-12	1533.27	1.06046e-08	1427.72	0.01432	1427.72	0.01526	1533.25	0.00317	1533.25	1.25782e-07	1501.22	0.00652	1501.22	0.51166	1503.55	0.0101	1503.55	0.27139
1533.45	0.00144	1533.45	0.13258	1428.1	3.76969e-08	1428.1	1.97076e-07	1534.77	0.07175	1534.77	0.12488	1503.96	0.01181	1503.96	0.27594	1503.97	0.26431	1503.97	1.53218
1533.48	1.44839e-08	1533.48	1.35649e-07	1429.53	0.33806	1429.53	0.52538	1536.16	6.83653e-07	1536.16	3.69177e-06	1504.64	0.27929	1504.64	1.93753	1507.4	0.00629	1507.4	0.00776
1535.12	0.33306	1535.12	0.06161	1445.09	7.09909	1445.09	1.4463e-09	1536.19	0.22526	1536.19	0.08961	1508.05	0.00733	1508.05	0.30084	1509.22	0.000498051	1509.22	0.04116
1544.72	1.29026e-12	1544.72	1.73934e-10	1445.12	0.000873123	1445.12	0.00263	1544.3	1.88781e-10	1544.3	3.14185e-08	1510.17	0.38995	1510.17	0.02294	1509.86	0.38458	1509.86	0.01765
1544.89	2.25737e-09	1544.89	1.2449e-07	1448.66	1.56616	1448.66	1.69815e-05	1544.37	6.19205e-07	1544.37	1.21359e-08	1510.68	0.000303709	1510.68	0.33111	1510.6	0.000871607	1510.6	0.16542
1558.35	0.42731	1558.35	4.24589	1448.68	0.20388	1448.68	5.64348e-08	1558.34	0.49504	1558.34	4.62707	1511.43	0.00161	1511.43	0.09743	1514.22	0.00297	1514.22	0.11752
1568.77	0.15793	1568.77	1.84342	1456.88	0.07488	1456.88	0.0257	1567.18	0.16691	1567.18	3.49517	1514.71	0.04429	1514.71	0.23067	1515.68	0.03048	1515.68	0.00895
1583.43	5.69649e-09	1583.43	1.90506e-07	1463.89	0.15158	1463.89	2.10672e-05	1585.16	3.29642e-07	1585.16	2.0748e-06	1517.54	0.00249	1517.54	0.25777	1517.28	0.000461741	1517.28	0.01727
1584.47	4.20135e-07	1584.47	11.3346	1469.34	5.83288e-06	1469.34	4.04321	1586.16	5.82632e-08	1586.16	6.35249	1518.55	0.07055	1518.55	0.000526159	1518.23	0.06614	1518.23	0.00648
1602.93	0.43012	1602.93	2.16912e-06	1473.93	5.63489e-05	1473.93	0.17952	1603.36	2.25849	1603.36	1.03122e-11	1518.69	0.05794	1518.69	0.05122	1518.65	0.05096	1518.65	0.00517
1609.82	1.94324	1609.82	3.31536	1474.81	1.1179	1474.81	2.41893e-08	1612.17	0.16594	1612.17	5.34296	1522.77	0.00251	1522.77	0.03567	1524.23	0.0078	1524.23	0.15518
1613.1	21.9846	1613.1	1.37274	1487.02	1.24004	1487.02	1.49612e-05	1615.37	22.1493	1615.37	1.43212	1523.34	0.000696395	1523.34	0.0074	1525.72	0.0177	1525.72	0.40785
1637.55	3.13986e-06	1637.55	1.34824e-10	1490.85	5.34353e-06	1490.85	2.22467	1637.71	1.94255e-05	1637.71	1.40249e-09	1524.65	0.0017	1524.65	0.59719	1526.2	0.00425	1526.2	0.48657
1657	7.90763e-07	1657	3.36058e-07	1491.87	1.79692e-07	1491.87	1.9513e-07	1656.16	1.32809e-09	1656.16	8.13339e-07	1525.98	0.00256	1525.98	0.00966	1526.44	0.00222	1526.44	0.03894
1657.16	0.02907	1657.16	0.3749	1492.24	0.06549	1492.24	1.70709	1656.34	0.03098	1656.34	0.60611	1526.31	0.00204	1526.31	0.00202	1526.85	0.00133	1526.85	0.00291
1675.52	2.08433e-07	1675.52	5.69663e-07	1500.54	0.03793	1500.54	0.30644	1674.58	3.88804e-07	1674.58	1.77144e-07	1526.88	0.00232	1526.88	0.0003633	1526.94	0.03872	1526.94	0.00811
1675.53	0.002	1675.53	0.02706	1500.89	0.000158052	1500.89	3.17146e-06	1674.59	0.00132	1674.59	0.01511	1529.99	0.00138	1529.99	3.25606	1530.32	0.00102	1530.32	3.20997
1797.44	1.40601e-07	1797.44	6.2763e-08	1503.41	2.28879e-07	1503.41	2.48783e-08	1798.33	6.29413e-07	1798.33	3.54474e-08	1533.61	0.00328	1533.61	0.51205	1533.54	0.00172	1533.54	0.06021
1797.76	0.14913	1797.76	0.46672	1503.49	0.23096	1503.49	0.05195	1798.65	0.15677	1798.65	0.90161	1534.04	0.04788	1534.04	0.07097	1533.94	0.000450949	1533.94	0.05152
2321.15	2.16591e-07	2321.15	6.97895e-06	1507.55	7.25417e-08	1507.55	1.46029e-10	2322.99	1.32956e-06	2322.99	3.39069e-08	1534.47	0.0067	1534.47	0.04046	1534.87	0.07596	1534.87	0.03675
2321.16	0.03579	2321.16	0.02486	1509.81	0.46784	1509.81	0.03034	2323	0.11972	2323	0.02673	1535.1	0.38945	1535.1	0.04214	1536.88	0.28633	1536.88	0.08235
2338.76	4.49753e-08	2338.76	1.19603e-07	1510.66	0.000227316	1510.66	1.69238e-09	2339.23	9.64578e-09	2339.23	1.5042e-07	1543.94	8.10184e-05	1543.94	0.09003	1543.86	0.000103653	1543.86	0.01396
2338.92	0.2826	2338.92	1.48361	1511.24	0.000108285	1511.24	0.02785	2339.37	0.41589	2339.37	1.55528	1544.4	0.03353	1544.4	0.22861	1544.05	0.01414	1544.05	0.06228
3041.66	4.26952e-07	3041.66	3.16342e-07	1511.54	0.07735	1511.54	9.05574e-10	3042.66	3.90112e-05	3042.66	1.32771e-07	1558.03	0.50422	1558.03	0.47413	1557.8	0.53538	1557.8	0.80846
3041.67	0.02241	3041.67	0.00872	1516.85	0.000423492	1516.85	0.61499	3042.67	0.02458	3042.67	0.05322	1567.42	0.12922	1567.42	3.157	1566.01	0.10907	1566.01	4.23975
3046.74	3.09626e-07	3046.74	2.10369e-07	1517.65	4.16417e-06	1517.65	4.56516e-09	3046.1	0.00029788	3046.1	3.08026e-06	1584.31	0.03664	1584.31	8.33231	1585.32	0.01225	1585.32	7.50509
3046.82	0.00207	3046.82	0.00185	1518.33	0.07539	1518.33	2.89762e-10	3046.11	0.00185	3046.11	0.07615	1589.43	0.03091	1589.43	4.06946	1589.52	0.43178	1589.52	2.4018
3048.26	2.97019e-10	3048.26	4.60085e-06	1518.51	0.06217	1518.51	0.03656	3046.66	2.63336e-08	3046.66	2.65444e-09	1602.31	1.90642	1602.31	3.97774	1602.59	1.93123	1602.59	3.22472
3048.27	0.00214	3048.27	0.02391	1521.35	1.37824e-05	1521.35	1.01667	3046.74	0.00106	3046.74	0.01093	1611.61	0.35261	1611.61	2.57709	1613.03	0.05807	1613.03	3.57221
3048.63	1.01155e-05	3048.63	3.9217e-06	1525.09	7.89341e-08	1525.09	4.15381e-09	3049.14	5.16412e-05	3049.14	1.64462e-06	1614.99	1.53509	1614.99	1.03867	1615.78	1.80609	1615.78	1.11507
3048.64	0.00145	3048.64	0.01158	1526.23	0.0044	1526.23	9.3672e-08	3049.15	0.01433	3049.15	0.01072	1616.91	19.8006	1616.91	0.03614	1617.53	19.6107	1617.53	0.02944
3050.98	8.03563e-06	3050.98	1.27821e-06	1526.55	0.00178	1526.55	0.00436	3050.9	2.37412e-05	3050.9	3.85464e-06	1637.15	0.23322	1637.15	0.00904	1637.51	0.1481	1637.51	0.00261
3050.99	0.00685	3050.99	0.00939	1526.92	0.000614314	1526.92	0.00578	3050.9	0.00745	3050.9	0.01863	1655.8	0.00181	1655.8	0.0013	1655.75	0.00905	1655.75	0.23366
3054.75	2.46939e-07	3054.75	2.16668e-07	1527.03	2.20357e-05	1527.03	6.66099e-11	3058.74	3.22449e-07	3058.74	2.27561e-08	1656.93	0.08287	1656.93	0.98418	1656.23	0.06611	1656.23	0.6922
3054.78	0.0013	3054.78	0.000276198	1530.25	0.00913	1530.25	3.60141	3058.75	0.01226	3058.75	0.03705	1674.31	0.00946	1674.31	0.31371	1674.23	0.00549	1674.23	0.21425
3070.83	2.25463e-07	3070.83	0.000138077	1534.14	4.60014e-05	1534.14	2.21728e-09	3070.52	3.64157e-06	3070.52	5.84594e-07	1675	0.00266	1675	0.06041	1674.37	0.00198	1674.37	0.00828
3070.92	0.00168	3070.92	0.000108037	1535.28	0.00518	1535.28	0.1865	3070.6	0.00176	3070.6	0.000375134	1797.1	0.03006	1797.1	0.48913	1798.06	0.06355	1798.06	0.31959
3078.52	3.40887e-05	3078.52	1.64697e-08	1535.36	0.00733	1535.36	1.3897e-09	3079.31	0.000625496	3079.31	0.00845	1798.31	0.13793	1798.31	0.32007	1798.36	0.11544	1798.36	0.73696
3078.52	7.52545e-05	3078.52	0.00155	1535.55	0.42472	1535.55	0.18317	3079.78	8.37785e-08	3079.78	4.54274e-06	2320.4	0.02891	2320.4	0.05437	2322.4	0.09458	2322.4	0.03692
3080.36	0.00050775	3080.36	0.00774	1544.19	3.3332e-08	1544.19	1.48884e-09	3107.75	1.98501e-05	3107.75	1.40632e-06	2326.47	0.06556	2326.47	0.2206	2326.58	0.04498	2326.58	0.15417
3080.64	1.8038e-07	3080.64	3.28259e-06	1544.27	9.84022e-09	1544.27	6.47134e-08	3107.75	0.00123	3107.75	0.000444588	2337.64	0.02055	2337.64	0.26728	2338.68	0.03178	2338.68	0.05593
3089.37	1.8737e-05	3089.37	9.02993e-05	1556.69	0.69687	1556.69	0.53337	3123.45	7.94322e-07	3123.45	8.54462e-05	2340.79	0.45591	2340.79	2.83385	2340.86	0.48141	2340.86	2.65406
3089.37	6.9344e-06	3089.37	5.20396e-05	1565.04	0.02653	1565.04	4.68141	3123.46	7.10369e-05	3123.46	0.000713093	3036.45	0.00511	3036.45	0.0017	3036.55	0.00222	3036.55	0.000655382
3109.82	3.89698e-05	3109.82	4.85173e-06	1587.45	1.44615e-07	1587.45	1.50472e-07	3125.38	0.000104806	3125.38	5.38805e-07	3040.87	0.01534	3040.87	0.00543	3040.53	0.000525327	3040.53	0.00673
3109.83	1.00228e-09	3109.83	4.08531e-08	1589.44	1.58456	1589.44	12.2109	3125.4	6.44483e-07	3125.4	3.81276e-05	3042.19	0.00086885	3042.19	0.02057	3042.51	0.000162718	3042.51	0.01486
3125.66	4.10138e-05	3125.66	1.28415e-07	1603.14	0.00118	1603.14	1.95423e-07	3128.59	1.45629e-07	3128.59	4.83894e-08	3043.21	0.000182318	3043.21	0.0166	3043.11	0.02836	3043.11	0.08601
3125.67	1.26066e-06	3125.67	0.00113	1611.71	0.74343	1611.71	6.18432	3128.6	0.00159	3128.6	0.00127	3046.07	0.000421203	3046.07	0.000341513	3045.58	0.0011	3045.58	0.00297
3129.04	1.38762e-05	3129.04	1.35137e-05	1613.9	3.68041	1613.9	1.00654	3132.33	1.58176e-07	3132.33	7.00001e-07	3046.74	0.00791	3046.74	0.01339	3046.07	0.00322	3046.07	0.01564
3129.06	4.81357e-07	3129.06	1.42061e-08	1617.29	3.71758e-06	1617.29	4.69452e-07	3132.33	8.82089e-05	3132.33	0.00555	3047.25	0.00162	3047.25	0.02981	3046.38	0.00214	3046.38	0.10186
3132.37	2.57958e-08	3132.37	2.94375e-05	1617.41	17.6111	1617.41	0.03809	3137.06	7.93248e-06	3137.06	1.97983e-07	3048.61	0.00456	3048.61	0.03642	3047.34	0.01273	3047.34	0.05636
3132.38	0.000131645	3132.38	0.00786	1636.99	1.79542e-07	1636.99	1.31521e-08	3137.09	0.00693	3137.09	0.00906	3048.79	0.00193	3048.79	0.00541	3048.8	0.00378	3048.8	0.03337
3135.34	3.38481e-06	3135.34	9.48822e-08	1656.41	6.20448e-06	1656.41	1.22874e-06	3141.76	1.02144e-07	3141.76	1.71962e-07	3051.16	0.00696	3051.16	0.01974	3050.66	0.00818	3050.66	0.03746
3135.36	0.0003745	3135.36	0.00523	1656.56	0.14284	1656.56	1.3374	3141.92	0.00185	3141.92	0.00661	3051.42	0.00602	3051.42	0.00445	3051.56	0.00615	3051.56	0.00895
3141.79	8.90166e-08	3141.79	6.2544e-07	1674.2	1.01948e-06	1674.2	3.36563e-06	3144.33	1.40109e-13	3144.33	2.59457e-06	3056.48	0.000386734	3056.48	0.00225	3059.93	0.01042	3059.93	0.02135
3141.94	0.00166	3141.94	0.0044	1674.2	0.03204	1674.2	1.13666	3144.4	0.00569	3144.4	0.000334811	3069.34	0.00118	3069.34	0.00127	3069.49	0.000935813	3069.49	0.0027
3144.08	6.15236e-07	3144.08	6.29225e-06	1798.02	2.50782e-07	1798.02	2.11852e-07	3147.83	0.000903497	3147.83	8.48828e-06	3070.85	0.000681739	3070.85	0.0034	3071.79	0.000630337	3071.79	0.00417
3144.15	0.00464	3144.15	0.00662	1798.27	0.17692	1798.27	0.68821	3147.84	0.00429	3147.84	0.00768	3078.01	0.000341137	3078.01	0.00308	3078.45	4.28045e-06	3078.45	0.0307
3165.09	1.08135e-10	3165.09	1.01933e-08	2326.45	0.000177607	2326.45	2.66674e-07	3164.64	9.98911e-10	3164.64	6.45385e-10	3079.67	6.98424e-06	3079.67	0.01297	3080.53	3.29844e-05	3080.53	0.00024096
3176.01	0.000126275	3176.01	0.00296	2326.46	0.15121	2326.46	1.32852	3174.14	4.7087e-05	3174.14	0.00473	3080.86	0.000123774	3080.86	0.00712	3093.71	1.85638e-06	3093.71	0.000790557
3248.81	1.02427e-05	3248.81	4.61265e-07	2340.63	6.83602e-07	2340.63	9.46003e-08	3242.65	0.000160845	3242.65	2.39584e-06	3088.81	2.14847e-07	3088.81	0.000695212	3108.55	0.000937841	3108.55	0.000112138
3248.82	3.29799e-05	3248.82	0.00487	2340.73	0.69406	2340.73	6.1748	3242.66	0.000893197	3242.66	0.05317	3093.12	0.000122927	3093.12	0.000134719	3117.65	1.74232e-05	3117.65	5.93408e-05
3249.04	9.75693e-09	3249.04	2.98167e-06	3037.68	0.00702	3037.68	1.60155e-07	3248.68	1.99865e-05	3248.68	0.00108	3110.69	1.17949e-05	3110.69	6.77976e-05	3123.31	7.14439e-06	3123.31	1.3509e-06
3249.05	0.03242	3249.05	0.05605	3037.69	0.00827	3037.69	0.00187	3248.69	0.03018	3248.69	0.01618	3118.18	2.92601e-05	3118.18	4.3616e-05	3123.47	0.000154479	3123.47	0.000509996
3273.66	7.73197e-05	3273.66	0.000320628	3040.14	0.00173	3040.14	5.54503e-08	3271.73	7.17544e-06	3271.73	0.00107	3123.42	0.000106258	3123.42	6.97081e-05	3124.86	3.44348e-07	3124.86	0.000447252
3273.67	0.000251075	3273.67	0.00155	3040.14	0.00427	3040.14	0.0097			3271.74	0.01765	3125.02	4.28439e-06	3125.02	1.99137e-05	3125.16	0.000605101	3125.16	0.000135255
				3043.32	8.65852e-05	3043.32	1.26686e-05					3125.57	3.41725e-05	3125.57	6.22697e-05	3129.19	1.82918e-05	3129.19	1.09316e-05
				3043.33	0.000287527	3043.33	0.081					3129.46	1.34501e-05	3129.46	6.46613e-05	3130.65	9.77887e-05	3130.65	0.00106
				3046.71	0.00261	3046.71	4.28576e-06					3130.91	0.000217027	3130.91	9.11363e-06	3131.91	1.93366e-05	3131.91	0.01671
				3046.79	0.01386	3046.79	0.00608					3132.37	8.05206e-05	3132.37	0.00308	3132.84	7.73216e-05	3132.84	0.01187
				3048.05	1.04202e-09	3048.05	7.23227e-07					3132.56	8.47128e-07	3132.56	0.00749	3135.81	0.00437	3135.81	0.00152
				3048.08	0.00441	3048.08	0.05856					3135.95	0.000439292	3135.95	0.00709	3141.65	0.000269462	3141.65	0.00269
				3050.87	3.53634e-05	3050.87	6.67762e-07					3141.73	0.00056825	3141.73	0.00213	3142.43	0.00114	3142.43	0.01063
				3050.88	0.01396	3050.88	0.00635					3142.84	0.000661738	3142.84	0.00549	3144.41	0.00596	3144.41	0.00741
				3070.02	4.04273e-06	3070.02	1.58396e-06					3145.13	0.00475	3145.13	0.00216	3144.56	0.00543	3144.56	0.00179
				3070.09	0.00254	3070.09	0.0005162					3145.19	0.00207	3145.19	0.00168	3145.29	0.00174	3145.29	0.0004699
				3078.04	0.000151361	3078.04	0.01139					3152.6	3.64566e-07	3152.6	9.92144e-05	3152.49	1.14511e-05	3152.49	0.000395831
				3078.73	2.96072e-08	3078.73	3.57462e-08					3164.53	5.94011e-06	3164.53	7.71975e-06	3162.71	2.1135e-05	3162.71	0.000150916
				3093.96	7.25895e-06	3093.96	8.15727e-06					3175.44	0.000152127	3175.44	0.00101	3171.58	2.83941e-05	3171.58	0.000167672
				3093.97	0.000590843	3093.97	0.00184					3216.28	0.00974	3216.28	8.82146e-05	3216.19	0.01169	3216.19	0.00252
				3117.07	0.000263098	3117.07	6.04528e-06					3235.36	0.00453	3235.36	0.01193	3236.42	0.00305	3236.42	0.01348
				3117.07	0.000336794	3117.07	0.000208033					3248.49	1.9629e-06	3248.49	2.98623e-06	3239.79	0.01131	3239.79	0.01257
				3123.27	9.641e-05	3123.27	0.000667822					3248.7	1.73716e-05	3248.7	0.00709	3248.55	6.03549e-05	3248.55	0.000225978
				3123.28	8.0462e-05	3123.28	0.00035426					3252.38	0.01305	3252.38	0.00565	3248.78	0.0013	3248.78	0.03613
				3125.52	4.37253e-05	3125.52	1.3844e-06					3270.81	0.000204716	3270.81	0.000841043	3269.65	1.11203e-06	3269.65	0.00143
				3125.54	7.54061e-08	3125.54	0.00079996					3274.81	0.00129	3274.81	0.00453	3273.81	0.000622828	3273.81	0.04034
				3130.32	0.00050922	3130.32	2.05648e-08					3276.69	0.00024694	3276.69	0.00303	3274.7	0.000426278	3274.7	0.000387761
				3130.33	0.000546749	3130.33	0.000672277
				3132.33	1.38633e-07	3132.33	9.1635e-09
				3132.33	0.000156665	3132.33	0.00421
				3142.72	2.58817e-08	3142.72	1.52463e-06
				3142.87	0.0045	3142.87	0.00291
				3144.84	4.23077e-06	3144.84	1.21697e-05
				3144.91	0.00691	3144.91	0.00675
				3152.55	5.85959e-05	3152.55	4.33611e-06
				3152.6	8.89691e-05	3152.6	0.00075087
				3163.6	4.07428e-08	3163.6	1.45646e-08
				3171.22	0.000186718	3171.22	0.0019
				3211.42	1.30728e-05	3211.42	2.25263e-08
				3211.43	0.01825	3211.43	0.03394
				3236.1	0.00178	3236.1	0.0013
				3236.1	0.00382	3236.1	0.00655
				3249.29	1.39404e-05	3249.29	2.40772e-07
				3249.29	4.94209e-05	3249.29	5.36607e-05
				3273.42	0.000534861	3273.42	0.00123
				3273.42	0.000643365	3273.42	0.02369
				3273.92	0.00135	3273.92	0.0014
				3273.94	0.000866249	3273.94	0.00118
