# Supplementary material for: Asymmetric small-molecule acceptor enables suppressed electron-vibration coupling and minimized driving force for organic solar cells
Source: Nat Commun. 2025 Feb 10;16:1503. doi: 10.1038/s41467-025-56799-6 (PMC11811148; doi:10.1038/s41467-025-56799-6)
Supplement: Supplementary file 23 — Source Data 3 [file 41467_2025_56799_MOESM23_ESM.xlsx]

## Sheet: Figure 3a
	Figure 3a
	Delay Time (ps)	BTP-DC11	BTP-DTBO	BTP-DBO	BTP-C11-TBO	BTP-BO-TBO
	-2.34295	0.03681	0	0.00752	0.01777	0.01105
	-2.19361	0.02968	0.00728	0.00512	0.02005	0.0157
	-2.04296	0.0212	0.01201	0.00984	0.02133	0.00969
	-1.89228	0.0238	0.02369	0.00279	0.02269	0.01603
	-1.74429	0.01125	0.01792	0.00409	0.0125	0.01351
	-1.59496	0	0.00818	0.01408	0.00203	0.00296
	-1.44296	0.0059	0.00867	0.01355	0.02417	0.00626
	-1.29095	0.02191	0.00926	0.00978	0	0.01333
	-1.14162	0.02541	0.0068	0.01015	0.01669	0.01083
	-0.99496	0.00427	0.01434	0.01274	0.02433	0.00407
	-0.84296	0.01069	0.01718	0.00449	0.01636	0.00251
	-0.69095	0.00277	0.01957	0.01585	0.01329	0.000809171
	-0.54294	0.02162	0.00609	0.01747	0.01446	0.00261
	-0.52161	0.03366	0.01593	0.015	0.01522	0.01023
	-0.50027	0.02266	0.01727	0.01204	0.01165	0.00465
	-0.47761	0.00573	0.01467	0	0.0037	0
	-0.45495	0.00772	0.01706	0.01719	0.01021	8.20237e-05
	-0.42827	0.01763	0.0312	0.01867	0.00595	0.00915
	-0.40429	0.01269	0.01126	0.01645	0.0083	0.00368
	-0.37629	0.00621	0.02083	0.0156	0.00885	0.01702
	-0.34694	0.01511	0.01938	0.01486	0.00915	0.01361
	-0.31495	0.0221	0.01538	0.01387	0.00924	0.00712
	-0.28428	0.01305	0.0138	0.01676	0.0213	0.00711
	-0.24962	0.0123	0.02117	0.01694	0.02158	0.00696
	-0.21496	0.02476	0.02326	0.01256	0.01986	0.00764
	-0.17628	0.02512	0.01948	0.01401	0.0216	0.01197
	-0.13627	0.33731	0.01748	0.02721	0.0679	0.00919
	-0.09362	0.85699	0.14051	0.37971	0.43521	0.02173
	-0.04963	1	0.62954	0.95839	0.88428	0.25954
	-0.00161	0.98404	1	1	1	0.70419
	0.04772	0.87982	0.99478	0.99904	0.96165	0.91084
	0.10105	0.84042	0.94782	0.98907	0.98047	0.93461
	0.15705	0.79962	0.92304	0.96187	0.994	0.9388
	0.21438	0.81802	0.92173	0.98821	0.94172	0.95512
	0.27706	0.76774	0.92434	0.9348	0.98293	0.96492
	0.3424	0.72152	0.90086	0.91533	0.91314	0.98808
	0.41172	0.6747	0.90217	0.91664	0.917	0.98862
	0.48504	0.56625	0.87869	0.86935	0.8911	0.97157
	0.56106	0.55425	0.8513	0.82662	0.89588	0.96219
	0.64106	0.58072	0.83825	0.86261	0.89189	1
	0.72638	0.54087	0.82129	0.84833	0.8723	0.99625
	0.8184	0.50063	0.83303	0.85832	0.84767	0.99526
	0.91305	0.52684	0.82651	0.85847	0.85032	0.99001
	1.01305	0.53607	0.81216	0.82159	0.85178	0.98196
	1.11838	0.53444	0.78738	0.79753	0.85341	0.97407
	1.23173	0.53627	0.79651	0.80757	0.83409	0.97463
	1.35039	0.51465	0.78347	0.77484	0.81023	0.97684
	1.47305	0.51196	0.80042	0.76376	0.79987	0.97678
	1.60638	0.50189	0.80434	0.77431	0.80579	0.97239
	1.74371	0.5046	0.78999	0.7734	0.80875	0.96367
	1.88905	0.505	0.78216	0.7802	0.81557	0.95705
	2.04373	0.47164	0.77955	0.76354	0.82459	0.9469
	2.20506	0.47894	0.77042	0.75864	0.80496	0.93432
	2.37571	0.48573	0.76781	0.76667	0.79839	0.93114
	2.55973	0.44987	0.75607	0.7627	0.79553	0.93
	2.74906	0.45324	0.72868	0.76382	0.78315	0.93259
	2.95173	0.45309	0.71694	0.74261	0.78221	0.92793
	3.16504	0.40772	0.71172	0.74377	0.76896	0.92376
	3.38904	0.42449	0.72216	0.73753	0.7677	0.92179
	3.62772	0.43445	0.72346	0.71853	0.7592	0.91719
	3.87839	0.43243	0.7352	0.72883	0.76186	0.91434
	4.14372	0.38598	0.71172	0.7168	0.75118	0.90511
	4.42105	0.39212	0.7052	0.706	0.73945	0.91618
	4.71704	0.39277	0.71303	0.6861	0.73209	0.90494
	5.02639	0.39988	0.69998	0.70394	0.7482	0.90595
	5.35438	0.39303	0.68172	0.70126	0.7306	0.8837
	5.69971	0.3918	0.67781	0.67683	0.72528	0.88613
	6.06638	0.43419	0.6765	0.69617	0.71235	0.88505
	6.45039	0.36408	0.6765	0.66352	0.69704	0.87751
	6.85706	0.34691	0.65694	0.68239	0.69952	0.8716
	7.28639	0.38783	0.66868	0.66767	0.69206	0.86532
	7.73973	0.41119	0.65172	0.67465	0.68429	0.86156
	8.21705	0.40702	0.65302	0.67681	0.69143	0.86126
	8.72372	0.37198	0.65172	0.66192	0.69481	0.86455
	9.25439	0.38238	0.63476	0.66704	0.67903	0.85454
	9.81706	0.38578	0.62954	0.68687	0.68188	0.83838
	10.4091	0.38844	0.63606	0.69254	0.65082	0.83641
	11.0331	0.37823	0.62302	0.68815	0.64377	0.84237
	11.6931	0.35719	0.61128	0.68332	0.63452	0.83108
	12.3891	0.35277	0.60606	0.6692	0.61271	0.84006
	13.125	0.32682	0.59954	0.65639	0.62516	0.82909
	13.8997	0.33405	0.60476	0.66403	0.62876	0.80041
	14.7184	0.31733	0.5878	0.6609	0.62377	0.81777
	15.5837	0.34802	0.5865	0.63242	0.62355	0.79036
	16.4931	0.33737	0.58128	0.6619	0.61775	0.77087
	17.4571	0.34341	0.57606	0.64593	0.6204	0.78425
	18.4691	0.36518	0.57476	0.65666	0.61854	0.78229
	19.5397	0.32857	0.56041	0.66498	0.59567	0.77421
	20.6704	0.34466	0.55389	0.64586	0.57964	0.76619
	21.8624	0.32393	0.55649	0.64017	0.58091	0.76247
	23.121	0.32947	0.55519	0.63525	0.56463	0.75004
	24.4504	0.33091	0.54345	0.63149	0.5598	0.75659
	25.8504	0.319	0.53823	0.64178	0.56623	0.74043
	27.3304	0.27332	0.52649	0.62318	0.54183	0.73052
	28.889	0.28231	0.51606	0.61973	0.54165	0.70746
	30.5357	0.28499	0.51475	0.59761	0.53182	0.71633
	32.273	0.2842	0.50432	0.6053	0.54345	0.70618
	34.1091	0.26832	0.50823	0.57368	0.53512	0.7063
	36.0437	0.28557	0.50693	0.55426	0.52618	0.68023
	38.0851	0.2825	0.49649	0.56685	0.5112	0.6739
	40.2424	0.23746	0.47823	0.5525	0.49675	0.669
	42.5157	0.24902	0.47823	0.53237	0.51568	0.65198
	44.9157	0.26574	0.47171	0.5494	0.47416	0.67332
	47.4477	0.25292	0.46258	0.53238	0.4787	0.66822
	50.1184	0.23318	0.46127	0.53398	0.47145	0.65562
	52.9384	0.19805	0.44562	0.51522	0.46212	0.61396
	55.9131	0.26341	0.44953	0.49011	0.4412	0.62927
	59.0544	0.21673	0.42736	0.50715	0.43463	0.65059
	62.3651	0.23017	0.42736	0.51035	0.42382	0.63743
	65.8637	0.23254	0.42605	0.48574	0.43709	0.58912
	69.5531	0.22243	0.41562	0.4985	0.43331	0.57826
	73.4491	0.24606	0.4104	0.48081	0.41414	0.59729
	77.5571	0.2483	0.40779	0.47623	0.41642	0.56993
	81.893	0.26378	0.40779	0.4767	0.41106	0.54284
	86.4691	0.24171	0.39735	0.48094	0.41502	0.56082
	91.2984	0.21172	0.39735	0.4767	0.40188	0.54629
	96.393	0.23841	0.37909	0.44747	0.39291	0.56359
	101.77	0.23188	0.38561	0.44061	0.39679	0.53585
	107.445	0.20369	0.36866	0.44921	0.38464	0.52309
	113.432	0.22925	0.36735	0.45369	0.38025	0.52716
	119.75	0.20209	0.35561	0.42611	0.36483	0.53392
	126.418	0.21763	0.34518	0.4366	0.37575	0.52147
	133.454	0.21909	0.34779	0.40731	0.36056	0.52501
	140.88	0.19082	0.34257	0.40041	0.35273	0.51437
	148.716	0.20475	0.33344	0.42291	0.35285	0.49174
	156.984	0.19415	0.33735	0.40438	0.35763	0.49392
	165.71	0.19899	0.32822	0.40598	0.35167	0.48353
	174.917	0.20254	0.32561	0.40336	0.34364	0.49388
	184.633	0.18718	0.32561	0.3979	0.33726	0.48199
	194.886	0.19705	0.323	0.40172	0.35366	0.48577
	205.708	0.17665	0.31518	0.39552	0.32907	0.45073
	217.126	0.17022	0.31648	0.38377	0.32974	0.45857
	229.173	0.1834	0.30213	0.39828	0.3169	0.44844
	241.889	0.16696	0.30996	0.38642	0.32965	0.45136
	255.306	0.19733	0.29822	0.36727	0.32192	0.42702
	269.465	0.17724	0.30344	0.36767	0.31696	0.43535
	284.408	0.16942	0.29822	0.37058	0.31421	0.42177
	300.173	0.1775	0.29561	0.37128	0.29444	0.42014
	316.81	0.17456	0.2917	0.36369	0.31436	0.42388
	334.369	0.19314	0.28778	0.35794	0.29078	0.40653
	352.897	0.15023	0.28387	0.36549	0.28883	0.40385
	372.449	0.18019	0.28387	0.34552	0.28676	0.39902
	393.084	0.15096	0.26822	0.33532	0.28651	0.39819
	414.857	0.15567	0.26952	0.32049	0.2697	0.39072
	437.833	0.14409	0.25909	0.33115	0.26806	0.39762
	462.077	0.14804	0.263	0.31672	0.2851	0.38132
	487.662	0.13571	0.25517	0.3071	0.27086	0.3643
	514.664	0.11434	0.25387	0.29755	0.2633	0.37207
	543.154	0.14162	0.25909	0.31053	0.27205	0.3525
	573.222	0.15496	0.25256	0.30099	0.24306	0.3613
	604.948	0.13578	0.24735	0.2859	0.25465	0.34819
	638.43	0.13636	0.24474	0.30071	0.24419	0.35468
	673.762	0.12406	0.24082	0.28589	0.2367	0.35967
	711.046	0.12094	0.23691	0.27975	0.24415	0.34238
	750.389	0.10688	0.2343	0.27536	0.23701	0.3401
	791.909	0.12973	0.23561	0.27719	0.24174	0.33146
	835.722	0.1338	0.22778	0.26807	0.24328	0.33613
	881.956	0.1243	0.21865	0.26205	0.24351	0.32048
	930.726	0.13351	0.22647	0.27274	0.23015	0.32077
	982.23	0.12768	0.22126	0.26266	0.22528	0.31522
	1036.56	0.10535	0.22778	0.24812	0.20963	0.3135
	1093.9	0.12069	0.21604	0.23826	0.21069	0.31933
	1154.4	0.09282	0.21213	0.24493	0.20301	0.29142
	1218.23	0.11133	0.20821	0.23633	0.18758	0.29072
	1285.58	0.11511	0.21082	0.22904	0.19507	0.28745
	1356.67	0.10787	0.2043	0.22464	0.18733	0.28868
	1431.73	0.08936	0.19126	0.23058	0.18326	0.29224
	1510.91	0.09326	0.19386	0.21416	0.18875	0.28819
	1594.44	0.08221	0.18995	0.21678	0.19399	0.27645
	1682.57	0.11024	0.18865	0.20752	0.18786	0.26991
	1775.64	0.08613	0.17952	0.20461	0.17059	0.26957
	1873.84	0.10799	0.17952	0.19256	0.17005	0.25481
	1977.44	0.09876	0.18082	0.21011	0.18176	0.26518
	2086.72	0.09992	0.17299	0.2073	0.17965	0.26168
	2202.11	0.08818	0.16647	0.18962	0.16119	0.25664
	2323.87	0.08462	0.1743	0.1927	0.16823	0.24029
	2452.34	0.07315	0.1743	0.19749	0.13649	0.23371
	2587.93	0.06986	0.16386	0.17955	0.14147	0.2318
	2731	0.06712	0.17169	0.17505	0.14731	0.23988
	2881.96	0.09467	0.15995	0.17091	0.13865	0.21979
	3041.29	0.08458	0.14299	0.16363	0.14403	0.21836
	3209.42	0.05449	0.15343	0.15945	0.12895	0.22637
	3386.83	0.04857	0.15082	0.15585	0.12451	0.21595
	3574.04	0.12067	0.15082	0.14227	0.12802	0.2064
	3771.61	0.03855	0.1383	0.15537	0.11912	0.19915
	3980.08	0.08162	0.14951	0.16316	0.13567	0.20918
	4200.08	0.05966	0.13608	0.14408	0.10523	0.20709
	4432.24	0.03555	0.12512	0.14394	0.1135	0.20481
	4677.23	0.05537	0.13647	0.15018	0.10808	0.18394
	4935.76	0.05411	0.12447	0.13832	0.10719	0.18463
	5208.57	0.05906	0.1349	0.14068	0.10345	0.18198
	5496.46	0.04806	0.12864	0.13689	0.09726	0.17809
	4087.93	0.08182	0.12395	0.1353	0.09792	0.17205
	4314.78	0.03603	0.11377	0.13475	0.10201	0.16964
	4554.21	0.06771	0.11938	0.12766	0.10059	0.16988
	4806.92	0.04641	0.11403	0.11293	0.09362	0.16295
	5073.63	0.03793	0.10738	0.09606	0.08218	0.14727
	5355.13	0.04778	--	--	0.05743	0.15806
	5652.25

## Sheet: Figure 3b
	Figure 3b
	Delay Time (ps)	BTP-DC11	BTP-DTBO	BTP-DBO	BTP-C11-TBO	BTP-BO-TBO
		632.562	636.117	633.747	632.562	633.747
	-2.49363	--	-0.00381	0.00319	-0.02412	0.01252
	-2.34295	-0.01467	0.0371	-0.0341	-0.00304	-0.0099
	-2.19361	-0.01458	-0.01448	-0.03199	0.02167	-0.01356
	-2.04296	0.01701	0.0018	0.04237	0.01131	-0.0101
	-1.89228	0.01263	0.00191	0.01129	0.00555	0.00401
	-1.74429	0.00973	-0.0279	-0.02353	-0.01444	-0.0329
	-1.59496	0.01856	0.02488	-0.02225	0.00521	-0.04625
	-1.44296	0.01812	-0.00836	0.04872	-0.02115	-0.00509
	-1.29095	-0.01314	-0.00972	-0.04409	-0.0399	-0.03771
	-1.14162	0.0286	-0.03147	-0.00708	-0.00975	0.00669
	-0.99496	-0.00828	-0.02175	-0.02061	0.01711	-0.02273
	-0.84296	-0.00765	-0.0055	-0.04019	-0.00609	0.00533
	-0.69095	0.00671	0.01481	0.01771	-0.03233	0.03109
	-0.54294	0.00167	-0.00516	-0.01001	-0.00331	0.01512
	-0.52161	-0.01212	-0.01884	-0.02497	-0.02356	0.01179
	-0.50027	-0.00214	0.04524	-0.02346	0.01513	0.0183
	-0.47761	0.03147	0.02099	-0.00069498	-0.04703	0.01118
	-0.45495	0.03808	-0.00419	0.00352	-0.00939	0.04407
	-0.42827	-0.03828	-0.02492	-0.01907	0.00131	-0.02012
	-0.40429	-0.00791	9.28805e-05	-0.03855	-0.01205	-0.00864
	-0.37629	0.0105	-0.00266	-0.00356	-0.0023	0.02865
	-0.34694	0.01529	-0.00739	0.00426	-0.00853	0.02589
	-0.31495	0.01618	-0.01906	-0.01573	-0.02007	-0.01481
	-0.28428	0.01254	-0.0266	-0.00309	0.000330524	-0.00464
	-0.24962	0.01182	-0.02494	0.0052	-0.03862	0.03473
	-0.21496	-0.00241	-0.02745	-0.02029	-0.06242	0.04261
	-0.17628	-0.0101	-0.05725	-0.10006	-0.08683	-0.00254
	-0.13627	-0.16198	-0.40339	-0.50084	-0.51963	-0.29398
	-0.09362	-0.67587	-0.62034	-0.66168	-0.86483	-0.48624
	-0.04963	-0.80784	-0.67627	-0.64832	-0.88904	-0.50421
	-0.00161	-0.79032	-0.67797	-0.71524	-0.85717	-0.56358
	0.04772	-0.76731	-0.66949	-0.62427	-0.85658	-0.6157
	0.10105	-0.75517	-0.69492	-0.68495	-0.90889	-0.66475
	0.15705	-0.75002	-0.72203	-0.66744	-0.94629	-0.61889
	0.21438	-0.78579	-0.75593	-0.61731	-0.90667	-0.65062
	0.27706	-0.72208	-0.74068	-0.64395	-0.95873	-0.67608
	0.3424	-0.69975	-0.7	-0.62325	-0.93333	-0.74615
	0.41172	-0.72474	-0.72034	-0.59466	-0.89361	-0.6953
	0.48504	-0.71035	-0.7661	-0.62334	-0.87996	-0.67284
	0.56106	-0.69163	-0.77119	-0.62047	-0.9208	-0.74325
	0.64106	-0.65852	-0.75085	-0.63258	-0.92946	-0.73851
	0.72638	-0.67619	-0.75763	-0.61914	-0.92941	-0.71865
	0.8184	-0.69039	-0.76441	-0.62959	-0.91415	-0.73871
	0.91305	-0.67573	-0.79322	-0.62171	-0.87909	-0.76023
	1.01305	-0.66739	-0.79492	-0.61636	-0.89279	-0.7841
	1.11838	-0.62774	-0.76271	-0.6029	-0.91155	-0.77388
	1.23173	-0.60824	-0.75085	-0.63221	-0.91355	-0.79323
	1.35039	-0.64987	-0.77458	-0.63596	-0.90279	-0.81241
	1.47305	-0.63149	-0.78475	-0.6233	-0.92666	-0.80985
	1.60638	-0.65839	-0.77966	-0.62138	-0.91536	-0.79938
	1.74371	-0.65841	-0.79153	-0.58605	-0.89937	-0.82924
	1.88905	-0.64165	-0.82881	-0.61856	-0.90924	-0.84371
	2.04373	-0.66323	-0.83051	-0.62462	-0.91531	-0.8405
	2.20506	-0.64784	-0.81864	-0.60642	-0.91026	-0.84702
	2.37571	-0.63323	-0.84915	-0.60223	-0.92637	-0.87008
	2.55973	-0.60306	-0.85424	-0.63539	-0.89745	-0.8591
	2.74906	-0.60579	-0.82712	-0.65355	-0.90642	-0.84455
	2.95173	-0.61349	-0.80847	-0.61126	-0.87753	-0.86893
	3.16504	-0.63571	-0.82034	-0.64452	-0.87404	-0.88821
	3.38904	-0.59439	-0.82034	-0.63232	-0.85887	-0.8982
	3.62772	-0.5966	-0.84407	-0.61464	-0.86797	-0.85148
	3.87839	-0.63018	-0.82373	-0.60136	-0.87915	-0.88304
	4.14372	-0.60782	-0.83898	-0.6319	-0.89579	-0.94255
	4.42105	-0.57859	-0.84237	-0.6232	-0.86691	-0.90151
	4.71704	-0.55381	-0.83729	-0.63252	-0.87133	-0.8739
	5.02639	-0.60037	-0.83898	-0.62124	-0.87317	-0.87063
	5.35438	-0.59963	-0.85593	-0.64156	-0.82105	-0.91883
	5.69971	-0.59817	-0.81356	-0.64805	-0.84687	-0.8912
	6.06638	-0.52871	-0.86441	-0.64948	-0.86501	-0.89362
	6.45039	-0.53427	-0.82034	-0.62373	-0.85396	-0.9398
	6.85706	-0.56409	-0.85763	-0.65541	-0.84681	-0.91311
	7.28639	-0.58274	-0.84407	-0.6423	-0.86085	-0.9117
	7.73973	-0.54891	-0.84068	-0.65736	-0.87825	-0.94207
	8.21705	-0.57784	-0.85932	-0.6186	-0.8561	-0.90292
	8.72372	-0.53702	-0.86102	-0.61835	-0.84447	-0.90882
	9.25439	-0.60114	-0.83898	-0.63277	-0.81049	-0.9405
	9.81706	-0.57473	-0.8322	-0.6709	-0.80559	-0.89936
	10.4091	-0.60761	-0.83729	-0.62231	-0.81896	-0.92931
	11.0331	-0.62193	-0.86102	-0.63216	-0.84474	-0.90079
	11.6931	-0.56008	-0.87627	-0.57971	-0.85288	-0.87852
	12.3891	-0.57991	-0.84068	-0.59346	-0.82069	-0.87255
	13.125	-0.52973	-0.85085	-0.598	-0.81681	-0.8726
	13.8997	-0.56793	-0.8339	-0.59191	-0.77829	-0.87822
	14.7184	-0.56166	-0.83051	-0.63676	-0.80754	-0.92722
	15.5837	-0.60062	-0.92373	-0.64268	-0.81989	-0.89837
	16.4931	-0.56653	-0.89661	-0.59084	-0.80356	-0.92192
	17.4571	-0.57864	-0.87119	-0.60353	-0.83268	-0.9327
	18.4691	-0.58662	-0.90678	-0.60253	-0.81226	-0.90438
	19.5397	-0.56755	-0.84407	-0.6123	-0.80009	-0.91866
	20.6704	-0.58455	-0.88475	-0.61391	-0.79401	-0.96588
	21.8624	-0.5296	-0.84237	-0.58143	-0.82186	-0.95932
	23.121	-0.59333	-0.84237	-0.62607	-0.81634	-0.92074
	24.4504	-0.58117	-0.87797	-0.56462	-0.80728	-0.90431
	25.8504	-0.56986	-0.85085	-0.57853	-0.79098	-0.92426
	27.3304	-0.5773	-0.88814	-0.61862	-0.76894	-0.94299
	28.889	-0.56998	-0.87458	-0.6252	-0.78354	-0.92712
	30.5357	-0.52568	-0.89322	-0.57353	-0.72505	-0.86779
	32.273	-0.53523	-0.87458	-0.54167	-0.72872	-0.8899
	34.1091	-0.50976	-0.87966	-0.54366	-0.73515	-0.92937
	36.0437	-0.54462	-0.87458	-0.53499	-0.73152	-0.90892
	38.0851	-0.56331	-0.85763	-0.62042	-0.70288	-0.90451
	40.2424	-0.45743	-0.87797	-0.57745	-0.71704	-0.8748
	42.5157	-0.56115	-0.88136	-0.61243	-0.71751	-0.89629
	44.9157	-0.50999	-0.86949	-0.56635	-0.7015	-0.90707
	47.4477	-0.50854	-0.85085	-0.57696	-0.69945	-0.86626
	50.1184	-0.53484	-0.87458	-0.58446	-0.6864	-0.87659
	52.9384	-0.51725	-0.87797	-0.61896	-0.65668	-0.86372
	55.9131	-0.488	-0.81186	-0.62754	-0.70072	-0.87011
	59.0544	-0.49805	-0.79831	-0.55818	-0.70547	-0.83332
	62.3651	-0.50502	-0.83729	-0.57623	-0.68302	-0.91922
	65.8637	-0.5061	-0.8	-0.57882	-0.65057	-0.86676
	69.5531	-0.46928	-0.81017	-0.58185	-0.67152	-0.91109
	73.4491	-0.47407	-0.81017	-0.62789	-0.65681	-0.83129
	77.5571	-0.51689	-0.82712	-0.632	-0.65701	-0.87138
	81.893	-0.47807	-0.8322	-0.57052	-0.67676	-0.85203
	86.4691	-0.4397	-0.77966	-0.57376	-0.62567	-0.87304
	91.2984	-0.45873	-0.81525	-0.51119	-0.63596	-0.84695
	96.393	-0.42967	-0.78136	-0.57158	-0.61882	-0.88253
	101.77	-0.52885	-0.74237	-0.56933	-0.61753	-0.83844
	107.445	-0.42758	-0.80508	-0.59605	-0.62591	-0.80319
	113.432	-0.48847	-0.7661	-0.54974	-0.61887	-0.82729
	119.75	-0.46313	-0.77627	-0.56576	-0.64525	-0.80411
	126.418	-0.46673	-0.75763	-0.62138	-0.61359	-0.80194
	133.454	-0.47786	-0.76102	-0.55334	-0.54134	-0.85897
	140.88	-0.41494	-0.71525	-0.52345	-0.61914	-0.85881
	148.716	-0.4074	-0.75763	-0.56337	-0.57017	-0.79179
	156.984	-0.42631	-0.74068	-0.58984	-0.56758	-0.82026
	165.71	-0.44139	-0.72034	-0.568	-0.61582	-0.75576
	174.917	-0.4557	-0.67288	-0.5935	-0.54616	-0.77653
	184.633	-0.40226	-0.68814	-0.50595	-0.52952	-0.73624
	194.886	-0.40965	-0.69322	-0.57902	-0.56125	-0.77539
	205.708	-0.39087	-0.71695	-0.60463	-0.61031	-0.78953
	217.126	-0.3125	-0.68814	-0.59751	-0.57327	-0.72853
	229.173	-0.40394	-0.69831	-0.63682	-0.57398	-0.73458
	241.889	-0.34232	-0.62542	-0.46029	-0.57205	-0.76256
	255.306	-0.34943	-0.65254	-0.62848	-0.51459	-0.76595
	269.465	-0.37524	-0.62542	-0.65977	-0.5406	-0.73636
	284.408	-0.3247	-0.65085	-0.60229	-0.55326	-0.6929
	300.173	-0.32882	-0.67119	-0.53555	-0.50786	-0.69893
	316.81	-0.3572	-0.59661	-0.48652	-0.45644	-0.71691
	334.369	-0.38397	-0.58136	-0.42471	-0.5119	-0.68354
	352.897	-0.33431	-0.6	-0.44006	-0.5167	-0.65352
	372.449	-0.34397	-0.59153	-0.52555	-0.48156	-0.68043
	393.084	-0.33881	-0.56441	-0.49779	-0.49797	-0.65642
	414.857	-0.27914	-0.5339	-0.45053	-0.46303	-0.64114
	437.833	-0.36084	-0.58475	-0.48315	-0.51899	-0.66833
	462.077	-0.34679	-0.5678	-0.53991	-0.50299	-0.63235
	487.662	-0.30981	-0.53729	-0.53001	-0.45337	-0.63806
	514.664	-0.29191	-0.55424	-0.52208	-0.43652	-0.59739
	543.154	-0.36667	-0.51017	-0.51235	-0.46127	-0.61659
	573.222	-0.25397	-0.50847	-0.46957	-0.4426	-0.59203
	604.948	-0.2905	-0.51695	-0.49046	-0.45948	-0.61793
	638.43	-0.29502	-0.49153	-0.50724	-0.45116	-0.59962
	673.762	-0.25429	-0.52712	-0.50217	-0.48111	-0.58038
	711.046	-0.24792	-0.52881	-0.53652	-0.41384	-0.60907
	750.389	-0.26016	-0.48983	-0.47203	-0.44586	-0.55927
	791.909	-0.26376	-0.49831	-0.43377	-0.39322	-0.58826
	835.722	-0.25736	-0.48983	-0.45987	-0.38713	-0.52362
	881.956	-0.26512	-0.45932	-0.41492	-0.38192	-0.50445
	930.726	-0.26405	-0.47458	-0.49061	-0.39165	-0.50364
	982.23	-0.24004	-0.50847	-0.46232	-0.3746	-0.59729
	1036.56	-0.25463	-0.49322	-0.45337	-0.38588	-0.49749
	1093.9	-0.23369	-0.41864	-0.39239	-0.38572	-0.4821
	1154.4	-0.22489	-0.48136	-0.41465	-0.35674	-0.47614
	1218.23	-0.26528	-0.40847	-0.41093	-0.36548	-0.43948
	1285.58	-0.24399	-0.41525	-0.35941	-0.35566	-0.47354
	1356.67	-0.202	-0.47966	-0.41762	-0.33612	-0.46854
	1431.73	-0.25438	-0.40169	-0.36936	-0.36205	-0.45974
	1510.91	-0.21869	-0.43729	-0.42025	-0.33962	-0.45723
	1594.44	-0.24428	-0.38136	-0.41095	-0.34508	-0.41528
	1682.57	-0.15205	-0.4	-0.38796	-0.35331	-0.4512
	1775.64	-0.21133	-0.37966	-0.37342	-0.36427	-0.38102
	1873.84	-0.15875	-0.39153	-0.3725	-0.35061	-0.47216
	1977.44	-0.21699	-0.41525	-0.30752	-0.34679	-0.36352
	2086.72	-0.2271	-0.39322	-0.35085	-0.3227	-0.4161
	2202.11	-0.18615	-0.37627	-0.39014	-0.32057	-0.41584
	2323.87	-0.22201	-0.37797	-0.3688	-0.27405	-0.41674
	2452.34	-0.15642	-0.34237	-0.36263	-0.30262	-0.37007
	2587.93	-0.18446	-0.36271	-0.32486	-0.26132	-0.42949
	2731	-0.15033	-0.35763	-0.40082	-0.29477	-0.37098
	2881.96	-0.18229	-0.37966	-0.30342	-0.32013	-0.3606
	3041.29	-0.13863	-0.35424	-0.28105	-0.30406	-0.36557
	3209.42	-0.19033	-0.32203	-0.30572	-0.28245	-0.30141
	3386.83	-0.14448	-0.29322	-0.35406	-0.24536	-0.35116
	3574.04	-0.11015	-0.35932	-0.36441	-0.27031	-0.28799
	3771.61	-0.10398	-0.27627	-0.34325	-0.23054	-0.33097
	3980.08	-0.17459	-0.31695	-0.37086	-0.25922	-0.36091
	4200.08	-0.14796	-0.29661	-0.2713	-0.26871	-0.33331
	4432.24	-0.15808	-0.30678	-0.30847	-0.21933	-0.24328
	4677.23	-0.07796	-0.25763	-0.28932	-0.27362	-0.29177
	4935.76	-0.16464	-0.27458	-0.22692	-0.21319	-0.31076
	5208.57	-0.19205	-0.27458	-0.32164	-0.23168	-0.26297
	5496.46	-0.16502	-0.27458	-0.29531	-0.24027	-0.23348
	4087.93	-0.18202	-0.27797	-0.22578	-0.24794	-0.27461
	4314.78	-0.13005	-0.24915	-0.27519	-0.23247	-0.28121
	4554.21	-0.12095	-0.32203	-0.26916	-0.19215	-0.18856
	4806.92	-0.10101	-0.27627	-0.2735	-0.21277	-0.22338
	5073.63	-0.10025	-0.2661	-0.29265	-0.19586
	5355.13	-0.13314
	5652.25
