# Supplementary material for: Asymmetric small-molecule acceptor enables suppressed electron-vibration coupling and minimized driving force for organic solar cells
Source: Nat Commun. 2025 Feb 10;16:1503. doi: 10.1038/s41467-025-56799-6 (PMC11811148; doi:10.1038/s41467-025-56799-6)
Supplement: Supplementary file 24 — Source Data 4 [file 41467_2025_56799_MOESM24_ESM.xlsx]

## Sheet: Figure 4b
Figure 4b
PM6:BTP-DBO
Energy (eV)(Measured Data)	EQE(Measured Data)			Energy (eV)(Fitted Data)	EQE(Fitted Data)	EL(Fitted Data)
1.03333	1.47531e-05	1.68631	0.000796791	0.5	1.85752e-50	5.13469e-35
1.04202	1.57748e-05	1.68535	0.000822624	0.51	1.76867e-49	3.32188e-34
1.05085	1.57837e-05	1.68439	0.000835671	0.52	1.64685e-48	2.10159e-33
1.05983	1.55077e-05	1.68343	0.000845673	0.53	1.4995e-47	1.30017e-32
1.06897	1.51124e-05	1.68247	0.000862471	0.54	1.33513e-46	7.8656e-32
1.07826	1.55221e-05	1.68152	0.000892507	0.55	1.16245e-45	4.65308e-31
1.08772	1.49823e-05	1.68056	0.000934273	0.56	9.89687e-45	2.69166e-30
1.09735	1.56006e-05	1.6796	0.000975399	0.57	8.23921e-44	1.52253e-29
1.10714	1.53833e-05	1.67865	0.001	0.58	6.70709e-43	8.42111e-29
1.11712	1.47507e-05	1.6777	0.001	0.59	5.33874e-42	4.55439e-28
1.12727	1.45839e-05	1.67675	0.000982803	0.6	4.15522e-41	2.40848e-27
1.13762	1.47482e-05	1.6758	0.000950349	0.61	3.16226e-40	1.24538e-26
1.14815	1.61992e-05	1.67485	0.000920891	0.62	2.35312e-39	6.29662e-26
1.15888	1.59965e-05	1.6739	0.000902244	0.63	1.71211e-38	3.1128e-25
1.16981	1.71263e-05	1.67296	0.00089137	0.64	1.21802e-37	1.50463e-24
1.18095	2.68941e-05	1.67201	0.000877505	0.65	8.47249e-37	7.11121e-24
1.19231	4.27033e-05	1.67107	0.000850119	0.66	5.76232e-36	3.28614e-23
1.20388	6.97682e-05	1.67012	0.000807071	0.67	3.83186e-35	1.48476e-22
1.21569	0.000112	1.66918	0.000760285	0.68	2.49141e-34	6.55916e-22
1.22772	0.000186	1.66824	0.000729311	0.69	1.58381e-33	2.8331e-21
1.24	0.000299	1.6673	0.000731104	0.7	9.84413e-33	1.19645e-20
1.25253	0.000496	1.66636	0.000773888	0.71	5.98229e-32	4.94015e-20
1.26531	0.000828	1.66543	0.00084954	0.72	3.55444e-31	1.99435e-19
1.27835	0.00143	1.66449	0.000938087	0.73	2.06483e-30	7.87175e-19
1.29167	0.00246	1.66356	0.00102	0.74	1.17276e-29	3.03774e-18
1.30526	0.00444	1.66262	0.00109	0.75	6.51233e-29	1.14614e-17
1.31915	0.00799	1.66169	0.00113	0.76	3.53565e-28	4.22791e-17
1.33333	0.01372	1.66076	0.00118	0.77	1.87674e-27	1.52481e-16
1.34783	0.02318	1.65983	0.00125	0.78	9.73954e-27	5.37661e-16
1.36264	0.03993	1.6589	0.00135	0.79	4.94165e-26	1.85352e-15
1.37778	0.06671	1.65797	0.00147	0.8	2.45133e-25	6.24719e-15
1.39326	0.10583	1.65705	0.00159	0.81	1.18885e-24	2.05857e-14
1.40909	0.16698	1.65612	0.0017	0.82	5.63694e-24	6.63193e-14
1.42529	0.24427	1.6552	0.00178	0.83	2.61308e-23	2.08884e-13
1.44186	0.35158	1.65428	0.00184	0.84	1.18427e-22	6.43222e-13
1.45882	0.47113	1.65335	0.0019	0.85	5.24733e-22	1.93644e-12
1.47619	0.60108	1.65243	0.00197	0.86	2.27307e-21	5.69949e-12
1.49398	0.71987	1.65151	0.00206	0.87	9.62658e-21	1.64003e-11
1.5122	0.80523	1.65059	0.00217	0.88	3.9858e-20	4.61374e-11
1.53086	0.85841	1.64968	0.00226	0.89	1.6134e-19	1.26893e-10
1.55	0.88881	1.64876	0.00234	0.9	6.38486e-19	3.41195e-10
1.56962	0.90391	1.64784	0.0024	0.91	2.47025e-18	8.96908e-10
1.58974	0.91818	1.64693	0.00245	0.92	9.34349e-18	2.30501e-09
1.61039	0.92525	1.64602	0.00251	0.93	3.45506e-17	5.79131e-09
1.63158	1	1.6451	0.00259	0.94	1.24905e-16	1.42252e-08
1.65333	0.99938	1.64419	0.00269	0.95	4.41448e-16	3.41597e-08
1.67568	0.98114	1.64328	0.00282	0.96	1.5253e-15	8.01946e-08
1.69863	0.98341	1.64237	0.00295	0.97	5.15232e-15	1.84056e-07
1.72222	0.98693	1.64147	0.00307	0.98	1.70147e-14	4.1298e-07
1.74648	0.96366	1.64056	0.00319	0.99	5.49311e-14	9.05898e-07
1.77143	0.95984	1.63965	0.00329	1	1.73374e-13	1.94268e-06
1.7971	0.94316	1.63875	0.00339	1.01	5.34957e-13	4.0728e-06
1.82353	0.89684	1.63785	0.00348	1.02	1.6137e-12	8.34747e-06
1.85075	0.87094	1.63694	0.00357	1.03	4.75879e-12	1.67257e-05
1.87879	0.853	1.63604	0.00365	1.04	1.37195e-11	3.27629e-05
1.90769	0.79627	1.63514	0.00372	1.05	3.86675e-11	6.27405e-05
1.9375	0.76586	1.63425	0.0038	1.06	1.06542e-10	0.000117
1.96825	0.73898	1.63335	0.00387	1.07	2.86986e-10	0.000215
2	0.71792	1.63245	0.00395	1.08	7.55728e-10	0.000385
2.03279	0.71504	1.63156	0.00404	1.09	1.94551e-09	0.000673
2.06667	0.69267	1.63066	0.00415	1.1	4.89629e-09	0.00115
2.1017	0.66054	1.62977	0.00429	1.11	1.20465e-08	0.00192
2.13793	0.66868	1.62887	0.00445	1.12	2.89747e-08	0.00314
2.17544	0.68968	1.62798	0.00463	1.13	6.81299e-08	0.00502
2.21429	0.68893	1.62709	0.00481	1.14	1.56609e-07	0.00784
2.25455	0.67821	1.6262	0.00499	1.15	3.51931e-07	0.01197
2.2963	0.66398	1.62532	0.00518	1.16	7.73137e-07	0.01787
2.33962	0.65702	1.62443	0.00536	1.17	1.66041e-06	0.02608
2.38462	0.65502	1.62354	0.00554	1.18	3.48604e-06	0.0372
2.43137	0.65227	1.62266	0.00574	1.19	7.15497e-06	0.05188
2.48	0.66094	1.62177	0.00594	1.2	1.43562e-05	0.07073
		1.62089	0.00614	1.21	2.81599e-05	0.09426
		1.62001	0.00634	1.22	5.39979e-05	0.12281
		1.61913	0.00653	1.23	0.000101	0.15642
		1.61825	0.00673	1.24	0.000185	0.19477
		1.61737	0.00693	1.25	0.000332	0.23708
		1.61649	0.00714	1.26	0.000582	0.28211
		1.61562	0.00736	1.27	0.000996	0.32816
		1.61474	0.00759	1.28	0.00167	0.37318
		1.61387	0.00781	1.29	0.00273	0.41487
		1.61299	0.00804	1.3	0.00436	0.45087
		1.61212	0.00827	1.31	0.00682	0.479
		1.61125	0.00851	1.32	0.01043	0.49749
		1.61038	0.00875	1.33	0.01559	0.5051
		1.60951	0.009	1.34	0.02277	0.50133
		1.60864	0.00926	1.35	0.03252	0.48643
		1.60778	0.00952	1.36	0.0454	0.46139
		1.60691	0.0098	1.37	0.06195	0.42783
		1.60604	0.01008	1.38	0.08265	0.38781
		1.60518	0.01037	1.39	0.10779	0.34365
		1.60432	0.01067	1.4	0.13743	0.29769
		1.60346	0.01098	1.41	0.17129	0.25209
		1.6026	0.0113	1.42	0.20869	0.20869
		1.60173	0.01163	1.43	0.24857	0.16889
		1.60088	0.01199	1.44	0.28942	0.13361
		1.60002	0.01235	1.45	0.32943	0.10333
		1.59916	0.01272	1.46	0.36656	0.07812
		1.5983	0.01309	1.47	0.39873	0.05774
		1.59745	0.01346	1.48	0.42398	0.04172
		1.5966	0.01383	1.49	0.44073	0.02946
		1.59574	0.01421	1.5	0.44786	0.02034
		1.59489	0.01459	1.51	0.44489	0.01373
		1.59404	0.01499	1.52	0.43203	0.00906
		1.59319	0.01539	1.53	0.41013	0.00584
		1.59234	0.01579	1.54	0.3806	0.00368
		1.59149	0.0162	1.55	0.34528	0.00227
		1.59065	0.01662	1.56	0.3062	0.00137
		1.5898	0.01707	1.57	0.26546	0.000806
		1.58896	0.01755	1.58	0.22497	0.000464
		1.58811	0.01805	1.59	0.18638	0.000261
		1.58727	0.01858	1.6	0.15095	0.000144
		1.58643	0.01912	1.61	0.1195	7.73319e-05
		1.58559	0.01966	1.62	0.09249	4.06651e-05
		1.58475	0.0202	1.63	0.06997	2.0904e-05
		1.58391	0.02071	1.64	0.05175	1.05046e-05
		1.58307	0.02122	1.65	0.03742	5.16025e-06
		1.58223	0.02176	1.66	0.02645	2.47803e-06
		1.5814	0.02229	1.67	0.01827	1.16328e-06
		1.58056	0.0228	1.68	0.01234	5.33833e-07
		1.57973	0.02335	1.69	0.00815	2.39479e-07
		1.5789	0.02389	1.7	0.00526	1.0502e-07
		1.57806	0.02442	1.71	0.00332	4.50215e-08
		1.57723	0.02496	1.72	0.00205	1.88673e-08
		1.5764	0.02553	1.73	0.00123	7.72927e-09
		1.57557	0.02612	1.74	0.000727	3.09535e-09
		1.57475	0.02676	1.75	0.000419	1.21178e-09
		1.57392	0.02743	1.76	0.000236	4.63742e-10
		1.57309	0.02808	1.77	0.00013	1.73489e-10
		1.57227	0.02872	1.78	6.99463e-05	6.34464e-11
		1.57144	0.02937	1.79	3.68031e-05	2.26821e-11
		1.57062	0.02997	1.8	1.89297e-05	7.92682e-12
		1.5698	0.03061	1.81	9.51795e-06	2.70804e-12
		1.56898	0.03129	1.82	4.67825e-06	9.04383e-13
		1.56816	0.03204	1.83	2.24783e-06	2.95249e-13
		1.56734	0.03287	1.84	1.0558e-06	9.42249e-14
		1.56652	0.03375	1.85	4.84778e-07	2.93956e-14
		1.5657	0.03466	1.86	2.17592e-07	8.96474e-15
		1.56488	0.03559	1.87	9.5473e-08	2.67259e-15
		1.56407	0.03655	1.88	4.09504e-08	7.78875e-16
		1.56325	0.03754	1.89	1.71702e-08	2.21892e-16
		1.56244	0.03859	1.9	7.03771e-09	6.17951e-17
		1.56163	0.03969	1.91	2.81985e-09	1.68231e-17
		1.56081	0.04081	1.92	1.10449e-09	4.47709e-18
		1.56	0.04192	1.93	4.22895e-10	1.16473e-18
		1.55919	0.043	1.94	1.58286e-10	2.96205e-19
		1.55838	0.04403	1.95	5.79151e-11	7.36374e-20
		1.55758	0.04503	1.96	2.07147e-11	1.78955e-20
		1.55677	0.04603	1.97	7.24278e-12	4.25133e-21
		1.55596	0.04704	1.98	2.47553e-12	9.87292e-22
		1.55516	0.04808	1.99	8.27124e-13	2.24132e-22
		1.55435	0.04915	2	2.70153e-13	4.97393e-23
		1.55355	0.05025
		1.55274	0.05138
		1.55194	0.05253
		1.55114	0.0537
		1.55034	0.0549
		1.54954	0.05611
		1.54875	0.05733
		1.54795	0.05855
		1.54715	0.05976
		1.54636	0.06097
		1.54556	0.06217
		1.54477	0.06336
		1.54398	0.06456
		1.54318	0.06578
		1.54239	0.06701
		1.5416	0.06828
		1.54081	0.06958
		1.54003	0.07094
		1.53924	0.07235
		1.53845	0.0738
		1.53767	0.07531
		1.53688	0.07685
		1.5361	0.07843
		1.53532	0.08004
		1.53453	0.08166
		1.53375	0.08329
		1.53297	0.08493
		1.53219	0.08657
		1.53142	0.08821
		1.53064	0.08985
		1.52986	0.09148
		1.52909	0.09309
		1.52831	0.09475
		1.52754	0.09651
		1.52676	0.09832
		1.52599	0.10012
		1.52522	0.10195
		1.52445	0.10387
		1.52368	0.10585
		1.52291	0.10789
		1.52214	0.10998
		1.52138	0.11215
		1.52061	0.11437
		1.51985	0.11659
		1.51908	0.11875
		1.51832	0.12088
		1.51755	0.12306
		1.51679	0.12523
		1.51603	0.12736
		1.51527	0.12948
		1.51451	0.13162
		1.51376	0.1338
		1.513	0.13603
		1.51224	0.13832
		1.51148	0.14068
		1.51073	0.14314
		1.50997	0.14569
		1.50922	0.14832
		1.50847	0.151
		1.50772	0.15372
		1.50697	0.15646
		1.50622	0.15922
		1.50547	0.16198
		1.50472	0.16472
		1.50397	0.16742
		1.50323	0.17004
		1.50248	0.17258
		1.50173	0.17506
		1.50099	0.17752
		1.50025	0.18002
		1.4995	0.18259
		1.49876	0.18526
		1.49802	0.18804
		1.49728	0.19094
		1.49654	0.19397
		1.49581	0.19714
		1.49507	0.20042
		1.49433	0.2038
		1.49359	0.20723
		1.49286	0.21065
		1.49212	0.21402
		1.49139	0.21732
		1.49066	0.22055
		1.48993	0.22369
		1.4892	0.22676
		1.48846	0.22977
		1.48774	0.23275
		1.48701	0.23577
		1.48628	0.2389
		1.48555	0.24223
		1.48483	0.2458
		1.4841	0.24961
		1.48338	0.25358
		1.48265	0.25762
		1.48193	0.26166
		1.48121	0.26566
		1.48049	0.26964
		1.47976	0.27363
		1.47904	0.27768
		1.47833	0.28176
		1.47761	0.28584
		1.47689	0.28989
		1.47617	0.29394
		1.47546	0.2981
		1.47474	0.30249
		1.47403	0.30722
		1.47331	0.31233
		1.4726	0.31779
		1.47189	0.32356
		1.47118	0.32961
		1.47047	0.33561
		1.46976	0.3418
		1.46905	0.34814
		1.46834	0.35467
		1.46763	0.36124
		1.46693	0.36772
		1.46622	0.37409
		1.46551	0.38039
		1.46481	0.38659
		1.46411	0.39264
		1.4634	0.39857
		1.4627	0.40471
		1.462	0.41077
		1.4613	0.41682
		1.4606	0.42291
		1.4599	0.42928
		1.4592	0.43608
		1.45851	0.44325
		1.45781	0.45066
		1.45711	0.45821
		1.45642	0.46583
		1.45572	0.47341
		1.45503	0.48089
		1.45434	0.48834
		1.45364	0.49575
		1.45295	0.50314
		1.45226	0.51033
		1.45157	0.51725
		1.45088	0.52403
		1.45019	0.53089
		1.44951	0.53762
		1.44882	0.54469
		1.44813	0.55202
		1.44745	0.55965
		1.44676	0.56752
		1.44608	0.57561
		1.44539	0.58389
		1.44471	0.59227
		1.44403	0.60071
		1.44335	0.60909
		1.44267	0.61718
		1.44199	0.62528
		1.44131	0.63301
		1.44063	0.6404
		1.43995	0.64754
		1.43928	0.65439
		1.4386	0.66106
		1.43793	0.66746
		1.43725	0.67382
		1.43658	0.68023
		1.4359	0.68673
		1.43523	0.69342
		1.43456	0.70036
		1.43389	0.70751
		1.43322	0.71492
		1.43255	0.72236
		1.43188	0.7299
		1.43121	0.73735
		1.43054	0.74481
		1.42988	0.75231
		1.42921	0.75966
		1.42855	0.76676
		1.42788	0.77377
		1.42722	0.78076
		1.42655	0.78742
		1.42589	0.79353
		1.42523	0.7993
		1.42457	0.80491
		1.42391	0.81045
		1.42325	0.81575
		1.42259	0.82086
		1.42193	0.82599
		1.42127	0.83107
		1.42061	0.83583
		1.41996	0.84037
		1.4193	0.84525
		1.41865	0.85072
		1.41799	0.85656
		1.41734	0.8628
		1.41669	0.86906
		1.41603	0.87545
		1.41538	0.88168
		1.41473	0.88754
		1.41408	0.89304
		1.41343	0.89835
		1.41278	0.90334
		1.41214	0.90776
		1.41149	0.91163
		1.41084	0.91509
		1.4102	0.9181
		1.40955	0.9211
		1.40891	0.92407
		1.40826	0.9272
		1.40762	0.93062
		1.40698	0.93444
		1.40633	0.9386
		1.40569	0.94272
		1.40505	0.947
		1.40441	0.95133
		1.40377	0.95565
		1.40313	0.95976
		1.4025	0.9635
		1.40186	0.96687
		1.40122	0.96964
		1.40059	0.97188
		1.39995	0.97361
		1.39931	0.97487
		1.39868	0.976
		1.39805	0.97692
		1.39741	0.97774
		1.39678	0.97867
		1.39615	0.97995
		1.39552	0.98145
		1.39489	0.98329
		1.39426	0.98571
		1.39363	0.98816
		1.393	0.99065
		1.39238	0.99312
		1.39175	0.99536
		1.39112	0.99712
		1.3905	0.99878
		1.38987	0.99973
		1.38925	1
		1.38863	0.99983
		1.388	0.99918
		1.38738	0.99813
		1.38676	0.99719
		1.38614	0.99626
		1.38552	0.99572
		1.3849	0.99559
		1.38428	0.99573
		1.38366	0.99619
		1.38304	0.99675
		1.38242	0.9975
		1.38181	0.9982
		1.38119	0.99871
		1.38058	0.99882
		1.37996	0.99851
		1.37935	0.99783
		1.37874	0.99649
		1.37812	0.99459
		1.37751	0.99246
		1.3769	0.98984
		1.37629	0.98747
		1.37568	0.98527
		1.37507	0.98336
		1.37446	0.98177
		1.37385	0.98047
		1.37324	0.97937
		1.37263	0.97834
		1.37203	0.97755
		1.37142	0.97667
		1.37082	0.97586
		1.37021	0.97508
		1.36961	0.97414
		1.369	0.97278
		1.3684	0.97101
		1.3678	0.96875
		1.3672	0.96609
		1.3666	0.96315
		1.366	0.96009
		1.3654	0.95676
		1.3648	0.95351
		1.3642	0.95013
		1.3636	0.94664
		1.363	0.94317
		1.36241	0.93957
		1.36181	0.93621
		1.36121	0.93299
		1.36062	0.92993
		1.36003	0.92707
		1.35943	0.92444
		1.35884	0.92189
		1.35825	0.91932
		1.35765	0.91673
		1.35706	0.91425
		1.35647	0.91175
		1.35588	0.90943
		1.35529	0.90692
		1.3547	0.90427
		1.35412	0.90142
		1.35353	0.89826
		1.35294	0.89459
		1.35235	0.89068
		1.35177	0.88659
		1.35118	0.88237
		1.3506	0.87777
		1.35001	0.87301
		1.34943	0.86793
		1.34885	0.86285
		1.34826	0.85808
		1.34768	0.85361
		1.3471	0.84953
		1.34652	0.8459
		1.34594	0.84254
		1.34536	0.83938
		1.34478	0.83623
		1.3442	0.833
		1.34363	0.82956
		1.34305	0.8262
		1.34247	0.82275
		1.3419	0.81902
		1.34132	0.81493
		1.34074	0.81028
		1.34017	0.80527
		1.3396	0.80007
		1.33902	0.79477
		1.33845	0.78952
		1.33788	0.7845
		1.33731	0.77973
		1.33674	0.77514
		1.33617	0.77071
		1.3356	0.76631
		1.33503	0.76216
		1.33446	0.75831
		1.33389	0.75464
		1.33332	0.75098
		1.33276	0.74732
		1.33219	0.7437
		1.33162	0.74006
		1.33106	0.73635
		1.33049	0.73252
		1.32993	0.72852
		1.32937	0.72439
		1.3288	0.72011
		1.32824	0.71572
		1.32768	0.71113
		1.32712	0.70629
		1.32656	0.70139
		1.326	0.69654
		1.32544	0.69173
		1.32488	0.68697
		1.32432	0.68209
		1.32376	0.67739
		1.3232	0.67281
		1.32265	0.66839
		1.32209	0.66407
		1.32153	0.65991
		1.32098	0.65623
		1.32043	0.65261
		1.31987	0.64902
		1.31932	0.64542
		1.31876	0.64178
		1.31821	0.63822
		1.31766	0.63445
		1.31711	0.63051
		1.31656	0.62633
		1.31601	0.62199
		1.31546	0.61766
		1.31491	0.61317
		1.31436	0.60877
		1.31381	0.60428
		1.31326	0.59975
		1.31272	0.59525
		1.31217	0.5908
		1.31162	0.58645
		1.31108	0.58224
		1.31053	0.57822
		1.30999	0.5744
		1.30945	0.57069
		1.3089	0.56708
		1.30836	0.56354
		1.30782	0.56015
		1.30727	0.55687
		1.30673	0.55361
		1.30619	0.55029
		1.30565	0.547
		1.30511	0.54381
		1.30457	0.54018
		1.30403	0.53667
		1.3035	0.53296
		1.30296	0.52901
		1.30242	0.52492
		1.30189	0.5207
		1.30135	0.51639
		1.30081	0.51204
		1.30028	0.50777
		1.29975	0.50355
		1.29921	0.49922
		1.29868	0.49529
		1.29815	0.49126
		1.29761	0.48747
		1.29708	0.48385
		1.29655	0.48035
		1.29602	0.47694
		1.29549	0.47365
		1.29496	0.47049
		1.29443	0.46747
		1.2939	0.46458
		1.29337	0.46183
		1.29285	0.45926
		1.29232	0.45682
		1.29179	0.4541
		1.29126	0.45144
		1.29074	0.4487
		1.29021	0.44589
		1.28969	0.44297
		1.28916	0.43991
		1.28864	0.43669
		1.28812	0.43328
		1.2876	0.42969
		1.28707	0.42595
		1.28655	0.42205
		1.28603	0.41834
		1.28551	0.41454
		1.28499	0.41082
		1.28447	0.40719
		1.28395	0.40364
		1.28343	0.40018
		1.28291	0.39683
		1.2824	0.39357
		1.28188	0.39046
		1.28136	0.38745
		1.28085	0.38456
		1.28033	0.38177
		1.27982	0.37907
		1.2793	0.37647
		1.27879	0.37395
		1.27827	0.37153
		1.27776	0.36921
		1.27725	0.36698
		1.27674	0.36485
		1.27622	0.3628
		1.27571	0.36079
		1.2752	0.35883
		1.27469	0.35685
		1.27418	0.35485
		1.27367	0.35277
		1.27316	0.35056
		1.27266	0.34817
		1.27215	0.34561
		1.27164	0.34292
		1.27114	0.3401
		1.27063	0.33717
		1.27012	0.33415
		1.26962	0.33106
		1.26911	0.32792
		1.26861	0.32477
		1.2681	0.32165
		1.2676	0.3186
		1.2671	0.31568
		1.26659	0.31286
		1.26609	0.3101
		1.26559	0.30738
		1.26509	0.30468
		1.26459	0.30201
		1.26409	0.2994
		1.26359	0.29687
		1.26309	0.29445
		1.26259	0.29214
		1.26209	0.28992
		1.2616	0.28781
		1.2611	0.28579
		1.2606	0.28389
		1.26011	0.28205
		1.25961	0.28031
		1.25912	0.27862
		1.25862	0.27695
		1.25813	0.27529
		1.25763	0.27366
		1.25714	0.27204
		1.25665	0.27044
		1.25615	0.26879
		1.25566	0.26703
		1.25517	0.26511
		1.25468	0.26306
		1.25419	0.26087
		1.2537	0.25861
		1.25321	0.25631
		1.25272	0.25395
		1.25223	0.25149
		1.25174	0.2489
		1.25125	0.24618
		1.25077	0.24341
		1.25028	0.24067
		1.24979	0.23803
		1.24931	0.23553
		1.24882	0.2332
		1.24834	0.23102
		1.24785	0.22899
		1.24737	0.22714
		1.24688	0.22546
		1.2464	0.22393
		1.24592	0.22252
		1.24543	0.22117
		1.24495	0.21984
		1.24447	0.21852
		1.24399	0.21718
		1.24351	0.21581
		1.24303	0.21438
		1.24255	0.21285
		1.24207	0.21116
		1.24159	0.20931
		1.24111	0.20731
		1.24064	0.20523
		1.24016	0.2031
		1.23968	0.20098
		1.23921	0.19885
		1.23872	0.19667
		1.23825	0.19443
		1.23777	0.19211
		1.2373	0.18974
		1.23683	0.18741
		1.23635	0.18516
		1.23588	0.18306
		1.2354	0.18111
		1.23494	0.17929
		1.23446	0.17756
		1.23399	0.17591
		1.23352	0.17436
		1.23305	0.17294
		1.23258	0.17168
		1.23211	0.17058
		1.23164	0.16958
		1.23117	0.1686
		1.2307	0.16756
		1.23023	0.16641
		1.22977	0.16515
		1.22929	0.16379
		1.22883	0.16236
		1.22837	0.16086
		1.22791	0.15927
		1.22743	0.15759
		1.22697	0.15581
		1.22651	0.15393
		1.22604	0.15198
		1.22557	0.15002
		1.22511	0.14815
		1.22466	0.14615
		1.22418	0.14428
		1.22372	0.14241
		1.22327	0.1406
		1.22281	0.13884
		1.22234	0.13716
		1.22188	0.13554
		1.22142	0.13398
		1.22097	0.13251
		1.2205	0.13108
		1.22004	0.12964
		1.21958	0.12842
		1.21913	0.12718
		1.21867	0.12602
		1.21822	0.1249
		1.21775	0.12379
		1.2173	0.12267
		1.21684	0.12154
		1.21639	0.12039
		1.21594	0.1192
		1.21548	0.11797
		1.21503	0.11669
		1.21457	0.11534
		1.21412	0.11391
		1.21366	0.11239
		1.21321	0.11079
		1.21276	0.10914
		1.21231	0.10747
		1.21186	0.1058
		1.21141	0.10416
		1.21096	0.10258
		1.21051	0.10108
		1.21006	0.09966
		1.20961	0.09836
		1.20917	0.09715
		1.20872	0.09602
		1.20826	0.09496
		1.20781	0.09394
		1.20736	0.09295
		1.20692	0.092
		1.20647	0.09107
		1.20603	0.09017
		1.20559	0.08928
		1.20515	0.0884
		1.2047	0.08752
		1.20426	0.08665
		1.20381	0.08579
		1.20337	0.08493
		1.20293	0.08405
		1.20248	0.08312
		1.20204	0.08213
		1.2016	0.08108
		1.20115	0.07996
		1.20071	0.07878
		1.20027	0.07753
		1.19983	0.07622
		1.19939	0.07487
		1.19896	0.0735
		1.19852	0.07215
		1.19808	0.07084
		1.19764	0.0696
		1.1972	0.06843
		1.19676	0.06733
		1.19632	0.06629
		1.1959	0.06531
		1.19546	0.0644
		1.19502	0.06354
		1.19458	0.06273
		1.19414	0.06197
		1.19372	0.06124
		1.19328	0.06053
		1.19285	0.05982
		1.19241	0.0591
		1.19199	0.05838
		1.19155	0.05763
		1.19112	0.05687
		1.19068	0.05609
		1.19026	0.0553
		1.18983	0.05449
		1.18939	0.05368
		1.18896	0.05286
		1.18854	0.05204
		1.1881	0.05122
		1.18767	0.0504
		1.18725	0.04956
		1.18682	0.04872
		1.18639	0.04788
		1.18597	0.04709
		1.18554	0.04635
		1.18511	0.04567
		1.18469	0.04503
		1.18426	0.04439
		1.18383	0.04374
		1.18341	0.04308
		1.18298	0.04242
		1.18255	0.0418
		1.18213	0.04123
		1.18171	0.04069
		1.18129	0.04014
		1.18086	0.03956
		1.18044	0.03893
		1.18002	0.03829
		1.17959	0.03766
		1.17918	0.03707
		1.17875	0.03653
		1.17834	0.03602
		1.17791	0.03552
		1.1775	0.03501
		1.17707	0.03449
		1.17666	0.03396
		1.17624	0.03342
		1.17582	0.03288
		1.1754	0.03234
		1.17499	0.0318
		1.17456	0.03125
		1.17415	0.03071
		1.17373	0.03018
		1.17332	0.02966
		1.1729	0.02916
		1.17249	0.02868
		1.17207	0.02822
		1.17166	0.02778
		1.17125	0.02733
		1.17083	0.02686
		1.17042	0.02636
		1.17	0.02581
		1.16959	0.02523
		1.16918	0.02465
		1.16876	0.02408
		1.16836	0.02354
		1.16795	0.02302
		1.16753	0.02252
		1.16712	0.02204
		1.16671	0.0216
		1.1663	0.02121
		1.1659	0.02086
		1.16549	0.02056
		1.16507	0.02028
		1.16467	0.01999
		1.16426	0.01969
		1.16385	0.01937
		1.16345	0.01904
		1.16304	0.0187
		1.16264	0.01835
		1.16222	0.018
		1.16182	0.01766
		1.16142	0.01733
		1.16102	0.01702
		1.1606	0.01672
		1.1602	0.01643
		1.1598	0.01615
		1.1594	0.01586
		1.15899	0.01556
		1.15859	0.01527
		1.15819	0.01497
		1.15779	0.01468
		1.15739	0.01439
		1.15699	0.01411
		1.15658	0.01383
		1.15618	0.01355
		1.15578	0.01327
		1.15538	0.01298
		1.15498	0.01269
		1.15458	0.0124
		1.15419	0.01211
		1.15379	0.01183
		1.15339	0.01155
		1.15298	0.01125
		1.15259	0.01094
		1.15219	0.01061
		1.1518	0.01029
		1.1514	0.00999
		1.151	0.00972
		1.15061	0.00948
		1.15021	0.00926
		1.14982	0.00904
		1.14943	0.00882
		1.14903	0.0086
		1.14864	0.00837
		1.14824	0.00813
		1.14785	0.00787
		1.14746	0.00757
		1.14706	0.00724
		1.14667	0.00687
		1.14628	0.00649
		1.14589	0.0061
		1.1455	0.00572
		1.14511	0.00534
		1.14471	0.00497
		1.14433	0.00462
		1.14394	0.00431
		1.14355	0.00403
		1.14316	0.00379
		1.14277	0.00357
		1.14238	0.00336
		1.14199	0.00315
		1.14161	0.00293
		1.14122	0.00271
		1.14084	0.00249
		1.14045	0.00228
		1.14006	0.00207
		1.13967	0.00188
		1.13929	0.00172
		1.1389	0.00158
		1.13852	0.00147
		1.13814	0.00139
		1.13775	0.00133
		1.13736	0.0013
		1.13699	0.00128
		1.1366	0.00127
		1.13622	0.00127
		1.13583	0.00127
		1.13546	0.00127
		1.13507	0.00127
		1.13469	0.00126
		1.13431	0.00123
		1.13393	0.00119
		1.13355	0.00112
		1.13317	0.00105
		1.13279	0.000985859
		1.13241	0.000940841
		1.13203	0.000916027
		1.13166	0.000886206
		1.13127	0.000820954
		1.13089	0.000698527
		1.13052	0.000529782
		1.13014	0.000361525
		1.12976	0.000241327
		1.12939	0.000228513
		1.12901	0.000319298
		1.12864	0.000255438
		1.12826	0.000191579
		1.12788	0.000127718
		1.12751	6.38592e-05
		1.12713	0

## Sheet: Figure 4c
Figure 4c
PM6:BTP-DTBO
Energy (eV)(Measured Data)	EQE(Measured Data)			Energy (eV)(Fitted Data)	EQE(Fitted Data)	(Fitted Data)	EL(Fitted Data)
2.48	0.70054	1.67296	0.000904765	1.12713	0.00203	1.0333	3.64347e-12
2.4314	0.69399	1.67201	0.000986855	1.12751	0.00207	1.03475	4.34871e-12
2.3846	0.69701	1.67107	0.00104	1.12788	0.00211	1.0362	5.18717e-12
2.3396	0.69797	1.67012	0.00107	1.12826	0.00216	1.03764	6.18336e-12
2.2963	0.69939	1.66918	0.00106	1.12864	0.0022	1.03909	7.3662e-12
2.2545	0.70362	1.66824	0.00104	1.12901	0.00224	1.04054	8.76975e-12
2.2143	0.70343	1.6673	0.00102	1.12939	0.00229	1.04199	1.04341e-11
2.1754	0.69935	1.66636	0.00101	1.12976	0.00234	1.042	1.0448e-11
2.1379	0.67648	1.66543	0.00104	1.13014	0.00238	1.04344	1.24064e-11
2.1017	0.66061	1.66449	0.00106	1.13052	0.00243	1.04489	1.47423e-11
2.0667	0.66976	1.66356	0.00108	1.13089	0.00248	1.04633	1.75068e-11
2.0328	0.67427	1.66262	0.00106	1.13127	0.00253	1.04778	2.07765e-11
2	0.67537	1.66169	0.00103	1.13166	0.00258	1.04923	2.46412e-11
1.9683	0.68483	1.66076	0.000995401	1.13203	0.00263	1.05068	2.92064e-11
1.9375	0.69656	1.65983	0.000991184	1.13241	0.00268	1.0508	2.96275e-11
1.9077	0.71641	1.6589	0.00102	1.13279	0.00274	1.05213	3.45953e-11
1.8788	0.75208	1.65797	0.00107	1.13317	0.00279	1.05357	4.09526e-11
1.8507	0.76785	1.65705	0.00111	1.13355	0.00285	1.05502	4.84473e-11
1.8235	0.80878	1.65612	0.0011	1.13393	0.00291	1.05647	5.72774e-11
1.7971	0.87533	1.6552	0.00104	1.13431	0.00296	1.05792	6.76739e-11
1.7714	0.92533	1.65428	0.000948733	1.13469	0.00302	1.05937	7.99067e-11
1.7465	0.94029	1.65335	0.000852857	1.13507	0.00308	1.0598	8.39698e-11
1.7222	0.96157	1.65243	0.0007901	1.13546	0.00314	1.06081	9.42909e-11
1.6986	0.9738	1.65151	0.000779125	1.13583	0.0032	1.06226	1.11194e-10
1.6757	0.97056	1.65059	0.000814423	1.13622	0.00327	1.06371	1.31044e-10
1.6533	1	1.64968	0.000870723	1.1366	0.00333	1.06516	1.5434e-10
1.6316	0.99536	1.64876	0.000921783	1.13699	0.0034	1.06661	1.81661e-10
1.6104	0.93561	1.64784	0.0009537	1.13736	0.00346	1.06806	2.13684e-10
1.5897	0.93089	1.64693	0.000968496	1.13775	0.00353	1.069	2.3747e-10
1.5696	0.9351	1.64602	0.000977298	1.13814	0.0036	1.0695	2.51192e-10
1.55	0.92686	1.6451	0.00098959	1.13852	0.00367	1.07095	2.95097e-10
1.5309	0.90389	1.64419	0.001	1.1389	0.00374	1.0724	3.46455e-10
1.5122	0.86714	1.64328	0.001	1.13929	0.00382	1.07385	4.06495e-10
1.494	0.81123	1.64237	0.000977687	1.13967	0.00389	1.0753	4.76636e-10
1.4762	0.73375	1.64147	0.000922102	1.14006	0.00397	1.07674	5.58526e-10
1.4588	0.65216	1.64056	0.000843005	1.14045	0.00405	1.07819	6.54071e-10
1.4419	0.56583	1.63965	0.000756611	1.14084	0.00412	1.0783	6.6176e-10
1.4253	0.46052	1.63875	0.000672772	1.14122	0.0042	1.07964	7.65474e-10
1.4091	0.36438	1.63785	0.000594644	1.14161	0.00428	1.08109	8.95284e-10
1.3933	0.26497	1.63694	0.000523285	1.14199	0.00437	1.08254	1.04644e-09
1.3778	0.18616	1.63604	0.000463329	1.14238	0.00445	1.08399	1.22235e-09
1.3626	0.11919	1.63514	0.000434176	1.14277	0.00454	1.08543	1.42692e-09
1.3478	0.0721	1.63425	0.00045939	1.14316	0.00463	1.08688	1.66467e-09
1.3333	0.04218	1.63335	0.000551976	1.14355	0.00471	1.0877	1.81566e-09
1.3191	0.02413	1.63245	0.000704641	1.14394	0.0048	1.08833	1.9408e-09
1.3053	0.01334	1.63156	0.000883863	1.14433	0.0049	1.08978	2.2613e-09
1.2917	0.00736	1.63066	0.00105	1.14471	0.00499	1.09123	2.63305e-09
1.2784	0.00424	1.62977	0.00118	1.14511	0.00508	1.09267	3.06398e-09
1.2653	0.00242	1.62887	0.00127	1.1455	0.00518	1.09412	3.56317e-09
1.2525	0.00144	1.62798	0.00134	1.14589	0.00528	1.09557	4.14107e-09
1.24	0.000880246	1.62709	0.00142	1.14628	0.00538	1.09702	4.80964e-09
1.2277	0.000562373	1.6262	0.00152	1.14667	0.00548	1.0973	4.95125e-09
1.2157	0.000353651	1.62532	0.00162	1.14706	0.00559	1.09847	5.5826e-09
1.2039	0.000232947	1.62443	0.00172	1.14746	0.00569	1.09991	6.47569e-09
1.1923	0.0001513	1.62354	0.0018	1.14785	0.0058	1.10136	7.50688e-09
1.181	0.00010037	1.62266	0.00187	1.14824	0.00591	1.10281	8.69676e-09
1.1698	6.65844e-05	1.62177	0.00194	1.14864	0.00602	1.10426	1.00689e-08
1.1589	3.45228e-05	1.62089	0.00204	1.14903	0.00613	1.10571	1.165e-08
1.1481	2.0603e-05	1.62001	0.00216	1.14943	0.00625	1.1071	1.33963e-08
1.1376	1.29047e-05	1.61913	0.00228	1.14982	0.00636	1.10716	1.3471e-08
1.1273	7.89935e-06	1.61825	0.00239	1.15021	0.00648	1.1086	1.55667e-08
1.1171	4.76412e-06	1.61737	0.0025	1.15061	0.0066	1.11005	1.7977e-08
1.1071	2.74368e-06	1.61649	0.00259	1.151	0.00673	1.1115	2.07473e-08
1.0973	1.61227e-06	1.61562	0.00268	1.1514	0.00685	1.11295	2.39294e-08
1.0877	9.65389e-07	1.61474	0.00276	1.1518	0.00698	1.1144	2.7582e-08
1.0783	4.5171e-07	1.61387	0.00283	1.15219	0.00711	1.11584	3.1772e-08
1.069	7.22125e-08	1.61299	0.00287	1.15259	0.00724	1.1171	3.58982e-08
1.0598	1.31688e-08	1.61212	0.00289	1.15298	0.00737	1.11729	3.65753e-08
1.0508	2.31394e-08	1.61125	0.00291	1.15339	0.00751	1.11874	4.20781e-08
1.042	0	1.61038	0.00294	1.15379	0.00765	1.12019	4.83781e-08
1.0333	2.41763e-08	1.60951	0.00299	1.15419	0.00779	1.12164	5.55861e-08
	--	1.60864	0.00308	1.15458	0.00793	1.12309	6.38275e-08
	--	1.60778	0.00318	1.15498	0.00808	1.12453	7.32443e-08
	--	1.60691	0.00327	1.15538	0.00822	1.12598	8.39971e-08
	--	1.60604	0.00336	1.15578	0.00837	1.1273	9.51021e-08
	--	1.60518	0.00343	1.15618	0.00852	1.12743	9.62675e-08
	--	1.60432	0.00349	1.15658	0.00868	1.12888	1.1026e-07
	--	1.60346	0.00354	1.15699	0.00884	1.13033	1.26207e-07
	--	1.6026	0.00359	1.15739	0.009	1.13177	1.44368e-07
	--	1.60173	0.00365	1.15779	0.00916	1.13322	1.65039e-07
	--	1.60088	0.00373	1.15819	0.00933	1.13467	1.88549e-07
	--	1.60002	0.0038	1.15859	0.00949	1.13612	2.15271e-07
	--	1.59916	0.00389	1.15899	0.00966	1.13757	2.45625e-07
	--	1.5983	0.00397	1.1594	0.00984	1.1376	2.4637e-07
	--	1.59745	0.00406	1.1598	0.01001	1.13901	2.80081e-07
	--	1.5966	0.00415	1.1602	0.01019	1.14046	3.19168e-07
	--	1.59574	0.00425	1.1606	0.01037	1.14191	3.6348e-07
	--	1.59489	0.00436	1.16102	0.01056	1.14336	4.13681e-07
	--	1.59404	0.00449	1.16142	0.01075	1.14481	4.70516e-07
	--	1.59319	0.00461	1.16182	0.01094	1.14626	5.34822e-07
	--	1.59234	0.00473	1.16222	0.01113	1.1477	6.0753e-07
	--	1.59149	0.00484	1.16264	0.01133	1.1481	6.29026e-07
	--	1.59065	0.00493	1.16304	0.01153	1.14915	6.89685e-07
	--	1.5898	0.00502	1.16345	0.01173	1.1506	7.82453e-07
	--	1.58896	0.00512	1.16385	0.01193	1.15205	8.87136e-07
	--	1.58811	0.00521	1.16426	0.01215	1.1535	1.00519e-06
	--	1.58727	0.0053	1.16428	0.01216	1.15494	1.13823e-06
	--	1.58643	0.0054	1.16467	0.01236	1.15639	1.28805e-06
	--	1.58559	0.00552	1.16483	0.01244	1.15784	1.45668e-06
	--	1.58475	0.00567	1.16507	0.01257	1.1589	1.59321e-06
		1.58391	0.00586	1.16538	0.01273	1.15929	1.64634e-06
		1.58307	0.00607	1.16549	0.01279	1.16074	1.85951e-06
		1.58223	0.00623	1.1659	0.01301	1.16219	2.09895e-06
		1.5814	0.0064	1.16592	0.01303	1.16363	2.36772e-06
		1.58056	0.00668	1.1663	0.01324	1.16508	2.66922e-06
		1.57973	0.00667	1.16647	0.01333	1.16653	3.00719e-06
		1.5789	0.00685	1.16671	0.01347	1.16798	3.38582e-06
		1.57806	0.00699	1.16701	0.01364	1.16943	3.80969e-06
		1.57723	0.00712	1.16712	0.0137	1.1698	3.92715e-06
		1.5764	0.00723	1.16753	0.01394	1.17087	4.28392e-06
		1.57557	0.00734	1.16756	0.01395	1.17232	4.81412e-06
		1.57475	0.00743	1.16795	0.01418	1.17377	5.40651e-06
		1.57392	0.00755	1.16811	0.01427	1.17522	6.06794e-06
		1.57309	0.00775	1.16836	0.01442	1.17667	6.80598e-06
		1.57227	0.00797	1.16865	0.0146	1.17811	7.62894e-06
		1.57144	0.00811	1.16876	0.01467	1.17956	8.54599e-06
		1.57062	0.00856	1.16918	0.01492	1.181	9.55895e-06
		1.5698	0.00883	1.16959	0.01517	1.18101	9.56721e-06
		1.56898	0.00912	1.17	0.01543	1.18246	1.07037e-05
		1.56816	0.0094	1.17042	0.01569	1.18391	1.19675e-05
		1.56734	0.00965	1.17083	0.01596	1.18536	1.33721e-05
		1.56652	0.00988	1.17125	0.01623	1.1868	1.49321e-05
		1.5657	0.01011	1.17166	0.0165	1.18825	1.66635e-05
		1.56488	0.01037	1.17207	0.01678	1.1897	1.85839e-05
		1.56407	0.01066	1.17249	0.01706	1.19115	2.07125e-05
		1.56325	0.01097	1.1729	0.01735	1.1923	2.2568e-05
		1.56244	0.01127	1.17332	0.01764	1.1926	2.30702e-05
		1.56163	0.01155	1.17373	0.01793	1.19404	2.56799e-05
		1.56081	0.01181	1.17415	0.01823	1.19549	2.85668e-05
		1.56	0.01206	1.17456	0.01853	1.19694	3.17581e-05
		1.55919	0.01235	1.17499	0.01884	1.19839	3.52835e-05
		1.55838	0.01266	1.1754	0.01915	1.19984	3.91754e-05
		1.55758	0.013	1.17582	0.01947	1.20129	4.3469e-05
		1.55677	0.01333	1.17624	0.01979	1.20273	4.82026e-05
		1.55596	0.01364	1.17666	0.02012	1.2039	5.23643e-05
		1.55516	0.01392	1.17707	0.02044	1.20418	5.34178e-05
		1.55435	0.0142	1.1775	0.02078	1.20563	5.91596e-05
		1.55355	0.01451	1.17791	0.02111	1.20708	6.54772e-05
		1.55274	0.01487	1.17834	0.02146	1.20853	7.24234e-05
		1.55194	0.01527	1.17875	0.0218	1.20997	8.00556e-05
		1.55114	0.01571	1.17918	0.02216	1.21142	8.84362e-05
		1.55034	0.01616	1.17959	0.02251	1.21287	9.7632e-05
		1.54954	0.01661	1.18002	0.02288	1.21432	0.000107716
		1.54875	0.01705	1.18044	0.02324	1.2157	0.000118235
		1.54795	0.01748	1.18086	0.02362	1.21577	0.000118766
		1.54715	0.0179	1.18129	0.024	1.21721	0.000130866
		1.54636	0.01831	1.18171	0.02437	1.21866	0.000144108
		1.54556	0.01871	1.18213	0.02477	1.22011	0.000158589
		1.54477	0.0191	1.18255	0.02515	1.22156	0.000174414
		1.54398	0.0195	1.18298	0.02555	1.22301	0.000191697
		1.54318	0.0199	1.18341	0.02596	1.22446	0.000210559
		1.54239	0.02033	1.18383	0.02636	1.2259	0.000231131
		1.5416	0.02078	1.18426	0.02678	1.22735	0.000253551
		1.54081	0.02125	1.18469	0.0272	1.2277	0.000259233
		1.54003	0.02175	1.18511	0.02762	1.2288	0.00027797
		1.53924	0.02228	1.18554	0.02805	1.23025	0.000304547
		1.53845	0.02284	1.18597	0.02849	1.2317	0.000333454
		1.53767	0.02342	1.18639	0.02893	1.23314	0.000364873
		1.53688	0.02401	1.18682	0.02938	1.23459	0.000398999
		1.5361	0.0246	1.18725	0.02983	1.23604	0.000436041
		1.53532	0.02518	1.18767	0.03028	1.23749	0.000476219
		1.53453	0.02576	1.1881	0.03075	1.23894	0.000519769
		1.53375	0.02634	1.18854	0.03122	1.24	0.000554027
		1.53297	0.02692	1.18896	0.03169	1.24039	0.000566943
		1.53219	0.02752	1.18939	0.03217	1.24183	0.000618005
		1.53142	0.02811	1.18983	0.03266	1.24328	0.00067324
		1.53064	0.02869	1.19026	0.03316	1.24473	0.000732946
		1.52986	0.02927	1.19068	0.03365	1.24618	0.000797441
		1.52909	0.02984	1.19112	0.03416	1.24763	0.000867061
		1.52831	0.03044	1.19155	0.03467	1.24907	0.000942161
		1.52754	0.03108	1.19199	0.03519	1.25052	0.00102
		1.52676	0.03178	1.19241	0.03571	1.25197	0.00111
		1.52599	0.03252	1.19285	0.03624	1.2525	0.00114
		1.52522	0.03328	1.19328	0.03678	1.25342	0.0012
		1.52445	0.03406	1.19372	0.03732	1.25487	0.00131
		1.52368	0.03482	1.19414	0.03786	1.25631	0.00141
		1.52291	0.03557	1.19458	0.03842	1.25776	0.00153
		1.52214	0.03634	1.19502	0.03898	1.25921	0.00166
		1.52138	0.03715	1.19546	0.03956	1.26066	0.00179
		1.52061	0.038	1.1959	0.04013	1.26211	0.00193
		1.51985	0.03888	1.19632	0.0407	1.26356	0.00209
		1.51908	0.03979	1.19676	0.04129	1.265	0.00225
		1.51832	0.04068	1.1972	0.04189	1.2653	0.00229
		1.51755	0.04156	1.19764	0.04249	1.26645	0.00243
		1.51679	0.04243	1.19808	0.0431	1.2679	0.00262
		1.51603	0.04332	1.19852	0.04372	1.26935	0.00282
		1.51527	0.04426	1.19896	0.04434	1.2708	0.00304
		1.51451	0.04525	1.19939	0.04495	1.27224	0.00326
		1.51376	0.04629	1.19983	0.04559	1.27369	0.00351
		1.513	0.04736	1.20027	0.04623	1.27514	0.00377
		1.51224	0.04844	1.20071	0.04688	1.27659	0.00405
		1.51148	0.04951	1.20115	0.04754	1.27804	0.00434
		1.51073	0.0506	1.2016	0.0482	1.2784	0.00442
		1.50997	0.05171	1.20204	0.04887	1.27949	0.00466
		1.50922	0.05285	1.20248	0.04955	1.28093	0.00499
		1.50847	0.05404	1.20293	0.05023	1.28238	0.00534
		1.50772	0.05525	1.20337	0.05093	1.28383	0.00572
		1.50697	0.05648	1.20381	0.05162	1.28528	0.00612
		1.50622	0.05772	1.20426	0.05233	1.28673	0.00654
		1.50547	0.05898	1.2047	0.05304	1.28817	0.00698
		1.50472	0.06025	1.20515	0.05376	1.28962	0.00745
		1.50397	0.06154	1.20559	0.05449	1.29107	0.00795
		1.50323	0.06282	1.20603	0.0552	1.2917	0.00818
		1.50248	0.06411	1.20647	0.05594	1.29252	0.00848
		1.50173	0.06538	1.20692	0.05669	1.29397	0.00903
		1.50099	0.06665	1.20736	0.05744	1.29541	0.00962
		1.50025	0.06793	1.20781	0.0582	1.29686	0.01023
		1.4995	0.06922	1.20826	0.05897	1.29831	0.01088
		1.49876	0.07053	1.20872	0.05977	1.29976	0.01157
		1.49802	0.07186	1.20917	0.06055	1.30121	0.01229
		1.49728	0.07325	1.20961	0.06134	1.30266	0.01304
		1.49654	0.07469	1.21006	0.06214	1.3041	0.01383
		1.49581	0.07621	1.21051	0.06294	1.3053	0.01452
		1.49507	0.07778	1.21096	0.06375	1.30555	0.01466
		1.49433	0.07937	1.21141	0.06457	1.307	0.01553
		1.49359	0.08097	1.21186	0.0654	1.30845	0.01645
		1.49286	0.08254	1.21231	0.06623	1.3099	0.0174
		1.49212	0.08411	1.21276	0.06707	1.31134	0.0184
		1.49139	0.08568	1.21321	0.06792	1.31279	0.01944
		1.49066	0.08728	1.21366	0.06877	1.31424	0.02053
		1.48993	0.08889	1.21412	0.06963	1.31569	0.02167
		1.4892	0.09048	1.21457	0.0705	1.31714	0.02285
		1.48846	0.09205	1.21503	0.0714	1.31859	0.02409
		1.48774	0.09359	1.21548	0.07228	1.3191	0.02454
		1.48701	0.09514	1.21594	0.07317	1.32003	0.02537
		1.48628	0.09676	1.21639	0.07407	1.32148	0.02671
		1.48555	0.09848	1.21684	0.07497	1.32293	0.0281
		1.48483	0.10033	1.2173	0.07588	1.32438	0.02954
		1.4841	0.1023	1.21775	0.0768	1.32583	0.03104
		1.48338	0.10433	1.21822	0.07775	1.32727	0.03259
		1.48265	0.1064	1.21867	0.07868	1.32872	0.0342
		1.48193	0.10846	1.21913	0.07962	1.33017	0.03587
		1.48121	0.11053	1.21958	0.08056	1.33162	0.03759
		1.48049	0.11262	1.22004	0.08151	1.33307	0.03937
		1.47976	0.11475	1.2205	0.08247	1.3333	0.03966
		1.47904	0.11694	1.22097	0.08346	1.33451	0.04121
		1.47833	0.11919	1.22142	0.08444	1.33596	0.04311
		1.47761	0.12148	1.22188	0.08542	1.33741	0.04506
		1.47689	0.12383	1.22234	0.0864	1.33886	0.04708
		1.47617	0.12623	1.22281	0.08742	1.34031	0.04915
		1.47546	0.12873	1.22327	0.08842	1.34176	0.05129
		1.47474	0.13135	1.22372	0.08943	1.3432	0.05348
		1.47403	0.13413	1.22418	0.09044	1.34465	0.05573
		1.47331	0.13709	1.22466	0.09148	1.3461	0.05803
		1.4726	0.14022	1.22511	0.09251	1.34755	0.0604
		1.47189	0.14349	1.22557	0.09354	1.3478	0.06081
		1.47118	0.14689	1.22604	0.09458	1.349	0.06282
		1.47047	0.1504	1.22651	0.09565	1.35044	0.06529
		1.46976	0.15401	1.22697	0.0967	1.35189	0.06783
		1.46905	0.1577	1.22743	0.09775	1.35334	0.07041
		1.46834	0.16147	1.22791	0.09884	1.35479	0.07305
		1.46763	0.16531	1.22837	0.09991	1.35624	0.07573
		1.46693	0.16918	1.22883	0.10098	1.35769	0.07847
		1.46622	0.17306	1.22929	0.10206	1.35913	0.08126
		1.46551	0.17692	1.22977	0.10318	1.36058	0.08408
		1.46481	0.18075	1.23023	0.10427	1.36203	0.08696
		1.46411	0.18455	1.2307	0.10537	1.3626	0.0881
		1.4634	0.18837	1.23117	0.1065	1.36348	0.08987
		1.4627	0.19224	1.23164	0.1076	1.36493	0.09282
		1.462	0.19621	1.23211	0.10875	1.36637	0.09581
		1.4613	0.2003	1.23258	0.10986	1.36782	0.09883
		1.4606	0.20452	1.23305	0.11099	1.36927	0.10189
		1.4599	0.20886	1.23352	0.11214	1.37072	0.10497
		1.4592	0.21332	1.23399	0.11328	1.37217	0.10807
		1.45851	0.21792	1.23446	0.11441	1.37361	0.1112
		1.45781	0.22266	1.23494	0.11559	1.37506	0.11434
		1.45711	0.22754	1.2354	0.11673	1.37651	0.1175
		1.45642	0.23252	1.23588	0.11792	1.3778	0.12032
		1.45572	0.23756	1.23635	0.11907	1.37796	0.12067
		1.45503	0.24263	1.23683	0.12026	1.37941	0.12385
		1.45434	0.24766	1.2373	0.12143	1.38086	0.12703
		1.45364	0.25265	1.23777	0.12259	1.3823	0.1302
		1.45295	0.25759	1.23825	0.1238	1.38375	0.13338
		1.45226	0.26253	1.23872	0.12497	1.3852	0.13654
		1.45157	0.2675	1.23921	0.12619	1.38665	0.13969
		1.45088	0.27255	1.23968	0.12737	1.3881	0.14282
		1.45019	0.27772	1.24016	0.12858	1.38954	0.14593
		1.44951	0.283	1.24064	0.12978	1.39099	0.14902
		1.44882	0.2884	1.24111	0.13099	1.39244	0.15207
		1.44813	0.29392	1.24159	0.1322	1.3933	0.15386
		1.44745	0.29958	1.24207	0.13342	1.39389	0.15508
		1.44676	0.30544	1.24255	0.13464	1.39534	0.15806
		1.44608	0.31155	1.24303	0.13586	1.39679	0.16099
		1.44539	0.31794	1.24351	0.13708	1.39823	0.16387
		1.44471	0.32457	1.24399	0.13831	1.39968	0.1667
		1.44403	0.33134	1.24447	0.13954	1.40113	0.16946
		1.44335	0.33817	1.24495	0.14077	1.40258	0.17217
		1.44267	0.34497	1.24543	0.142	1.40403	0.17481
		1.44199	0.35172	1.24592	0.14323	1.40547	0.17737
		1.44131	0.3584	1.2464	0.14447	1.40692	0.17986
		1.44063	0.36503	1.24688	0.14571	1.40837	0.18227
		1.43995	0.37158	1.24737	0.14695	1.4091	0.18345
		1.43928	0.37801	1.24785	0.14819	1.40982	0.18459
		1.4386	0.38432	1.24834	0.14943	1.41127	0.18682
		1.43793	0.39055	1.24882	0.15067	1.41271	0.18896
		1.43725	0.3967	1.24931	0.15191	1.41416	0.19101
		1.43658	0.40287	1.24979	0.15315	1.41561	0.19295
		1.4359	0.40919	1.25028	0.1544	1.41706	0.19479
		1.43523	0.41577	1.25077	0.15564	1.41851	0.19652
		1.43456	0.42256	1.25125	0.15689	1.41996	0.19814
		1.43389	0.42949	1.25174	0.15813	1.4214	0.19965
		1.43322	0.43664	1.25223	0.15937	1.42285	0.20104
		1.43255	0.44405	1.25272	0.16062	1.4243	0.20232
		1.43188	0.4517	1.25321	0.16186	1.4253	0.20313
		1.43121	0.4595	1.2537	0.1631	1.42575	0.20347
		1.43054	0.4674	1.25419	0.16434	1.4272	0.2045
		1.42988	0.47536	1.25468	0.16558	1.42864	0.20541
		1.42921	0.48333	1.25517	0.16681	1.43009	0.20618
		1.42855	0.49119	1.25566	0.16805	1.43154	0.20683
		1.42788	0.49892	1.25615	0.16928	1.43299	0.20735
		1.42722	0.50658	1.25665	0.17051	1.43444	0.20774
		1.42655	0.51422	1.25714	0.17174	1.43589	0.208
		1.42589	0.52174	1.25763	0.17296	1.43733	0.20813
		1.42523	0.52918	1.25813	0.17418	1.43878	0.20812
		1.42457	0.53641	1.25862	0.1754	1.44023	0.20799
		1.42391	0.54352	1.25912	0.17662	1.44168	0.20772
		1.42325	0.55053	1.25961	0.17783	1.4419	0.20767
		1.42259	0.55747	1.26011	0.17904	1.44313	0.20732
		1.42193	0.56437	1.2606	0.18024	1.44457	0.20679
		1.42127	0.5713	1.2611	0.18144	1.44602	0.20613
		1.42061	0.5783	1.2616	0.18264	1.44747	0.20534
		1.41996	0.58545	1.26209	0.18382	1.44892	0.20442
		1.4193	0.59284	1.26259	0.18501	1.45037	0.20339
		1.41865	0.60056	1.26309	0.18619	1.45181	0.20222
		1.41799	0.60849	1.26359	0.18736	1.45326	0.20094
		1.41734	0.61672	1.26409	0.18853	1.45471	0.19954
		1.41669	0.6251	1.26459	0.1897	1.45616	0.19802
		1.41603	0.6336	1.26509	0.19085	1.45761	0.19639
		1.41538	0.64218	1.26559	0.192	1.4588	0.19496
		1.41473	0.65057	1.26609	0.19315	1.45906	0.19465
		1.41408	0.65856	1.26659	0.19428	1.4605	0.1928
		1.41343	0.66642	1.2671	0.19542	1.46195	0.19085
		1.41278	0.67435	1.2676	0.19654	1.4634	0.1888
		1.41214	0.68198	1.2681	0.19765	1.46485	0.18665
		1.41149	0.68928	1.26861	0.19876	1.4663	0.18441
		1.41084	0.69623	1.26911	0.19986	1.46774	0.18208
		1.4102	0.70302	1.26962	0.20095	1.46919	0.17966
		1.40955	0.70977	1.27012	0.20203	1.47064	0.17717
		1.40891	0.71653	1.27063	0.2031	1.47209	0.1746
		1.40826	0.72339	1.27114	0.20417	1.47354	0.17196
		1.40762	0.7306	1.27164	0.20522	1.47499	0.16925
		1.40698	0.73833	1.27215	0.20627	1.4762	0.16693
		1.40633	0.74624	1.27266	0.2073	1.47643	0.16648
		1.40569	0.75399	1.27316	0.20833	1.47788	0.16364
		1.40505	0.76188	1.27367	0.20934	1.47933	0.16076
		1.40441	0.76984	1.27418	0.21035	1.48078	0.15783
		1.40377	0.77788	1.27469	0.21134	1.48223	0.15485
		1.40313	0.78579	1.2752	0.21232	1.48367	0.15183
		1.4025	0.7936	1.27571	0.21329	1.48512	0.14877
		1.40186	0.80096	1.27622	0.21425	1.48657	0.14569
		1.40122	0.80798	1.27674	0.2152	1.48802	0.14258
		1.40059	0.81449	1.27725	0.21614	1.48947	0.13944
		1.39995	0.82052	1.27776	0.21706	1.49091	0.13629
		1.39931	0.82615	1.27827	0.21797	1.49236	0.13313
		1.39868	0.83148	1.27879	0.21887	1.49381	0.12995
		1.39805	0.83667	1.2793	0.21975	1.494	0.12954
		1.39741	0.84161	1.27982	0.22063	1.49526	0.12677
		1.39678	0.84659	1.28033	0.22148	1.49671	0.1236
		1.39615	0.85182	1.28085	0.22233	1.49816	0.12042
		1.39552	0.85729	1.28136	0.22316	1.4996	0.11725
		1.39489	0.86328	1.28188	0.22398	1.50105	0.11409
		1.39426	0.86953	1.2824	0.22478	1.5025	0.11095
		1.39363	0.87604	1.28291	0.22557	1.50395	0.10783
		1.393	0.88265	1.28343	0.22634	1.5054	0.10472
		1.39238	0.8892	1.28395	0.2271	1.50684	0.10164
		1.39175	0.89555	1.28447	0.22784	1.50829	0.09859
		1.39112	0.90153	1.28499	0.22857	1.50974	0.09557
		1.3905	0.90727	1.28551	0.22928	1.51119	0.09259
		1.38987	0.9125	1.28558	0.22937	1.5122	0.09052
		1.38925	0.91712	1.28603	0.22997	1.51264	0.08964
		1.38863	0.92113	1.28612	0.2301	1.51409	0.08673
		1.388	0.92461	1.28655	0.23065	1.51553	0.08386
		1.38738	0.92777	1.28667	0.2308	1.51698	0.08103
		1.38676	0.9308	1.28707	0.23132	1.51843	0.07825
		1.38614	0.93393	1.28722	0.23149	1.51988	0.07552
		1.38552	0.9373	1.2876	0.23196	1.52133	0.07284
		1.3849	0.941	1.28776	0.23216	1.52277	0.0702
		1.38428	0.94505	1.28812	0.23259	1.52422	0.06762
		1.38366	0.94938	1.28831	0.23282	1.52567	0.0651
		1.38304	0.95399	1.28864	0.2332	1.52712	0.06262
		1.38242	0.95881	1.28886	0.23345	1.52857	0.06021
		1.38181	0.96336	1.28916	0.2338	1.53001	0.05785
		1.38119	0.96768	1.2894	0.23406	1.5309	0.05643
		1.38058	0.9715	1.28969	0.23438	1.53146	0.05555
		1.37996	0.97479	1.28995	0.23466	1.53291	0.0533
		1.37935	0.97723	1.29021	0.23494	1.53436	0.05111
		1.37874	0.97919	1.29049	0.23523	1.53581	0.04899
		1.37812	0.98069	1.29074	0.23548	1.53726	0.04692
		1.37751	0.98185	1.29104	0.23578	1.5387	0.04491
		1.3769	0.98271	1.29126	0.236	1.54015	0.04296
		1.37629	0.98313	1.29159	0.23632	1.5416	0.04106
		1.37568	0.98403	1.29179	0.23651	1.54305	0.03923
		1.37507	0.98464	1.29213	0.23683	1.5445	0.03745
		1.37446	0.98565	1.29232	0.237	1.54594	0.03573
		1.37385	0.987	1.29268	0.23732	1.54739	0.03407
		1.37324	0.9887	1.29285	0.23747	1.54884	0.03247
		1.37263	0.99087	1.29323	0.2378	1.55	0.03122
		1.37203	0.99311	1.29337	0.23792	1.55029	0.03092
		1.37142	0.99498	1.29377	0.23825	1.55174	0.02943
		1.37082	0.99658	1.2939	0.23835	1.55319	0.02799
		1.37021	0.99801	1.29432	0.23868	1.55463	0.0266
		1.36961	0.99933	1.29443	0.23877	1.55608	0.02527
		1.369	0.99954	1.29487	0.23909	1.55753	0.02399
		1.3684	1	1.29496	0.23916	1.55898	0.02276
		1.3678	0.99958	1.29541	0.23948	1.56043	0.02158
		1.3672	0.99872	1.29549	0.23953	1.56187	0.02044
		1.3666	0.99736	1.29596	0.23985	1.56332	0.01936
		1.366	0.99569	1.29602	0.23989	1.56477	0.01832
		1.3654	0.9937	1.2965	0.2402	1.56622	0.01732
		1.3648	0.99166	1.29655	0.24023	1.56767	0.01637
		1.3642	0.98933	1.29705	0.24053	1.56911	0.01546
		1.3636	0.98697	1.29708	0.24054	1.5696	0.01517
		1.363	0.98454	1.2976	0.24083	1.57056	0.0146
		1.36241	0.98239	1.29761	0.24084	1.57201	0.01377
		1.36181	0.98041	1.29814	0.24111	1.57346	0.01298
		1.36121	0.97815	1.29815	0.24111	1.57491	0.01223
		1.36062	0.97647	1.29868	0.24137	1.57636	0.01151
		1.36003	0.97482	1.29869	0.24138	1.5778	0.01083
		1.35943	0.97322	1.29921	0.24161	1.57925	0.01018
		1.35884	0.9716	1.29924	0.24162	1.5807	0.00957
		1.35825	0.97013	1.29975	0.24182	1.58215	0.00899
		1.35765	0.96887	1.29978	0.24184	1.5836	0.00844
		1.35706	0.96747	1.30028	0.24202	1.58504	0.00791
		1.35647	0.96604	1.30033	0.24203	1.58649	0.00742
		1.35588	0.96433	1.30081	0.24219	1.58794	0.00695
		1.35529	0.96215	1.30088	0.24221	1.58939	0.0065
		1.3547	0.96024	1.30135	0.24235	1.5897	0.00641
		1.35412	0.95743	1.30142	0.24236	1.59084	0.00608
		1.35353	0.9541	1.30189	0.24248	1.59229	0.00569
		1.35294	0.95063	1.30197	0.2425	1.59373	0.00531
		1.35235	0.94669	1.30242	0.24259	1.59518	0.00496
		1.35177	0.94246	1.30252	0.24261	1.59663	0.00463
		1.35118	0.93781	1.30296	0.24268	1.59808	0.00432
		1.3506	0.93328	1.30306	0.2427	1.59953	0.00403
		1.35001	0.92832	1.3035	0.24275	1.60097	0.00375
		1.34943	0.9233	1.30361	0.24276	1.60242	0.00349
		1.34885	0.9183	1.30403	0.2428	1.60387	0.00325
		1.34826	0.91339	1.30415	0.24281	1.60532	0.00302
		1.34768	0.90873	1.30457	0.24283	1.60677	0.0028
		1.3471	0.90448	1.3047	0.24283	1.60821	0.0026
		1.34652	0.9002	1.30511	0.24283	1.60966	0.00242
		1.34594	0.89624	1.30525	0.24283	1.6104	0.00232
		1.34536	0.89241	1.30565	0.24282	1.61111	0.00224
		1.34478	0.8888	1.30579	0.24281	1.61256	0.00208
		1.3442	0.88483	1.30619	0.24278	1.61401	0.00192
		1.34363	0.88101	1.30634	0.24277	1.61546	0.00178
		1.34305	0.87697	1.30673	0.24272	1.6169	0.00165
		1.34247	0.87254	1.30689	0.2427	1.61835	0.00152
		1.3419	0.86779	1.30727	0.24264	1.6198	0.0014
		1.34132	0.86269	1.30743	0.24262	1.62125	0.0013
		1.34074	0.85731	1.30782	0.24254	1.6227	0.0012
		1.34017	0.8517	1.30798	0.24251	1.62414	0.0011
		1.3396	0.84591	1.30836	0.24242	1.62559	0.00102
		1.33902	0.83995	1.30853	0.24238	1.62704	0.000935998
		1.33845	0.83384	1.3089	0.24228	1.62849	0.000861346
		1.33788	0.82761	1.30907	0.24223	1.62994	0.000792145
		1.33731	0.82132	1.30945	0.24211	1.63139	0.000728041
		1.33674	0.81512	1.30962	0.24205	1.6316	0.000718946
		1.33617	0.80923	1.30999	0.24192	1.63283	0.000668701
		1.3356	0.80344	1.31016	0.24186	1.63428	0.000613808
		1.33503	0.79772	1.31053	0.24171	1.63573	0.000563064
		1.33446	0.79208	1.31071	0.24164	1.63718	0.000516188
		1.33389	0.78657	1.31108	0.24148	1.63863	0.000472914
		1.33332	0.78121	1.31126	0.2414	1.64007	0.000432993
		1.33276	0.77605	1.31162	0.24123	1.64152	0.00039619
		1.33219	0.77101	1.3118	0.24114	1.64297	0.000362286
		1.33162	0.76603	1.31217	0.24095	1.64442	0.000331073
		1.33106	0.76108	1.31235	0.24086	1.64587	0.000302357
		1.33049	0.75603	1.31272	0.24066	1.64731	0.000275957
		1.32993	0.75081	1.3129	0.24056	1.64876	0.000251703
		1.32937	0.74549	1.31326	0.24034	1.65021	0.000229434
		1.3288	0.74013	1.31344	0.24023	1.65166	0.000209003
		1.32824	0.73464	1.31381	0.24	1.65311	0.000190271
		1.32768	0.72895	1.31399	0.23989	1.6533	0.000187901
		1.32712	0.72305	1.31436	0.23964	1.65456	0.000173108
		1.32656	0.71699	1.31454	0.23952	1.656	0.000157393
		1.326	0.71058	1.31491	0.23926	1.65745	0.000143014
		1.32544	0.70447	1.31508	0.23913	1.6589	0.000129866
		1.32488	0.69809	1.31546	0.23885	1.66035	0.000117852
		1.32432	0.69173	1.31563	0.23872	1.6618	0.000106882
		1.32376	0.68537	1.31601	0.23843	1.66324	9.68715e-05
		1.3232	0.67918	1.31617	0.23829	1.66469	8.77429e-05
		1.32265	0.67324	1.31656	0.23798	1.66614	7.94241e-05
		1.32209	0.66756	1.31672	0.23784	1.66759	7.18484e-05
		1.32153	0.66206	1.31711	0.23751	1.66904	6.49541e-05
		1.32098	0.6567	1.31727	0.23737	1.67049	5.86841e-05
		1.32043	0.65142	1.31766	0.23702	1.67193	5.29857e-05
		1.31987	0.6464	1.31781	0.23688	1.67338	4.78103e-05
		1.31932	0.64106	1.31821	0.23651	1.67483	4.31131e-05
		1.31876	0.63597	1.31836	0.23637	1.6757	4.05026e-05
		1.31821	0.63083	1.31876	0.23598	1.67628	3.88527e-05
		1.31766	0.6257	1.31891	0.23584	1.67773	3.49911e-05
		1.31711	0.62046	1.31932	0.23542	1.67917	3.14933e-05
		1.31656	0.61504	1.31945	0.23528	1.68062	2.83272e-05
		1.31601	0.60944	1.31987	0.23485	1.68207	2.54633e-05
		1.31546	0.60372	1.32	0.23471	1.68352	2.28743e-05
		1.31491	0.5979	1.32043	0.23425	1.68497	2.05356e-05
		1.31436	0.59198	1.32055	0.23412	1.68641	1.84243e-05
		1.31381	0.58597	1.32098	0.23364	1.68786	1.65196e-05
		1.31326	0.57993	1.32109	0.23351	1.68931	1.48024e-05
		1.31272	0.57391	1.32153	0.233	1.69076	1.32553e-05
		1.31217	0.56798	1.32164	0.23288	1.69221	1.18624e-05
		1.31162	0.56217	1.32209	0.23234	1.69366	1.06091e-05
		1.31108	0.55649	1.32218	0.23223	1.6951	9.48219e-06
		1.31053	0.55097	1.32265	0.23166	1.69655	8.46962e-06
		1.30999	0.54561	1.32273	0.23156	1.698	7.56038e-06
		1.30945	0.54037	1.3232	0.23096	1.6986	7.21155e-06
		1.3089	0.53525	1.32328	0.23087	1.69945	6.74448e-06
		1.30836	0.53028	1.32376	0.23025	1.7009	6.01281e-06
		1.30782	0.52547	1.32382	0.23016	1.70234	5.35711e-06
		1.30727	0.52081	1.32432	0.22951	1.70379	4.7699e-06
		1.30673	0.51626	1.32437	0.22944	1.70524	4.24435e-06
		1.30619	0.51178	1.32488	0.22875	1.70669	3.77432e-06
		1.30565	0.50731	1.32544	0.22797	1.70814	3.35421e-06
		1.30511	0.50277	1.326	0.22717	1.70959	2.97897e-06
		1.30457	0.49812	1.32656	0.22635	1.71103	2.64403e-06
		1.30403	0.49333	1.32712	0.22552	1.71248	2.34527e-06
		1.3035	0.48844	1.32768	0.22466	1.71393	2.07894e-06
		1.30296	0.48342	1.32824	0.22379	1.71538	1.84169e-06
		1.30242	0.47827	1.3288	0.22289	1.71683	1.63048e-06
		1.30189	0.47298	1.32937	0.22198	1.71827	1.44257e-06
		1.30135	0.46775	1.32993	0.22105	1.71972	1.27552e-06
		1.30081	0.46249	1.33049	0.2201	1.72117	1.12709e-06
		1.30028	0.45729	1.33106	0.21913	1.7222	1.03179e-06
		1.29975	0.45217	1.33162	0.21815	1.72262	9.95303e-07
		1.29921	0.44729	1.33219	0.21715	1.72407	8.78369e-07
		1.29868	0.44249	1.33276	0.21613	1.72551	7.74681e-07
		1.29815	0.43784	1.33332	0.21509	1.72696	6.828e-07
		1.29761	0.43334	1.33389	0.21404	1.72841	6.01435e-07
		1.29708	0.42895	1.33446	0.21297	1.72986	5.29429e-07
		1.29655	0.42469	1.33503	0.21188	1.73131	4.65749e-07
		1.29602	0.42058	1.3356	0.21078	1.73276	4.09469e-07
		1.29549	0.41646	1.33617	0.20966	1.7342	3.59761e-07
		1.29496	0.41246	1.33674	0.20852	1.73565	3.15887e-07
		1.29443	0.40853	1.33731	0.20737	1.7371	2.77188e-07
		1.2939	0.40472	1.33788	0.20621	1.73855	2.43075e-07
		1.29337	0.4009	1.33845	0.20503	1.74	2.13026e-07
		1.29285	0.39721	1.33902	0.20384	1.74144	1.86573e-07
		1.29232	0.39354	1.3396	0.20263	1.74289	1.63301e-07
		1.29179	0.38987	1.34017	0.2014	1.74434	1.42841e-07
		1.29126	0.38619	1.34074	0.20017	1.74579	1.24865e-07
		1.29074	0.38247	1.34132	0.19892	1.7465	1.16858e-07
		1.29021	0.37871	1.3419	0.19765	1.74724	1.09083e-07
		1.28969	0.37497	1.34247	0.19638	1.74869	9.52346e-08
		1.28916	0.37127	1.34305	0.19509	1.75013	8.30917e-08
		1.28864	0.36752	1.34363	0.19379	1.75158	7.24511e-08
		1.28812	0.36364	1.3442	0.19247	1.75303	6.31331e-08
		1.2876	0.35963	1.34478	0.19115	1.75448	5.49786e-08
		1.28707	0.35554	1.34536	0.18981	1.75593	4.7847e-08
		1.28655	0.35144	1.34594	0.18846	1.75737	4.16141e-08
		1.28603	0.34737	1.34652	0.1871	1.75882	3.61702e-08
		1.28551	0.34336	1.3471	0.18574	1.76027	3.14185e-08
		1.28499	0.33944	1.34768	0.18436	1.76172	2.72737e-08
		1.28447	0.33564	1.34826	0.18297	1.76317	2.36607e-08
		1.28395	0.33189	1.34885	0.18157	1.76461	2.05134e-08
		1.28343	0.32817	1.34943	0.18016	1.76606	1.77734e-08
		1.28291	0.32453	1.35001	0.17874	1.76751	1.53896e-08
		1.2824	0.321	1.3506	0.17732	1.76896	1.33171e-08
		1.28188	0.31754	1.35118	0.17589	1.77041	1.15164e-08
		1.28136	0.31412	1.35177	0.17444	1.7714	1.0421e-08
		1.28085	0.31073	1.35235	0.173	1.77186	9.95282e-09
		1.28033	0.30742	1.35294	0.17154	1.7733	8.5961e-09
		1.27982	0.30426	1.35353	0.17008	1.77475	7.41962e-09
		1.2793	0.30128	1.35412	0.16861	1.7762	6.40009e-09
		1.27879	0.29849	1.3547	0.16713	1.77765	5.51715e-09
		1.27827	0.29581	1.35529	0.16565	1.7791	4.75301e-09
		1.27776	0.29312	1.35588	0.16416	1.78054	4.09211e-09
		1.27725	0.29038	1.35647	0.16267	1.78199	3.52087e-09
		1.27674	0.2876	1.35706	0.16117	1.78344	3.02745e-09
		1.27622	0.28485	1.35765	0.15967	1.78489	2.60153e-09
		1.27571	0.28224	1.35825	0.15816	1.78634	2.23411e-09
		1.2752	0.27977	1.35884	0.15665	1.78779	1.91737e-09
		1.27469	0.27741	1.35943	0.15514	1.78923	1.64449e-09
		1.27418	0.27502	1.36003	0.15362	1.79068	1.40955e-09
		1.27367	0.27251	1.36062	0.1521	1.79213	1.20741e-09
		1.27316	0.26982	1.36121	0.15058	1.79358	1.0336e-09
		1.27266	0.26701	1.36181	0.14905	1.79503	8.84254e-10
		1.27215	0.26418	1.36241	0.14753	1.79647	7.56006e-10
		1.27164	0.26141	1.363	0.14599	1.7971	7.0636e-10
		1.27114	0.25874	1.3636	0.14447	1.79792	6.45948e-10
		1.27063	0.25614	1.3642	0.14293	1.79937	5.51562e-10
		1.27012	0.25353	1.3648	0.14141	1.80082	4.7067e-10
		1.26962	0.25084	1.3654	0.13987	1.80227	4.01386e-10
		1.26911	0.24806	1.366	0.13834	1.80371	3.42084e-10
		1.26861	0.24523	1.3666	0.13681	1.80516	2.91359e-10
		1.2681	0.24239	1.3672	0.13528	1.80661	2.47998e-10
		1.2676	0.2396	1.3678	0.13375	1.80806	2.10956e-10
		1.2671	0.23687	1.3684	0.13222	1.80951	1.79333e-10
		1.26659	0.23419	1.369	0.1307	1.81096	1.52354e-10
		1.26609	0.23153	1.36961	0.12917	1.8124	1.29351e-10
		1.26559	0.22888	1.37021	0.12764	1.81385	1.09752e-10
		1.26509	0.22621	1.37082	0.12613	1.8153	9.30638e-11
		1.26459	0.22356	1.37142	0.12461	1.81675	7.88628e-11
		1.26409	0.22101	1.37203	0.1231	1.8182	6.67864e-11
		1.26359	0.21857	1.37263	0.12158	1.81964	5.65234e-11
		1.26309	0.21628	1.37324	0.12008	1.82109	4.78072e-11
		1.26259	0.21414	1.37385	0.11857	1.82254	4.04094e-11
		1.26209	0.21213	1.37446	0.11707	1.8235	3.61384e-11
		1.2616	0.21019	1.37507	0.11558	1.82399	3.41347e-11
		1.2611	0.20832	1.37568	0.11409	1.82544	2.88161e-11
		1.2606	0.2065	1.37629	0.1126	1.82689	2.43107e-11
		1.26011	0.20475	1.3769	0.11112	1.82833	2.04968e-11
		1.25961	0.20311	1.37751	0.10965	1.82978	1.72702e-11
		1.25912	0.20158	1.37812	0.10818	1.83123	1.45424e-11
		1.25862	0.20009	1.37874	0.10672	1.83268	1.22376e-11
		1.25813	0.19864	1.37935	0.10526	1.83413	1.02916e-11
		1.25763	0.19715	1.37996	0.10381	1.83557	8.64952e-12
		1.25714	0.19561	1.38058	0.10237	1.83702	7.26485e-12
		1.25665	0.19401	1.38119	0.10093	1.83847	6.09798e-12
		1.25615	0.19237	1.38181	0.09951	1.83992	5.11528e-12
		1.25566	0.1907	1.38242	0.09809	1.84137	4.28823e-12
		1.25517	0.189	1.38304	0.09667	1.84281	3.59262e-12
		1.25468	0.18724	1.38366	0.09527	1.84426	3.00793e-12
		1.25419	0.18538	1.38428	0.09387	1.84571	2.51681e-12
		1.2537	0.18342	1.3849	0.09248	1.84716	2.10454e-12
		1.25321	0.18134	1.38552	0.0911	1.84861	1.75868e-12
		1.25272	0.17917	1.38614	0.08973	1.85006	1.46874e-12
		1.25223	0.17693	1.38676	0.08837	1.8507	1.3553e-12
		1.25174	0.17468	1.38738	0.08701	1.8515	1.22581e-12
		1.25125	0.17242	1.388	0.08567	1.85295	1.02242e-12
		1.25077	0.1702	1.38863	0.08433	1.8544	8.52231e-13
		1.25028	0.16803	1.38925	0.08301	1.85585	7.09922e-13
		1.24979	0.16593	1.38987	0.0817	1.8573	5.91002e-13
		1.24931	0.16394	1.3905	0.08039	1.85874	4.91691e-13
		1.24882	0.16206	1.39112	0.0791	1.86019	4.08808e-13
		1.24834	0.16032	1.39175	0.07781	1.86164	3.39681e-13
		1.24785	0.15873	1.39238	0.07654	1.86309	2.82064e-13
		1.24737	0.15729	1.393	0.07527	1.86454	2.34071e-13
		1.24688	0.15599	1.39363	0.07402	1.86599	1.94121e-13
		1.2464	0.15478	1.39426	0.07278	1.86743	1.60888e-13
		1.24592	0.15362	1.39489	0.07155	1.86888	1.33259e-13
		1.24543	0.15246	1.39552	0.07033	1.87033	1.10305e-13
		1.24495	0.15128	1.39615	0.06912	1.87178	9.12473e-14
		1.24447	0.15009	1.39678	0.06792	1.87323	7.54342e-14
		1.24399	0.1489	1.39741	0.06674	1.87467	6.23219e-14
		1.24351	0.14773	1.39805	0.06557	1.87612	5.14562e-14
		1.24303	0.14657	1.39868	0.0644	1.87757	4.2458e-14
		1.24255	0.14535	1.39931	0.06325	1.8788	3.60464e-14
		1.24207	0.14403	1.39995	0.06211	1.87902	3.50111e-14
		1.24159	0.14257	1.40059	0.06099	1.88047	2.8852e-14
		1.24111	0.14098	1.40122	0.05987	1.88191	2.37614e-14
		1.24064	0.13933	1.40186	0.05877	1.88336	1.95565e-14
		1.24016	0.13768	1.4025	0.05768	1.88481	1.60855e-14
		1.23968	0.13605	1.40313	0.0566	1.88626	1.32222e-14
		1.23921	0.13443	1.40377	0.05553	1.88771	1.08617e-14
		1.23872	0.13277	1.40441	0.05448	1.88916	8.91693e-15
		1.23825	0.13105	1.40505	0.05344	1.8906	7.31573e-15
		1.23777	0.12926	1.40569	0.05241	1.89205	5.99825e-15
		1.2373	0.12744	1.40633	0.05139	1.8935	4.91492e-15
		1.23683	0.12565	1.40698	0.05039	1.89495	4.02469e-15
		1.23635	0.12395	1.40762	0.0494	1.8964	3.29361e-15
		1.23588	0.12235	1.40826	0.04842	1.89784	2.69363e-15
		1.2354	0.12085	1.40891	0.04745	1.89929	2.20154e-15
		1.23494	0.11944	1.40955	0.04649	1.90074	1.79821e-15
		1.23446	0.1181	1.4102	0.04555	1.90219	1.46784e-15
		1.23399	0.11684	1.41084	0.04462	1.90364	1.19741e-15
		1.23352	0.11568	1.41149	0.04371	1.90509	9.76182e-16
		1.23305	0.1146	1.41214	0.0428	1.90653	7.95322e-16
		1.23258	0.1136	1.41278	0.04191	1.9077	6.73987e-16
		1.23211	0.11265	1.41343	0.04103	1.90798	6.4756e-16
		1.23164	0.11175	1.41408	0.04016	1.90943	5.26916e-16
		1.23117	0.11086	1.41473	0.03931	1.91088	4.28476e-16
		1.2307	0.10999	1.41538	0.03847	1.91233	3.48207e-16
		1.23023	0.10912	1.41603	0.03764	1.91377	2.82795e-16
		1.22977	0.10824	1.41669	0.03682	1.91522	2.29526e-16
		1.22929	0.10732	1.41734	0.03601	1.91667	1.86172e-16
		1.22883	0.10637	1.41799	0.03522	1.91812	1.50912e-16
		1.22837	0.10538	1.41865	0.03444	1.91957	1.22252e-16
		1.22791	0.10437	1.4193	0.03367	1.92101	9.89724e-17
		1.22743	0.10331	1.41996	0.03291	1.92246	8.00749e-17
		1.22697	0.10219	1.42061	0.03217	1.92391	6.47445e-17
		1.22651	0.10098	1.42127	0.03143	1.92536	5.23159e-17
		1.22604	0.09964	1.42193	0.03071	1.92681	4.22464e-17
		1.22557	0.09828	1.42259	0.03	1.92826	3.40934e-17
		1.22511	0.09699	1.42325	0.02931	1.9297	2.74963e-17
		1.22466	0.09552	1.42391	0.02862	1.93115	2.21617e-17
		1.22418	0.09417	1.42457	0.02795	1.9326	1.78508e-17
		1.22372	0.09281	1.42523	0.02729	1.93405	1.43693e-17
		1.22327	0.09147	1.42589	0.02664	1.9355	1.15595e-17
		1.22281	0.09016	1.42655	0.026	1.93694	9.29321e-18
		1.22234	0.08892	1.42722	0.02537	1.9375	8.54545e-18
		1.22188	0.08776	1.42788	0.02475	1.93839	7.46651e-18
		1.22142	0.0867	1.42855	0.02415	1.93984	5.99507e-18
		1.22097	0.08576	1.42921	0.02355	1.94129	4.81055e-18
		1.2205	0.08484	1.42988	0.02297	1.94274	3.85763e-18
		1.22004	0.08386	1.43054	0.0224	1.94419	3.09151e-18
		1.21958	0.08311	1.43121	0.02183	1.94563	2.47597e-18
		1.21913	0.08228	1.43188	0.02128	1.94708	1.98173e-18
		1.21867	0.08152	1.43255	0.02074	1.94853	1.58514e-18
		1.21822	0.08077	1.43322	0.02021	1.94998	1.26711e-18
		1.21775	0.08	1.43389	0.01969	1.95143	1.01225e-18
		1.2173	0.07919	1.43456	0.01918	1.95287	8.08138e-19
		1.21684	0.07835	1.43523	0.01868	1.95432	6.44773e-19
		1.21639	0.07748	1.4359	0.01819	1.95577	5.14107e-19
		1.21594	0.0766	1.43658	0.01771	1.95722	4.0966e-19
		1.21548	0.0757	1.43725	0.01724	1.95867	3.26227e-19
		1.21503	0.07476	1.43793	0.01678	1.96011	2.59621e-19
		1.21457	0.07377	1.4386	0.01633	1.96156	2.06483e-19
		1.21412	0.07274	1.43928	0.01589	1.96301	1.64117e-19
		1.21366	0.07167	1.43995	0.01546	1.96446	1.3036e-19
		1.21321	0.0706	1.44063	0.01504	1.96591	1.03482e-19
		1.21276	0.06953	1.44129	0.01463	1.96736	8.2093e-20
		1.21231	0.06848	1.44131	0.01462	1.9683	7.0563e-20
		1.21186	0.06744	1.44184	0.0143	1.9688	6.50838e-20
		1.21141	0.06643	1.44199	0.01422	1.97025	5.15661e-20
		1.21096	0.06547	1.44239	0.01398	1.9717	4.08301e-20
		1.21051	0.06456	1.44267	0.01382	1.97315	3.23088e-20
		1.21006	0.06371	1.44293	0.01367	1.9746	2.55497e-20
		1.20961	0.06291	1.44335	0.01343	1.97604	2.01918e-20
		1.20917	0.06214	1.44348	0.01336	1.97749	1.59474e-20
		1.20872	0.06141	1.44403	0.01306	1.97894	1.25872e-20
		1.20826	0.06071	1.44403	0.01306	1.98039	9.92869e-21
		1.20781	0.06004	1.44457	0.01276	1.98184	7.82672e-21
		1.20736	0.05939	1.44471	0.01269	1.98329	6.16584e-21
		1.20692	0.05874	1.44512	0.01247	1.98473	4.85433e-21
		1.20647	0.05808	1.44539	0.01232	1.98618	3.81936e-21
		1.20603	0.0574	1.44566	0.01218	1.98763	3.00314e-21
		1.20559	0.05671	1.44608	0.01197	1.98908	2.35986e-21
		1.20515	0.05603	1.44676	0.01163	1.99053	1.8532e-21
		1.2047	0.05537	1.44745	0.01129	1.99197	1.45439e-21
		1.20426	0.05474	1.44813	0.01096	1.99342	1.14068e-21
		1.20381	0.0541	1.44882	0.01064	1.99487	8.94074e-22
		1.20337	0.05343	1.44951	0.01032	1.99632	7.00336e-22
		1.20293	0.0527	1.45019	0.01002	1.99777	5.48232e-22
		1.20248	0.05193	1.45088	0.00972	1.99921	4.2889e-22
		1.20204	0.05115	1.45157	0.00943	2	3.75338e-22
		1.2016	0.05038	1.45226	0.00914	2.00066	3.35315e-22
		1.20115	0.04963	1.45295	0.00886	2.00211	2.6199e-22
		1.20071	0.04887	1.45364	0.00859	2.00356	2.04569e-22
		1.20027	0.04809	1.45434	0.00833	2.00501	1.59632e-22
		1.19983	0.04727	1.45503	0.00807	2.00646	1.24487e-22
		1.19939	0.0464	1.45572	0.00782	2.0079	9.70184e-23
		1.19896	0.04552	1.45642	0.00758	2.00935	7.55628e-23
		1.19852	0.04466	1.45711	0.00734	2.0108	5.88148e-23
		1.19808	0.04384	1.45781	0.00711	2.01225	4.57498e-23
		1.19764	0.04308	1.45851	0.00688	2.0137	3.55645e-23
		1.1972	0.04238	1.4592	0.00666	2.01514	2.76292e-23
		1.19676	0.04174	1.4599	0.00645	2.01659	2.14509e-23
		1.19632	0.04116	1.4606	0.00624	2.01804	1.66436e-23
		1.1959	0.04062	1.4613	0.00604	2.01949	1.29054e-23
		1.19546	0.04013	1.462	0.00584	2.02094	1.00005e-23
		1.19502	0.03967	1.4627	0.00565	2.02239	7.74455e-24
		1.19458	0.03922	1.4634	0.00546	2.02383	5.99371e-24
		1.19414	0.03878	1.46411	0.00528	2.02528	4.63574e-24
		1.19372	0.03833	1.46481	0.0051	2.02673	3.58317e-24
		1.19328	0.03787	1.46551	0.00493	2.02818	2.76783e-24
		1.19285	0.03738	1.46622	0.00477	2.02963	2.13667e-24
		1.19241	0.03687	1.46693	0.00461	2.03107	1.64839e-24
		1.19199	0.03633	1.46763	0.00445	2.03252	1.27088e-24
		1.19155	0.03577	1.46834	0.0043	2.0328	1.20895e-24
		1.19112	0.0352	1.46905	0.00415	2.03397	9.79211e-25
		1.19068	0.03461	1.46976	0.004	2.03542	7.54e-25
		1.19026	0.03402	1.47047	0.00386	2.03687	5.80218e-25
		1.18983	0.03343	1.47118	0.00373	2.03831	4.46206e-25
		1.18939	0.03285	1.47189	0.0036	2.03976	3.42929e-25
		1.18896	0.03228	1.4726	0.00347	2.04121	2.63389e-25
		1.18854	0.03173	1.47331	0.00335	2.04266	2.0217e-25
		1.1881	0.03119	1.47403	0.00323	2.04411	1.55081e-25
		1.18767	0.03065	1.47474	0.00311	2.04556	1.18885e-25
		1.18725	0.03011	1.47546	0.003	2.047	9.10788e-26
		1.18682	0.02958	1.47617	0.00289	2.04845	6.97322e-26
		1.18639	0.02905	1.47689	0.00278	2.0499	5.33549e-26
		1.18597	0.02854	1.47761	0.00268	2.05135	4.0798e-26
		1.18554	0.02805	1.47833	0.00258	2.0528	3.11766e-26
		1.18511	0.02759	1.47904	0.00249	2.05424	2.38091e-26
		1.18469	0.02714	1.47976	0.0024	2.05569	1.81711e-26
		1.18426	0.02668	1.48049	0.00231	2.05714	1.38594e-26
		1.18383	0.02621	1.48121	0.00222	2.05859	1.05641e-26
		1.18341	0.02572	1.48193	0.00213	2.06004	8.04722e-27
		1.18298	0.02523	1.48265	0.00205	2.06149	6.12608e-27
		1.18255	0.02479	1.48338	0.00198	2.06293	4.66062e-27
		1.18213	0.0244	1.4841	0.0019	2.06438	3.54348e-27
		1.18171	0.02405	1.48483	0.00183	2.06583	2.69241e-27
		1.18129	0.02373	1.48555	0.00175	2.0667	2.28198e-27
		1.18086	0.02339	1.48628	0.00169	2.06728	2.04445e-27
		1.18044	0.02302	1.48701	0.00162	2.06873	1.55144e-27
		1.18002	0.02264	1.48774	0.00156	2.07017	1.17657e-27
		1.17959	0.02226	1.48846	0.00149	2.07162	8.91718e-28
		1.17918	0.02192	1.4892	0.00144	2.07307	6.754e-28
		1.17875	0.02161	1.48993	0.00138	2.07452	5.11233e-28
		1.17834	0.02134	1.49066	0.00132	2.07597	3.86724e-28
		1.17791	0.02106	1.49139	0.00127	2.07741	2.92353e-28
		1.1775	0.02077	1.49212	0.00122	2.07886	2.20871e-28
		1.17707	0.02047	1.49286	0.00117	2.08031	1.66761e-28
		1.17666	0.02017	1.49359	0.00112	2.08176	1.25827e-28
		1.17624	0.01987	1.49433	0.00107	2.08321	9.48811e-29
		1.17582	0.01958	1.49507	0.00103	2.08466	7.15005e-29
		1.1754	0.01928	1.49581	0.000986746	2.0861	5.38472e-29
		1.17499	0.01898	1.49654	0.000945505	2.08755	4.05267e-29
		1.17456	0.01866	1.49728	0.0009058	2.089	3.04821e-29
		1.17415	0.01833	1.49802	0.000867582	2.09045	2.29125e-29
		1.17373	0.018	1.49876	0.000830804	2.0919	1.72117e-29
		1.17332	0.01767	1.4995	0.000795418	2.09334	1.29211e-29
		1.1729	0.01735	1.50025	0.000761298	2.09479	9.69396e-30
		1.17249	0.01703	1.50099	0.000728567	2.09624	7.2682e-30
		1.17207	0.01672	1.50173	0.000697095	2.09769	5.44599e-30
		1.17166	0.01643	1.50248	0.00066677	2.09914	4.07804e-30
		1.17125	0.01616	1.50323	0.000637699	2.10059	3.05176e-30
		1.17083	0.01592	1.50397	0.000609698	2.1017	2.4403e-30
		1.17042	0.01569	1.50472	0.000582866	2.10203	2.28231e-30
		1.17	0.01546	1.50547	0.000557035	2.10348	1.70578e-30
		1.16959	0.01522	1.50622	0.000532293	2.10493	1.27408e-30
		1.16918	0.01496	1.50697	0.000508484	2.10638	9.51028e-31
		1.16876	0.01468	1.50772	0.000485635	2.10783	7.09439e-31
		1.16836	0.0144	1.50847	0.000463712	2.10927	5.28885e-31
		1.16795	0.01409	1.50922	0.000442682	2.11072	3.94033e-31
		1.16753	0.01376	1.50997	0.000422563	2.11217	2.93378e-31
		1.16712	0.0134	1.51073	0.000403223	2.11362	2.18297e-31
		1.16671	0.01303	1.51148	0.000384685	2.11507	1.62328e-31
		1.1663	0.01268	1.51224	0.000366918	2.11651	1.20632e-31
		1.1659	0.01237	1.513	0.000349854	2.11796	8.9589e-32
		1.16549	0.01213	1.51376	0.000333549	2.11941	6.64925e-32
		1.16507	0.01195	1.51451	0.000317933	2.12086	4.93191e-32
		1.16467	0.0118	1.51527	0.000302981	2.12231	3.6558e-32
		1.16426	0.01167	1.51603	0.000288633	2.12376	2.70816e-32
		1.16385	0.01154	1.51679	0.000274936	2.1252	2.00489e-32
		1.16345	0.01142	1.51755	0.000261831	2.12665	1.48331e-32
		1.16304	0.0113	1.51832	0.000249264	2.1281	1.09672e-32
		1.16264	0.01118	1.51908	0.000237275	2.12955	8.10376e-33
		1.16222	0.01108	1.51985	0.000225785	2.131	5.98413e-33
		1.16182	0.01096	1.52061	0.000214828	2.13244	4.41611e-33
		1.16142	0.01083	1.52138	0.000204332	2.13389	3.25689e-33
		1.16102	0.01067	1.52214	0.000194304	2.13534	2.40044e-33
		1.1606	0.01049	1.52291	0.000184748	2.13679	1.76809e-33
		1.1602	0.01029	1.52368	0.000175601	2.1379	1.39776e-33
		1.1598	0.01008	1.52445	0.000166868	2.13824	1.30149e-33
		1.1594	0.00989	1.52522	0.000158532	2.13969	9.57418e-34
		1.15899	0.0097	1.52599	0.000150579	2.14113	7.03863e-34
		1.15859	0.00953	1.52676	0.000142991	2.14258	5.17128e-34
		1.15819	0.00934	1.52754	0.000135753	2.14403	3.79694e-34
		1.15779	0.00914	1.52831	0.000128852	2.14548	2.78608e-34
		1.15739	0.0089	1.52909	0.000122273	2.14693	2.04304e-34
		1.15699	0.00864	1.52986	0.000116003	2.14837	1.49722e-34
		1.15658	0.00835	1.53064	0.000110029	2.14982	1.09653e-34
		1.15618	0.00806	1.53142	0.000104323	2.15127	8.02559e-35
		1.15578	0.00778	1.53219	9.89035e-05	2.15272	5.87029e-35
		1.15538	0.00753	1.53297	9.37429e-05	2.15417	4.29107e-35
		1.15498	0.00728	1.53375	8.88188e-05	2.15561	3.13471e-35
		1.15458	0.00704	1.53453	8.41442e-05	2.15706	2.28851e-35
		1.15419	0.0068	1.53532	7.9686e-05	2.15851	1.66968e-35
		1.15379	0.00656	1.5361	7.54559e-05	2.15996	1.21741e-35
		1.15339	0.00635	1.53688	7.14236e-05	2.16141	8.87091e-36
		1.15298	0.00618	1.53767	6.75904e-05	2.16286	6.45984e-36
		1.15259	0.00604	1.53845	6.39559e-05	2.1643	4.70111e-36
		1.15219	0.00593	1.53924	6.04941e-05	2.16575	3.41904e-36
		1.1518	0.00583	1.54003	5.72056e-05	2.1672	2.48503e-36
		1.1514	0.0057	1.54081	5.40826e-05	2.16865	1.80503e-36
		1.151	0.00554	1.5416	5.11176e-05	2.1701	1.31027e-36
		1.15061	0.00536	1.54239	4.83032e-05	2.17154	9.50519e-37
		1.15021	0.00519	1.54318	4.56388e-05	2.17299	6.89107e-37
		1.14982	0.00502	1.54398	4.30987e-05	2.17444	4.99272e-37
		1.14943	0.00488	1.54477	4.06955e-05	2.1754	4.03164e-37
		1.14903	0.00475	1.54556	3.84168e-05	2.17589	3.61503e-37
		1.14864	0.00464	1.54636	3.62566e-05	2.17734	2.61584e-37
		1.14824	0.00454	1.54715	3.42093e-05	2.17879	1.89162e-37
		1.14785	0.00445	1.54795	3.22695e-05	2.18023	1.36705e-37
		1.14746	0.00436	1.54875	3.04277e-05	2.18168	9.87316e-38
		1.14706	0.00428	1.54954	2.86878e-05	2.18313	7.12612e-38
		1.14667	0.00421	1.55034	2.70367e-05	2.18458	5.14014e-38
		1.14628	0.00414	1.55114	2.54778e-05	2.18603	3.70529e-38
		1.14589	0.00406	1.55194	2.39992e-05	2.18747	2.66927e-38
		1.1455	0.00397	1.55274	2.26038e-05	2.18892	1.92171e-38
		1.14511	0.00386	1.55355	2.12811e-05	2.19037	1.38264e-38
		1.14471	0.00373	1.55435	2.00335e-05	2.19182	9.94152e-39
		1.14433	0.00358	1.55516	1.88514e-05	2.19327	7.14368e-39
		1.14394	0.00341	1.55596	1.77345e-05	2.19471	5.12998e-39
		1.14355	0.00323	1.55677	1.66794e-05	2.19616	3.68158e-39
		1.14316	0.00302	1.55758	1.5683e-05	2.19761	2.64044e-39
		1.14277	0.0028	1.55838	1.47445e-05	2.19906	1.89253e-39
		1.14238	0.00259	1.55919	1.38564e-05	2.20051	1.35561e-39
		1.14199	0.0024	1.56	1.30184e-05	2.20196	9.70402e-40
		1.14161	0.00224	1.56081	1.22279e-05	2.2034	6.94213e-40
		1.14122	0.00211	1.56163	1.14806e-05	2.20485	4.96316e-40
		1.14084	0.002	1.56244	1.07777e-05	2.2063	3.54607e-40
		1.14045	0.00191	1.56325	1.01152e-05	2.20775	2.53199e-40
		1.14006	0.00181	1.56407	9.49082e-06	2.2092	1.80676e-40
		1.13967	0.00172	1.56488	8.90264e-06	2.21064	1.28844e-40
		1.13929	0.00163	1.5657	8.34737e-06	2.21209	9.18233e-41
		1.1389	0.00155	1.56652	7.82585e-06	2.21354	6.53981e-41
		1.13852	0.00147	1.56734	7.33378e-06	2.2143	5.47243e-41
		1.13814	0.00139	1.56816	6.87187e-06	2.21499	4.65481e-41
		1.13775	0.0013	1.56898	6.43629e-06	2.21644	3.31104e-41
		1.13736	0.0012	1.5698	6.02763e-06	2.21789	2.35369e-41
		1.13699	0.00111	1.57062	5.64248e-06	2.21933	1.67209e-41
		1.1366	0.00102	1.57144	5.28133e-06	2.22078	1.18712e-41
		1.13622	0.000941936	1.57227	4.94115e-06	2.22223	8.42278e-42
		1.13583	0.000890179	1.57309	4.62161e-06	2.22368	5.97227e-42
		1.13546	0.000861607	1.57392	4.32153e-06	2.22513	4.23203e-42
		1.13507	0.000851143	1.57475	4.04048e-06	2.22657	2.99697e-42
		1.13469	0.000849984	1.57557	3.77603e-06	2.22802	2.121e-42
		1.13431	0.000850254	1.5764	3.52792e-06	2.22947	1.50011e-42
		1.13393	0.000842937	1.57723	3.29518e-06	2.23092	1.0603e-42
		1.13355	0.000820205	1.57806	3.07693e-06	2.23237	7.48963e-43
		1.13317	0.000779191	1.5789	2.87233e-06	2.23381	5.28709e-43
		1.13279	0.000720077	1.57973	2.68013e-06	2.23526	3.7299e-43
		1.13241	0.000646427	1.58056	2.5005e-06	2.23671	2.62967e-43
		1.13203	0.000562586	1.5814	2.33224e-06	2.23816	1.85281e-43
		1.13166	0.000469071	1.58223	2.17469e-06	2.23961	1.30462e-43
		1.13127	0.000365039	1.58307	2.02686e-06	2.24106	9.18046e-44
		1.13089	0.000251648	1.58391	1.88886e-06	2.2425	6.45606e-44
		1.13052	0.000140753	1.58475	1.75975e-06	2.24395	4.53728e-44
		1.13014	5.17307e-05	1.58559	1.63871e-06	2.2454	3.18675e-44
		1.12976	0	1.58643	1.52582e-06	2.24685	2.23679e-44
		1.12939	1.14693e-05	1.58727	1.42004e-06	2.2483	1.56901e-44
		1.12901	8.21537e-05	1.58811	1.32145e-06	2.24974	1.0999e-44
		1.12864	0.000136005	1.58896	1.22912e-06	2.25119	7.70557e-45
		1.12826	0.000189857	1.5898	1.14292e-06	2.25264	5.39488e-45
		1.12788	0.000243709	1.59065	1.06244e-06	2.25409	3.77471e-45
		1.12751	0.00029756	1.59149	9.87519e-07	2.2545	3.41038e-45
		1.12713	0.000351412	1.59234	9.17446e-07	2.25554	2.63943e-45
				1.59319	8.52092e-07	2.25699	1.84444e-45
				1.59404	7.91159e-07	2.25843	1.28808e-45
				1.59489	7.34364e-07	2.25988	8.98983e-46
				1.59574	6.81443e-07	2.26133	6.2703e-46
				1.5966	6.32146e-07	2.26278	4.37075e-46
				1.59745	5.86239e-07	2.26423	3.04479e-46
				1.5983	5.43502e-07	2.26567	2.11981e-46
				1.59916	5.03635e-07	2.26712	1.47495e-46
				1.60002	4.66637e-07	2.26857	1.02568e-46
				1.60088	4.32226e-07	2.27002	7.12873e-47
				1.60173	4.0023e-07	2.27147	4.95214e-47
				1.6026	3.7042e-07	2.27291	3.43859e-47
				1.60346	3.42789e-07	2.27436	2.38678e-47
				1.60432	3.17062e-07	2.27581	1.65631e-47
				1.60518	2.93231e-07	2.27726	1.14932e-47
				1.60604	2.71056e-07	2.27871	7.9768e-48
				1.60691	2.50479e-07	2.28016	5.53933e-48
				1.60778	2.31437e-07	2.2816	3.85085e-48
				1.60864	2.13734e-07	2.28305	2.68194e-48
				1.60951	1.97324e-07	2.2845	1.87325e-48
				1.61038	1.82116e-07	2.28595	1.31412e-48
				1.61125	1.6806e-07	2.2874	9.27786e-49
				1.61212	1.5501e-07	2.28884	6.61015e-49
				1.61299	1.42928e-07	2.29029	4.76922e-49
				1.61387	1.31745e-07	2.29174	3.49965e-49
				1.61474	1.21399e-07	2.29319	2.62466e-49
				1.61562	1.11829e-07	2.29464	2.022e-49
				1.61649	1.02981e-07	2.29609	1.60718e-49
				1.61737	9.47831e-08	2.2963	1.55782e-49
				1.61825	8.72272e-08	2.29753	1.32183e-49
				1.61913	8.02476e-08	2.29898	1.12567e-49
				1.62001	7.37876e-08	2.30043	9.90905e-50
				1.62089	6.78392e-08	2.30188	8.9838e-50
				1.62177	6.235e-08	2.30333	8.34895e-50
				1.62266	5.72745e-08	2.30477	7.91364e-50
				1.62354	5.26055e-08	2.30622	7.61534e-50
				1.62443	4.82914e-08	2.30767	7.41106e-50
				1.62532	4.43254e-08	2.30912	7.27125e-50
				1.6262	4.06633e-08	2.31057	7.17563e-50
				1.62709	3.72913e-08	2.31201	7.11027e-50
				1.62798	3.41946e-08	2.31346	7.06562e-50
				1.62887	3.1338e-08	2.31491	7.03515e-50
				1.62977	2.87104e-08	2.31636	7.01436e-50
				1.63066	2.62943e-08	2.31781	7.00018e-50
				1.63156	2.40733e-08	2.31926	6.99052e-50
				1.63245	2.20324e-08	2.3207	6.98395e-50
				1.63335	2.01577e-08	2.32215	6.97947e-50
				1.63425	1.84362e-08	2.3236	6.97643e-50
				1.63514	1.6856e-08	2.32505	6.97436e-50
				1.63604	1.54059e-08	2.3265	6.97296e-50
				1.63694	1.40757e-08	2.32794	6.972e-50
				1.63785	1.28532e-08	2.32939	6.97136e-50
				1.63875	1.17353e-08	2.33084	6.97092e-50
				1.63965	1.07109e-08	2.33229	6.97062e-50
				1.64056	9.77037e-09	2.33374	6.97042e-50
				1.64147	8.91128e-09	2.33519	6.97028e-50
				1.64237	8.12488e-09	2.33663	6.97019e-50
				1.64328	7.40363e-09	2.33808	6.97013e-50
				1.64419	6.74553e-09	2.33953	6.97009e-50
				1.6451	6.14237e-09	2.3396	6.97009e-50
				1.64602	5.59116e-09	2.34098	6.97006e-50
				1.64693	5.08875e-09	2.34243	6.97004e-50
				1.64784	4.62878e-09	2.34387	6.97003e-50
				1.64876	4.20888e-09	2.34532	6.97002e-50
				1.64968	3.8257e-09	2.34677	6.97001e-50
				1.65059	3.47614e-09	2.34822	6.97001e-50
				1.65151	3.15811e-09	2.34967	6.97001e-50
				1.65243	2.86747e-09	2.35111	6.97e-50
				1.65335	2.60264e-09	2.35256	6.97e-50
				1.65428	2.36085e-09	2.35401	6.97e-50
				1.6552	2.14124e-09	2.35546	6.97e-50
				1.65612	1.94134e-09	2.35691	6.97e-50
				1.65705	1.75946e-09	2.35836	6.97e-50
				1.65797	1.59403e-09	2.3598	6.97e-50
				1.6589	1.44362e-09	2.36125	6.97e-50
				1.65983	1.3066e-09	2.3627	6.97e-50
				1.66076	1.18243e-09	2.36415	6.97e-50
				1.66169	1.0694e-09	2.3656	6.97e-50
				1.66262	9.6705e-10	2.36704	6.97e-50
				1.66356	8.73952e-10	2.36849	6.97e-50
				1.66449	7.89711e-10	2.36994	6.97e-50
				1.66543	7.13146e-10	2.37139	6.97e-50
				1.66636	6.43916e-10	2.37284	6.97e-50
				1.6673	5.81044e-10	2.37429	6.97e-50
				1.66824	5.2411e-10	2.37573	6.97e-50
				1.66918	4.72573e-10	2.37718	6.97e-50
				1.67012	4.26045e-10	2.37863	6.97e-50
				1.67107	3.83855e-10	2.3846	6.97e-50
				1.67201	3.4571e-10	2.4314	6.97e-50
				1.67296	3.11234e-10	2.48	6.97e-50

## Sheet: Figure 4d
Figure 4d
PM6:BTP-BO-TBO
Energy (eV)(Measured Data)	EQE(Measured Data)			Energy (eV)(Fitted Data)	EQE(Fitted Data)	EL(Fitted Data)
1.03333	2.54184e-06	1.65428	0.000173842	0.5	1.60401e-58	9.44965e-44
1.04202	2.63853e-06	1.65335	0.000191621	0.51	2.57184e-57	1.02946e-42
1.05085	2.66423e-06	1.65243	0.000208719	0.52	4.00438e-56	1.08907e-41
1.05983	2.67042e-06	1.65151	0.000227359	0.53	6.05447e-55	1.11881e-40
1.06897	2.54519e-06	1.65059	0.000246882	0.54	8.88917e-54	1.11608e-39
1.07826	2.6582e-06	1.64968	0.000265208	0.55	1.26731e-52	1.08113e-38
1.08772	2.68593e-06	1.64876	0.000280609	0.56	1.75445e-51	1.01692e-37
1.09735	2.58268e-06	1.64784	0.000295418	0.57	2.35843e-50	9.28813e-37
1.10714	2.63884e-06	1.64693	0.000315494	0.58	3.07843e-49	8.23741e-36
1.11712	2.831e-06	1.64602	0.000344779	0.59	3.90169e-48	7.09368e-35
1.12727	4.76425e-06	1.6451	0.000384851	0.6	4.80165e-47	5.93152e-34
1.13762	1.00256e-05	1.64419	0.000434319	0.61	5.73769e-46	4.81581e-33
1.14815	1.69186e-05	1.64328	0.000488872	0.62	6.65718e-45	3.79646e-32
1.15888	3.03209e-05	1.64237	0.000547111	0.63	7.49972e-44	2.90597e-31
1.16981	6.41369e-05	1.64147	0.000610011	0.64	8.20349e-43	2.15974e-30
1.18095	9.81426e-05	1.64056	0.000677589	0.65	8.71258e-42	1.5585e-29
1.19231	0.00015	1.63965	0.000748666	0.66	8.98435e-41	1.09195e-28
1.20388	0.000239	1.63875	0.000818478	0.67	8.9953e-40	7.42828e-28
1.21569	0.00037	1.63785	0.000880176	0.68	8.7444e-39	4.90636e-27
1.22772	0.000602	1.63694	0.000930042	0.69	8.2533e-38	3.1464e-26
1.24	0.000969	1.63604	0.00096834	0.7	7.5632e-37	1.95906e-25
1.25253	0.00163	1.63514	0.000997525	0.71	6.72916e-36	1.1843e-24
1.26531	0.0028	1.63425	0.00102	0.72	5.81288e-35	6.951e-24
1.27835	0.00508	1.63335	0.00104	0.73	4.87522e-34	3.96102e-23
1.29167	0.00918	1.63245	0.00105	0.74	3.96979e-33	2.19148e-22
1.30526	0.01742	1.63156	0.00105	0.75	3.13841e-32	1.17716e-21
1.31915	0.03309	1.63066	0.00104	0.76	2.4089e-31	6.13905e-21
1.33333	0.05976	1.62977	0.00101	0.77	1.79511e-30	3.10835e-20
1.34783	0.10421	1.62887	0.000990926	0.78	1.29875e-29	1.52799e-19
1.36264	0.17267	1.62798	0.000972198	0.79	9.12262e-29	7.29244e-19
1.37778	0.26019	1.62709	0.000963833	0.8	6.22119e-28	3.37896e-18
1.39326	0.35626	1.6262	0.000968638	0.81	4.11892e-27	1.52002e-17
1.40909	0.46062	1.62532	0.000985424	0.82	2.64758e-26	6.63854e-17
1.42529	0.55295	1.62443	0.00101	0.83	1.65222e-25	2.81481e-16
1.44186	0.64109	1.62354	0.00103	0.84	1.00101e-24	1.15871e-15
1.45882	0.7125	1.62266	0.00105	0.85	5.88791e-24	4.63079e-15
1.47619	0.77563	1.62177	0.00106	0.86	3.36226e-23	1.79673e-14
1.49398	0.83765	1.62089	0.00105	0.87	1.86402e-22	6.76795e-14
1.5122	0.88597	1.62001	0.00102	0.88	1.00326e-21	2.47502e-13
1.53086	0.91683	1.61913	0.000972157	0.89	5.24234e-21	8.7871e-13
1.55	0.93402	1.61825	0.000908334	0.9	2.65937e-20	3.0287e-12
1.56962	0.92331	1.61737	0.000833708	0.91	1.30971e-19	1.01347e-11
1.58974	0.93487	1.61649	0.000755978	0.92	6.26199e-19	3.29233e-11
1.61039	0.94057	1.61562	0.000682625	0.93	2.90663e-18	1.03834e-10
1.63158	0.99606	1.61474	0.000622747	0.94	1.30981e-17	3.17916e-10
1.65333	1	1.61387	0.0005835	0.95	5.73011e-17	9.44983e-10
1.67568	0.9739	1.61299	0.000568942	0.96	2.43363e-16	2.72692e-09
1.69863	0.9766	1.61212	0.000582917	0.97	1.00342e-15	7.63938e-09
1.72222	0.96336	1.61125	0.000622217	0.98	4.0165e-15	2.07768e-08
1.74648	0.9468	1.61038	0.000673797	0.99	1.56079e-14	5.48571e-08
1.77143	0.93848	1.60951	0.000723523	1	5.88812e-14	1.40612e-07
1.7971	0.91378	1.60864	0.000757342	1.01	2.15645e-13	3.49898e-07
1.82353	0.84446	1.60778	0.000769844	1.02	7.66717e-13	8.45266e-07
1.85075	0.82303	1.60691	0.000775103	1.03	2.64643e-12	1.98233e-06
1.87879	0.82413	1.60604	0.000793318	1.04	8.86782e-12	4.51324e-06
1.90769	0.78475	1.60518	0.000840528	1.05	2.88471e-11	9.97539e-06
1.9375	0.75215	1.60432	0.000920711	1.06	9.10993e-11	2.14042e-05
1.96825	0.71893	1.60346	0.00102	1.07	2.7929e-10	4.45859e-05
2	0.70951	1.6026	0.0011	1.08	8.31235e-10	9.01617e-05
2.03279	0.70341	1.60173	0.00116	1.09	2.40169e-09	0.000177
2.06667	0.68572	1.60088	0.00121	1.1	6.73655e-09	0.000337
2.1017	0.67835	1.60002	0.00126	1.11	1.83435e-08	0.000624
2.13793	0.70276	1.59916	0.00136	1.12	4.84898e-08	0.00112
2.17544	0.72294	1.5983	0.00152	1.13	1.24435e-07	0.00195
2.21429	0.72742	1.59745	0.00171	1.14	3.09997e-07	0.00331
2.25455	0.72277	1.5966	0.0019	1.15	7.49714e-07	0.00544
2.2963	0.65866	1.59574	0.00204	1.16	1.76017e-06	0.00867
2.33962	0.69962	1.59489	0.00213	1.17	4.01177e-06	0.01343
2.38462	0.69646	1.59404	0.00218	1.18	8.87641e-06	0.02019
2.43137	0.69123	1.59319	0.00222	1.19	1.9066e-05	0.02946
2.48	0.6957	1.59234	0.00226	1.2	3.97558e-05	0.04174
		1.59149	0.00233	1.21	8.04749e-05	0.05741
		1.59065	0.00241	1.22	0.000158	0.07665
		1.5898	0.00248	1.23	0.000302	0.09935
		1.58896	0.00252	1.24	0.000559	0.12501
		1.58811	0.00254	1.25	0.001	0.1527
		1.58727	0.00255	1.26	0.00175	0.18107
		1.58643	0.00257	1.27	0.00297	0.20844
		1.58559	0.00262	1.28	0.00488	0.23292
		1.58475	0.00271	1.29	0.0078	0.25268
		1.58391	0.00283	1.3	0.01209	0.26609
		1.58307	0.00296	1.31	0.01819	0.27203
		1.58223	0.00309	1.32	0.02656	0.26997
		1.5814	0.00319	1.33	0.03766	0.26009
		1.58056	0.00327	1.34	0.05184	0.24325
		1.57973	0.00333	1.35	0.06927	0.22085
		1.5789	0.00339	1.36	0.08986	0.19464
		1.57806	0.00346	1.37	0.11315	0.16653
		1.57723	0.00353	1.38	0.13832	0.13832
		1.5764	0.0036	1.39	0.16414	0.11152
		1.57557	0.00367	1.4	0.18908	0.08729
		1.57475	0.00373	1.41	0.21145	0.06632
		1.57392	0.00381	1.42	0.22954	0.04892
		1.57309	0.0039	1.43	0.2419	0.03503
		1.57227	0.004	1.44	0.24747	0.02435
		1.57144	0.00412	1.45	0.24577	0.01643
		1.57062	0.00423	1.46	0.23693	0.01076
		1.5698	0.00434	1.47	0.22174	0.00684
		1.56898	0.00445	1.48	0.20145	0.00422
		1.56816	0.00456	1.49	0.17766	0.00253
		1.56734	0.00468	1.5	0.1521	0.00147
		1.56652	0.0048	1.51	0.12641	0.000831
		1.5657	0.00491	1.52	0.10199	0.000456
		1.56488	0.005	1.53	0.07987	0.000243
		1.56407	0.0051	1.54	0.06073	0.000125
		1.56325	0.0052	1.55	0.04482	6.28223e-05
		1.56244	0.00532	1.56	0.03211	3.05814e-05
		1.56163	0.00548	1.57	0.02233	1.44513e-05
		1.56081	0.00565	1.58	0.01508	6.62922e-06
		1.56	0.00582	1.59	0.00988	2.95206e-06
		1.55919	0.00599	1.6	0.00629	1.27612e-06
		1.55838	0.00615	1.61	0.00388	5.3551e-07
		1.55758	0.0063	1.62	0.00233	2.18146e-07
		1.55677	0.00644	1.63	0.00136	8.62648e-08
		1.55596	0.00657	1.64	0.000766	3.3115e-08
		1.55516	0.00669	1.65	0.00042	1.23402e-08
		1.55435	0.00679	1.66	0.000224	4.46398e-09
		1.55355	0.00689	1.67	0.000116	1.56757e-09
		1.55274	0.007	1.68	5.79611e-05	5.34365e-10
		1.55194	0.00714	1.69	2.82289e-05	1.76829e-10
		1.55114	0.00731	1.7	1.33462e-05	5.68031e-11
		1.55034	0.00751	1.71	6.12524e-06	1.77131e-11
		1.54954	0.00773	1.72	2.72894e-06	5.36194e-12
		1.54875	0.00796	1.73	1.18023e-06	1.57562e-12
		1.54795	0.0082	1.74	4.95501e-07	4.49455e-13
		1.54715	0.00845	1.75	2.01941e-07	1.24458e-13
		1.54636	0.00872	1.76	7.98929e-08	3.34552e-14
		1.54556	0.00901	1.77	3.06828e-08	8.72986e-15
		1.54477	0.0093	1.78	1.14389e-08	2.21133e-15
		1.54398	0.00957	1.79	4.13978e-09	5.43754e-16
		1.54318	0.00981	1.8	1.45436e-09	1.29794e-16
		1.54239	0.01002	1.81	4.95985e-10	3.00752e-17
		1.5416	0.0102	1.82	1.64198e-10	6.76494e-18
		1.54081	0.01039	1.83	5.27679e-11	1.47714e-18
		1.54003	0.0106	1.84	1.64616e-11	3.131e-19
		1.53924	0.01084	1.85	4.98515e-12	6.44235e-20
		1.53845	0.01111	1.86	1.4655e-12	1.28679e-20
		1.53767	0.01139	1.87	4.18209e-13	2.49502e-21
		1.53688	0.01167	1.88	1.15852e-13	4.69613e-22
		1.5361	0.01194	1.89	3.11541e-14	8.5804e-23
		1.53532	0.0122	1.9	8.13255e-15	1.52187e-23
		1.53453	0.01244	1.91	2.06082e-15	2.62027e-24
		1.53375	0.01268	1.92	5.06937e-16	4.37943e-25
		1.53297	0.01294	1.93	1.21051e-16	7.10541e-26
		1.53219	0.01321	1.94	2.80598e-17	1.11908e-26
		1.53142	0.01347	1.95	6.31395e-18	1.71094e-27
		1.53064	0.0137	1.96	1.37917e-18	2.53926e-28
		1.52986	0.0139	1.97	2.92438e-19	3.65831e-29
		1.52909	0.01408	1.98	6.01937e-20	5.11628e-30
		1.52831	0.01428	1.99	1.20273e-20	6.94589e-31
		1.52754	0.01455	2	2.33284e-21	9.1538e-32
		1.52676	0.01492
		1.52599	0.01538
		1.52522	0.01589
		1.52445	0.01638
		1.52368	0.01683
		1.52291	0.01724
		1.52214	0.01766
		1.52138	0.01811
		1.52061	0.01862
		1.51985	0.01917
		1.51908	0.01972
		1.51832	0.02021
		1.51755	0.02063
		1.51679	0.02102
		1.51603	0.02143
		1.51527	0.02191
		1.51451	0.02249
		1.51376	0.02314
		1.513	0.02381
		1.51224	0.02443
		1.51148	0.02497
		1.51073	0.02544
		1.50997	0.0259
		1.50922	0.02642
		1.50847	0.02702
		1.50772	0.0277
		1.50697	0.02841
		1.50622	0.02908
		1.50547	0.02971
		1.50472	0.0303
		1.50397	0.0309
		1.50323	0.03154
		1.50248	0.03222
		1.50173	0.03292
		1.50099	0.03358
		1.50025	0.03418
		1.4995	0.03472
		1.49876	0.03522
		1.49802	0.03574
		1.49728	0.03632
		1.49654	0.03698
		1.49581	0.03771
		1.49507	0.0385
		1.49433	0.03932
		1.49359	0.04016
		1.49286	0.04102
		1.49212	0.04188
		1.49139	0.04277
		1.49066	0.04367
		1.48993	0.04459
		1.4892	0.04551
		1.48846	0.04643
		1.48774	0.04732
		1.48701	0.04823
		1.48628	0.04915
		1.48555	0.05012
		1.48483	0.05115
		1.4841	0.05221
		1.48338	0.05332
		1.48265	0.05446
		1.48193	0.05562
		1.48121	0.05681
		1.48049	0.05802
		1.47976	0.05924
		1.47904	0.06048
		1.47833	0.06171
		1.47761	0.06295
		1.47689	0.06422
		1.47617	0.06552
		1.47546	0.06687
		1.47474	0.06827
		1.47403	0.06975
		1.47331	0.07131
		1.4726	0.07296
		1.47189	0.07471
		1.47118	0.07655
		1.47047	0.07846
		1.46976	0.08043
		1.46905	0.08246
		1.46834	0.08456
		1.46763	0.08671
		1.46693	0.0889
		1.46622	0.09113
		1.46551	0.09335
		1.46481	0.09557
		1.46411	0.0978
		1.4634	0.10004
		1.4627	0.10233
		1.462	0.10466
		1.4613	0.10703
		1.4606	0.10947
		1.4599	0.11199
		1.4592	0.11461
		1.45851	0.11735
		1.45781	0.12019
		1.45711	0.12312
		1.45642	0.12611
		1.45572	0.12915
		1.45503	0.13223
		1.45434	0.13536
		1.45364	0.13853
		1.45295	0.14172
		1.45226	0.14492
		1.45157	0.14813
		1.45088	0.15137
		1.45019	0.15467
		1.44951	0.15809
		1.44882	0.16167
		1.44813	0.16543
		1.44745	0.16938
		1.44676	0.17347
		1.44608	0.17766
		1.44539	0.18193
		1.44471	0.18622
		1.44403	0.19056
		1.44335	0.19495
		1.44267	0.19938
		1.44199	0.20385
		1.44131	0.20829
		1.44063	0.21265
		1.43995	0.21692
		1.43928	0.22112
		1.4386	0.22532
		1.43793	0.22964
		1.43725	0.23411
		1.43658	0.23875
		1.4359	0.24351
		1.43523	0.24834
		1.43456	0.2532
		1.43389	0.25816
		1.43322	0.26328
		1.43255	0.26859
		1.43188	0.27421
		1.43121	0.28001
		1.43054	0.28592
		1.42988	0.29182
		1.42921	0.29773
		1.42855	0.30369
		1.42788	0.30967
		1.42722	0.31564
		1.42655	0.32177
		1.42589	0.32788
		1.42523	0.33392
		1.42457	0.33988
		1.42391	0.34574
		1.42325	0.35156
		1.42259	0.35744
		1.42193	0.36353
		1.42127	0.36968
		1.42061	0.37592
		1.41996	0.3824
		1.4193	0.38899
		1.41865	0.39586
		1.41799	0.403
		1.41734	0.41027
		1.41669	0.4177
		1.41603	0.42521
		1.41538	0.4327
		1.41473	0.44001
		1.41408	0.44728
		1.41343	0.45459
		1.41278	0.46185
		1.41214	0.46897
		1.41149	0.47591
		1.41084	0.48266
		1.4102	0.48928
		1.40955	0.49606
		1.40891	0.50321
		1.40826	0.51074
		1.40762	0.51856
		1.40698	0.52656
		1.40633	0.5347
		1.40569	0.54292
		1.40505	0.55119
		1.40441	0.55963
		1.40377	0.56844
		1.40313	0.57694
		1.4025	0.58563
		1.40186	0.59401
		1.40122	0.60216
		1.40059	0.61
		1.39995	0.61747
		1.39931	0.6247
		1.39868	0.63192
		1.39805	0.63917
		1.39741	0.64639
		1.39678	0.65359
		1.39615	0.66156
		1.39552	0.6695
		1.39489	0.67756
		1.39426	0.68581
		1.39363	0.69455
		1.393	0.70326
		1.39238	0.71229
		1.39175	0.72114
		1.39112	0.72961
		1.3905	0.73769
		1.38987	0.74525
		1.38925	0.75239
		1.38863	0.75938
		1.388	0.76623
		1.38738	0.77271
		1.38676	0.77896
		1.38614	0.78567
		1.38552	0.7923
		1.3849	0.79913
		1.38428	0.80643
		1.38366	0.81423
		1.38304	0.82248
		1.38242	0.83052
		1.38181	0.83835
		1.38119	0.84587
		1.38058	0.85335
		1.37996	0.86062
		1.37935	0.86675
		1.37874	0.87297
		1.37812	0.87843
		1.37751	0.88367
		1.3769	0.88856
		1.37629	0.89325
		1.37568	0.89859
		1.37507	0.90376
		1.37446	0.90926
		1.37385	0.91493
		1.37324	0.9205
		1.37263	0.92671
		1.37203	0.93232
		1.37142	0.93837
		1.37082	0.94395
		1.37021	0.94959
		1.36961	0.95486
		1.369	0.95923
		1.3684	0.96333
		1.3678	0.96689
		1.3672	0.96991
		1.3666	0.97249
		1.366	0.97478
		1.3654	0.97679
		1.3648	0.97851
		1.3642	0.98024
		1.3636	0.98158
		1.363	0.98284
		1.36241	0.98414
		1.36181	0.98553
		1.36121	0.98685
		1.36062	0.98829
		1.36003	0.9898
		1.35943	0.99138
		1.35884	0.99296
		1.35825	0.99445
		1.35765	0.99581
		1.35706	0.99705
		1.35647	0.99816
		1.35588	0.99909
		1.35529	0.99967
		1.3547	1
		1.35412	0.99993
		1.35353	0.99953
		1.35294	0.9987
		1.35235	0.99743
		1.35177	0.99574
		1.35118	0.99363
		1.3506	0.99112
		1.35001	0.98832
		1.34943	0.9853
		1.34885	0.98228
		1.34826	0.97929
		1.34768	0.97636
		1.3471	0.9735
		1.34652	0.97078
		1.34594	0.96824
		1.34536	0.96585
		1.34478	0.96352
		1.3442	0.96115
		1.34363	0.95858
		1.34305	0.95572
		1.34247	0.95248
		1.3419	0.94885
		1.34132	0.94471
		1.34074	0.94011
		1.34017	0.93501
		1.3396	0.9295
		1.33902	0.92369
		1.33845	0.91772
		1.33788	0.91172
		1.33731	0.90579
		1.33674	0.89994
		1.33617	0.89424
		1.3356	0.88865
		1.33503	0.88328
		1.33446	0.87806
		1.33389	0.8733
		1.33332	0.86838
		1.33276	0.86359
		1.33219	0.85873
		1.33162	0.85384
		1.33106	0.84882
		1.33049	0.84366
		1.32993	0.83836
		1.32937	0.83297
		1.3288	0.82728
		1.32824	0.82108
		1.32768	0.8145
		1.32712	0.80786
		1.32656	0.80109
		1.326	0.79417
		1.32544	0.78711
		1.32488	0.77995
		1.32432	0.77277
		1.32376	0.76555
		1.3232	0.75832
		1.32265	0.75134
		1.32209	0.74476
		1.32153	0.73829
		1.32098	0.73216
		1.32043	0.72606
		1.31987	0.72014
		1.31932	0.71426
		1.31876	0.70832
		1.31821	0.70223
		1.31766	0.69592
		1.31711	0.68937
		1.31656	0.68265
		1.31601	0.67592
		1.31546	0.6691
		1.31491	0.66236
		1.31436	0.65563
		1.31381	0.64888
		1.31326	0.64195
		1.31272	0.63487
		1.31217	0.62786
		1.31162	0.62117
		1.31108	0.61483
		1.31053	0.60875
		1.30999	0.60271
		1.30945	0.5966
		1.3089	0.59052
		1.30836	0.58447
		1.30782	0.57854
		1.30727	0.57281
		1.30673	0.56746
		1.30619	0.56234
		1.30565	0.55701
		1.30511	0.55122
		1.30457	0.54523
		1.30403	0.53942
		1.3035	0.53351
		1.30296	0.52746
		1.30242	0.52127
		1.30189	0.515
		1.30135	0.50873
		1.30081	0.5024
		1.30028	0.496
		1.29975	0.48979
		1.29921	0.48396
		1.29868	0.47816
		1.29815	0.47224
		1.29761	0.46667
		1.29708	0.46122
		1.29655	0.45593
		1.29602	0.45074
		1.29549	0.44566
		1.29496	0.44071
		1.29443	0.43586
		1.2939	0.43114
		1.29337	0.42655
		1.29285	0.4222
		1.29232	0.41793
		1.29179	0.41367
		1.29126	0.40944
		1.29074	0.40526
		1.29021	0.40109
		1.28969	0.39689
		1.28916	0.39263
		1.28864	0.38824
		1.28812	0.38368
		1.2876	0.37896
		1.28707	0.37411
		1.28655	0.36916
		1.28603	0.36415
		1.28551	0.35912
		1.28499	0.35412
		1.28447	0.34919
		1.28395	0.34434
		1.28343	0.3396
		1.28291	0.33504
		1.2824	0.33065
		1.28188	0.32634
		1.28136	0.32235
		1.28085	0.31838
		1.28033	0.31458
		1.27982	0.31092
		1.2793	0.30738
		1.27879	0.30393
		1.27827	0.30062
		1.27776	0.29749
		1.27725	0.2944
		1.27674	0.29152
		1.27622	0.28882
		1.27571	0.28597
		1.2752	0.28324
		1.27469	0.28045
		1.27418	0.2776
		1.27367	0.27473
		1.27316	0.27178
		1.27266	0.26878
		1.27215	0.26565
		1.27164	0.26249
		1.27114	0.25919
		1.27063	0.2559
		1.27012	0.25254
		1.26962	0.24927
		1.26911	0.24602
		1.26861	0.2428
		1.2681	0.23961
		1.2676	0.23654
		1.2671	0.23347
		1.26659	0.2305
		1.26609	0.22759
		1.26559	0.22471
		1.26509	0.22184
		1.26459	0.21907
		1.26409	0.21631
		1.26359	0.21365
		1.26309	0.2111
		1.26259	0.20863
		1.26209	0.20623
		1.2616	0.20395
		1.2611	0.20174
		1.2606	0.19965
		1.26011	0.19768
		1.25961	0.19582
		1.25912	0.19406
		1.25862	0.19238
		1.25813	0.19075
		1.25763	0.18911
		1.25714	0.18745
		1.25665	0.18571
		1.25615	0.18392
		1.25566	0.18208
		1.25517	0.18021
		1.25468	0.17829
		1.25419	0.17632
		1.2537	0.17427
		1.25321	0.17211
		1.25272	0.16986
		1.25223	0.16758
		1.25174	0.1653
		1.25125	0.16305
		1.25077	0.16084
		1.25028	0.15864
		1.24979	0.15646
		1.24931	0.15431
		1.24882	0.15224
		1.24834	0.1503
		1.24785	0.14854
		1.24737	0.14697
		1.24688	0.14559
		1.2464	0.14435
		1.24592	0.14322
		1.24543	0.14216
		1.24495	0.14112
		1.24447	0.14013
		1.24399	0.13908
		1.24351	0.13797
		1.24303	0.13677
		1.24255	0.13548
		1.24207	0.13409
		1.24159	0.13262
		1.24111	0.13108
		1.24064	0.12949
		1.24016	0.12787
		1.23968	0.12624
		1.23921	0.12458
		1.23872	0.12297
		1.23825	0.1214
		1.23777	0.11988
		1.2373	0.11839
		1.23683	0.11694
		1.23635	0.1155
		1.23588	0.11407
		1.2354	0.11267
		1.23494	0.1113
		1.23446	0.11
		1.23399	0.10875
		1.23352	0.10759
		1.23305	0.10652
		1.23258	0.10555
		1.23211	0.10469
		1.23164	0.10392
		1.23117	0.1032
		1.2307	0.10247
		1.23023	0.10168
		1.22977	0.1008
		1.22929	0.09983
		1.22883	0.09882
		1.22837	0.09776
		1.22791	0.09665
		1.22743	0.09549
		1.22697	0.09425
		1.22651	0.09294
		1.22604	0.0916
		1.22557	0.09027
		1.22511	0.089
		1.22466	0.08776
		1.22418	0.08657
		1.22372	0.08539
		1.22327	0.08423
		1.22281	0.08308
		1.22234	0.08196
		1.22188	0.08089
		1.22142	0.07987
		1.22097	0.0789
		1.2205	0.07799
		1.22004	0.07712
		1.21958	0.07634
		1.21913	0.07558
		1.21867	0.07484
		1.21822	0.07411
		1.21775	0.07337
		1.2173	0.07262
		1.21684	0.07184
		1.21639	0.07104
		1.21594	0.07022
		1.21548	0.06936
		1.21503	0.06847
		1.21457	0.06756
		1.21412	0.06661
		1.21366	0.06563
		1.21321	0.06463
		1.21276	0.06361
		1.21231	0.06259
		1.21186	0.06159
		1.21141	0.06064
		1.21096	0.05974
		1.21051	0.05889
		1.21006	0.05809
		1.20961	0.05734
		1.20917	0.05666
		1.20872	0.05606
		1.20826	0.05552
		1.20781	0.05504
		1.20736	0.05459
		1.20692	0.05413
		1.20647	0.05365
		1.20603	0.05315
		1.20559	0.05265
		1.20515	0.05216
		1.2047	0.05167
		1.20426	0.05117
		1.20381	0.05066
		1.20337	0.05012
		1.20293	0.04953
		1.20248	0.0489
		1.20204	0.04823
		1.2016	0.04753
		1.20115	0.0468
		1.20071	0.04603
		1.20027	0.04523
		1.19983	0.0444
		1.19939	0.04355
		1.19896	0.04269
		1.19852	0.04185
		1.19808	0.04103
		1.19764	0.04025
		1.1972	0.03951
		1.19676	0.03882
		1.19632	0.03818
		1.1959	0.0376
		1.19546	0.03707
		1.19502	0.0366
		1.19458	0.03619
		1.19414	0.03582
		1.19372	0.03548
		1.19328	0.03517
		1.19285	0.03484
		1.19241	0.03449
		1.19199	0.03409
		1.19155	0.03365
		1.19112	0.03315
		1.19068	0.03261
		1.19026	0.03201
		1.18983	0.03137
		1.18939	0.03067
		1.18896	0.02993
		1.18854	0.02918
		1.1881	0.02844
		1.18767	0.02777
		1.18725	0.02717
		1.18682	0.02666
		1.18639	0.02621
		1.18597	0.02579
		1.18554	0.0254
		1.18511	0.025
		1.18469	0.02463
		1.18426	0.02428
		1.18383	0.02396
		1.18341	0.02365
		1.18298	0.02334
		1.18255	0.023
		1.18213	0.02263
		1.18171	0.02226
		1.18129	0.0219
		1.18086	0.02159
		1.18044	0.02132
		1.18002	0.02109
		1.17959	0.02088
		1.17918	0.02066
		1.17875	0.02044
		1.17834	0.02021
		1.17791	0.01996
		1.1775	0.01972
		1.17707	0.01946
		1.17666	0.0192
		1.17624	0.01893
		1.17582	0.01863
		1.1754	0.0183
		1.17499	0.01795
		1.17456	0.01759
		1.17415	0.01722
		1.17373	0.01686
		1.17332	0.0165
		1.1729	0.01614
		1.17249	0.01579
		1.17207	0.01543
		1.17166	0.01509
		1.17125	0.01475
		1.17083	0.01444
		1.17042	0.01413
		1.17	0.01383
		1.16959	0.01355
		1.16918	0.01328
		1.16876	0.01304
		1.16836	0.01282
		1.16795	0.01262
		1.16753	0.01241
		1.16712	0.01219
		1.16671	0.01196
		1.1663	0.01172
		1.1659	0.01149
		1.16549	0.01128
		1.16507	0.01107
		1.16467	0.01085
		1.16426	0.01063
		1.16385	0.01041
		1.16345	0.01019
		1.16304	0.00998
		1.16264	0.00979
		1.16222	0.00962
		1.16182	0.00946
		1.16142	0.0093
		1.16102	0.00915
		1.1606	0.009
		1.1602	0.00885
		1.1598	0.0087
		1.1594	0.00852
		1.15899	0.00833
		1.15859	0.00812
		1.15819	0.00792
		1.15779	0.00775
		1.15739	0.00762
		1.15699	0.00752
		1.15658	0.00744
		1.15618	0.00736
		1.15578	0.00725
		1.15538	0.00713
		1.15498	0.00699
		1.15458	0.00685
		1.15419	0.00671
		1.15379	0.00655
		1.15339	0.00637
		1.15298	0.00616
		1.15259	0.00592
		1.15219	0.00569
		1.1518	0.00546
		1.1514	0.00526
		1.151	0.00508
		1.15061	0.00493
		1.15021	0.00481
		1.14982	0.0047
		1.14943	0.0046
		1.14903	0.00451
		1.14864	0.0044
		1.14824	0.00426
		1.14785	0.00408
		1.14746	0.00386
		1.14706	0.00361
		1.14667	0.00335
		1.14628	0.0031
		1.14589	0.00287
		1.1455	0.00264
		1.14511	0.0024
		1.14471	0.00216
		1.14433	0.00192
		1.14394	0.0017
		1.14355	0.00152
		1.14316	0.00138
		1.14277	0.00126
		1.14238	0.00116
		1.14199	0.00104
		1.14161	0.000910144
		1.14122	0.00076982
		1.14084	0.000646939
		1.14045	0.000564352
		1.14006	0.00053468
		1.13967	0.000554091
		1.13929	0.000604052
		1.1389	0.000664237
		1.13852	0.000721986
		1.13814	0.000774826
		1.13775	0.000826618
		1.13736	0.000881032
		1.13699	0.000934335
		1.1366	0.000973763
		1.13622	0.000987041
		1.13583	0.000967078
		1.13546	0.000914665
		1.13507	0.000842841
		1.13469	0.000765897
		1.13431	0.000693007
		1.13393	0.000634095
		1.13355	0.000592561
		1.13317	0.000543117
		1.13279	0.000500113
		1.13241	0.000450196
		1.13203	0.000391495
		1.13166	0.000324118
		1.13127	0.000249725
		1.13089	0.000167446
		1.13052	8.85115e-05
		1.13014	3.06091e-05
		1.12976	0
		1.12939	2.59982e-05
		1.12901	0.000129871
		1.12864	0.00022273
		1.12826	0.000315588
		1.12788	0.000408448
		1.12751	0.000501305
		1.12713	0.000594165

## Sheet: Figure 4i-4k
Figure4i-4k
PM6:BTP-DBO			PM6:BTP-DTBO		BTP-BO-TBO
	Complex A	Complex B	Complex A	Complex B	Complex A1	Complex B1	Complex A2	Complex B2
ELE	1.261 eV	1.311 eV	1.288 eV	1.221 eV	1.233 eV	1.287 eV	1.262 eV	1.298 eV
ECT	1.019 eV	0.984 eV	1.023 eV	0.962 eV	1.005 eV	1.019 eV	1.031 eV	1.084 eV
ELE-CT	0.242 eV	0.327 eV	0.265 eV	0.259 eV	0.228 Ev	0.231 eV	0.268 eV	0.214 eV
