# Supplementary material for: Asymmetric small-molecule acceptor enables suppressed electron-vibration coupling and minimized driving force for organic solar cells
Source: Nat Commun. 2025 Feb 10;16:1503. doi: 10.1038/s41467-025-56799-6 (PMC11811148; doi:10.1038/s41467-025-56799-6)
Supplement: Supplementary file 25 — Source Data 5 [file 41467_2025_56799_MOESM25_ESM.xlsx]

## Sheet: Figure 5a
Figure 5a
	PM6:BTP-DC11		PM6:BTP-DTBO		PM6:BTP-DBO		PM6:BTP-C11-TBO		PM6:BTP-BO-TBO
	[Volt (V)]	[JSC (mA cm-2)]	[Volt (V)]	[JSC (mA cm-2)]	[Volt (V)]	[JSC (mA cm-2)]	[Volt (V)]	[JSC (mA cm-2)]	[Volt (V)]	[JSC (mA cm-2)]
	-0.2	-26.5299	-0.2	-25.6568	-0.2	-26.2068	-0.2	-27.4225	-0.2	-26.925
	-0.18	-26.5314	-0.18	-25.6778	-0.18	-26.2094	-0.18	-27.4047	-0.18	-26.8612
	-0.16	-26.5314	-0.16	-25.7069	-0.16	-26.1983	-0.16	-27.3947	-0.16	-26.8538
	-0.14	-26.5025	-0.14	-25.7225	-0.14	-26.1885	-0.14	-27.398	-0.14	-26.8324
	-0.12	-26.4693	-0.12	-25.7215	-0.12	-26.1582	-0.12	-27.4183	-0.12	-26.7918
	-0.1	-26.4646	-0.1	-25.714	-0.1	-26.1203	-0.1	-27.4215	-0.1	-26.7667
	-0.08	-26.4883	-0.08	-25.7096	-0.08	-26.0702	-0.08	-27.4118	-0.08	-26.747
	-0.06	-26.5001	-0.06	-25.6977	-0.06	-26.0206	-0.06	-27.3861	-0.06	-26.6876
	-0.04	-26.4982	-0.04	-25.6841	-0.04	-25.9767	-0.04	-27.3612	-0.04	-26.6813
	-0.02	-26.4941	-0.02	-25.6661	-0.02	-25.938	-0.02	-27.3452	-0.02	-26.6815
	0	-26.5049	0	-25.6423	0	-25.895	0	-27.3511	0	-26.6692
	0.02	-26.5133	0.02	-25.619	0.02	-25.9038	0.02	-27.375	0.02	-26.5619
	0.04	-26.54	0.04	-25.5927	0.04	-25.8882	0.04	-27.3735	0.04	-26.5822
	0.06	-26.5562	0.06	-25.5785	0.06	-25.8493	0.06	-27.3612	0.06	-26.6997
	0.08	-26.5473	0.08	-25.5284	0.08	-25.808	0.08	-27.3377	0.08	-26.6534
	0.1	-26.5241	0.1	-25.5393	0.1	-25.8435	0.1	-27.3195	0.1	-26.6138
	0.12	-26.5109	0.12	-25.5522	0.12	-25.8659	0.12	-27.2851	0.12	-26.6099
	0.14	-26.4624	0.14	-25.5823	0.14	-25.8397	0.14	-27.2621	0.14	-26.6316
	0.16	-26.3683	0.16	-25.5246	0.16	-25.8096	0.16	-27.2336	0.16	-26.6482
	0.18	-26.3815	0.18	-25.5376	0.18	-25.8174	0.18	-27.2047	0.18	-26.6636
	0.2	-26.4276	0.2	-25.5479	0.2	-25.834	0.2	-27.1885	0.2	-26.6525
	0.22	-26.3664	0.22	-25.5125	0.22	-25.8208	0.22	-27.1682	0.22	-26.6047
	0.24	-26.3203	0.24	-25.4801	0.24	-25.8052	0.24	-27.1517	0.24	-26.534
	0.26	-26.2759	0.26	-25.4504	0.26	-25.7765	0.26	-27.1439	0.26	-26.4975
	0.28	-26.2764	0.28	-25.4289	0.28	-25.7638	0.28	-27.1448	0.28	-26.5208
	0.3	-26.2692	0.3	-25.3829	0.3	-25.7522	0.3	-27.1464	0.3	-26.5159
	0.32	-26.2574	0.32	-25.3787	0.32	-25.7157	0.32	-27.142	0.32	-26.5059
	0.34	-26.2434	0.34	-25.4171	0.34	-25.6712	0.34	-27.1221	0.34	-26.4958
	0.36	-26.2085	0.36	-25.3532	0.36	-25.6272	0.36	-27.0983	0.36	-26.4744
	0.38	-26.1822	0.38	-25.3097	0.38	-25.5875	0.38	-27.0675	0.38	-26.4521
	0.4	-26.1374	0.4	-25.2974	0.4	-25.571	0.4	-27.0279	0.4	-26.4382
	0.42	-26.1629	0.42	-25.2537	0.42	-25.4601	0.42	-26.9904	0.42	-26.4313
	0.44	-26.1482	0.44	-25.2512	0.44	-25.4288	0.44	-26.9508	0.44	-26.425
	0.46	-26.115	0.46	-25.2459	0.46	-25.4611	0.46	-26.9194	0.46	-26.4348
	0.48	-26.0508	0.48	-25.2104	0.48	-25.5127	0.48	-26.9003	0.48	-26.4577
	0.5	-26.0577	0.5	-25.1572	0.5	-25.5307	0.5	-26.8682	0.5	-26.4674
	0.52	-26.0595	0.52	-25.095	0.52	-25.5047	0.52	-26.8548	0.52	-26.4757
	0.54	-26.0059	0.54	-25.0418	0.54	-25.4465	0.54	-26.8527	0.54	-26.4564
	0.56	-25.9393	0.56	-24.9947	0.56	-25.3985	0.56	-26.8458	0.56	-26.4188
	0.58	-25.8811	0.58	-24.9376	0.58	-25.4066	0.58	-26.8205	0.58	-26.3582
	0.6	-25.8051	0.6	-24.871	0.6	-25.2862	0.6	-26.7773	0.6	-26.2793
	0.62	-25.79	0.62	-24.7798	0.62	-25.2425	0.62	-26.744	0.62	-26.1353
	0.64	-25.7274	0.64	-24.6824	0.64	-25.1967	0.64	-26.6414	0.64	-26.1193
	0.66	-25.5555	0.66	-24.5818	0.66	-24.9893	0.66	-26.4709	0.66	-26.1154
	0.68	-25.3252	0.68	-24.3994	0.68	-24.8954	0.68	-26.2742	0.68	-26.0503
	0.7	-25.0631	0.7	-24.1749	0.7	-24.8788	0.7	-26.0071	0.7	-25.9041
	0.72	-24.6459	0.72	-23.889	0.72	-24.7586	0.72	-25.6353	0.72	-25.7623
	0.74	-24.0131	0.74	-23.4976	0.74	-24.5476	0.74	-25.0445	0.74	-25.6341
	0.76	-22.9577	0.76	-22.9277	0.76	-24.2278	0.76	-24.1333	0.76	-25.4671
	0.78	-21.3096	0.78	-21.9792	0.78	-23.7478	0.78	-22.6537	0.78	-25.1804
	0.8	-18.5997	0.8	-20.5789	0.8	-23.0386	0.8	-20.159	0.8	-24.7116
	0.82	-14.042	0.82	-18.366	0.82	-21.8709	0.82	-15.9095	0.82	-23.8531
	0.84	-6.61741	0.84	-14.9167	0.84	-19.9581	0.84	-8.90777	0.84	-22.3661
	0.86	4.86758	0.86	-9.52852	0.86	-16.8022	0.86	1.8297	0.86	-19.7388
	0.88	21.4047	0.88	-1.39021	0.88	-11.8906	0.88	16.903	0.88	-15.2301
	0.9	43.8756	0.9	10.1539	0.9	-4.55854	0.9	36.6618	0.9	-7.65149
	0.92	71.8018	0.92	25.7346	0.92	5.70981	0.92	60.6046	0.92	4.18264
	0.94	105.084	0.94	45.0674	0.94	18.9108	0.94	88.456	0.94	21.203
	0.96	142.821	0.96	68.2866	0.96	35.0277	0.96	119.401	0.96	43.8778
	0.98	184.368	0.98	94.6447	0.98	53.5313	0.98	152.997	0.98	72.0576
	1	229.647	1	123.852	1	74.1968	1	188.882	1	105.209

## Sheet: Figure 5b
Figure 5b
	PM6:BTP-DC11		PM6:BTP-DTBO		PM6:BTP-DBO		PM6:BTP-C11-TBO		PM6:BTP-BO-TBO
	Lambda(nm)	EQE (%)	Lambda(nm)	EQE (%)	Lambda(nm)	EQE (%)	Lambda(nm)	EQE (%)	Lambda(nm)	EQE (%)
	300	0	300	0	300	0	300	0	300	0
	310	0	310	0	310	0	310	0	310	0
	320	2.19	320	2.32	320	2.27	320	2.42	320	2.45
	330	4.01	330	4.09	330	4.09	330	4.38	330	4.34
	340	7.27	340	6.92	340	7.23	340	7.77	340	7.57
	350	12.1	350	11.35	350	12.03	350	12.8	350	12.63
	360	18.92	360	17.7	360	19.08	360	20.05	360	19.96
	370	26.31	370	25.28	370	26.68	370	27.71	370	27.86
	380	32.93	380	31.1	380	32.27	380	33.46	380	33.79
	390	40.67	390	36.06	390	37.03	390	38.91	390	38.39
	400	49.9	400	41.75	400	42.07	400	45.06	400	43.33
	410	60.49	410	46.3	410	48.71	410	52.96	410	49.75
	420	70.34	420	52.7	420	56.9	420	62.25	420	57.59
	430	76.38	430	60.41	430	65.5	430	70.71	430	65.32
	440	78.92	440	67.99	440	73.2	440	77.24	440	72.53
	450	77.92	450	73.68	450	78.13	450	80.45	450	77.6
	460	75.86	460	77	460	80.39	460	81.19	460	79.93
	470	74	470	79.02	470	80.66	470	80.34	470	80.32
	480	73.12	480	80.23	480	80.9	480	80.02	480	80.05
	490	73.9	490	80.64	490	81.28	490	80.49	490	80.86
	500	74.74	500	80.88	500	81.54	500	81.09	500	81.52
	510	76.2	510	81.67	510	82.2	510	81.99	510	82.68
	520	78.19	520	82.29	520	83.35	520	83.39	520	84.31
	530	80.16	530	83.21	530	84.81	530	84.96	530	85.83
	540	82.06	540	83.45	540	85.52	540	86.16	540	87.23
	550	83.61	550	84.04	550	86.43	550	87.48	550	88.43
	560	85.63	560	83.68	560	87.57	560	88.98	560	89.49
	570	87.15	570	82.95	570	88.3	570	89.98	570	90.14
	580	87.3	580	82.75	580	87.9	580	89.71	580	89.37
	590	87.56	590	82.37	590	87.56	590	89.79	590	88.71
	600	87.56	600	81.14	600	87.39	600	89.54	600	88.59
	610	87.02	610	79.63	610	86.46	610	88.77	610	87.28
	620	86.53	620	78.31	620	85.08	620	87.74	620	85.57
	630	86.17	630	77.04	630	83.57	630	86.46	630	83.426
	640	85.71	640	77.29	640	82.35	640	85.1	640	81.05
	650	85.02	650	78.7	650	81.35	650	84.54	650	79
	660	84.07	660	80.31	660	81.38	660	84.17	660	77.6
	670	82.97	670	81.83	670	82.1	670	84.54	670	77.88
	680	82.47	680	82.78	680	84.03	680	85.79	680	79.5
	690	81.93	690	82.87	690	84.88	690	86.23	690	81.74
	700	81.49	700	82.62	700	85.29	700	86.6	700	83.06
	710	81.16	710	82.19	710	85.18	710	86.63	710	83.79
	720	81.43	720	81.47	720	85.47	720	87.16	720	84.6
	730	81.74	730	80.98	730	85.531	730	87.11	730	85
	740	81.74	740	80.18	740	85.08	740	87.05	740	85.07
	750	82.07	750	80.01	750	84.99	750	87.3	750	85.16
	760	82.07	760	79.85	760	85.03	760	87.2	760	85.46
	770	82.28	770	79.77	770	84.43	770	87.33	770	86.13
	780	82.84	780	78.67	780	84.34	780	87.29	780	86.47
	790	83.19	790	78.6	790	83.86	790	87.09	790	86.43
	800	83.84	800	78.56	800	83.51	800	87.22	800	86.64
	810	84.18	810	77.47	810	82.58	810	86.65	810	85.44
	820	84.05	820	77.02	820	80.9	820	84.29	820	83.32
	830	83.85	830	75.675	830	78.02	830	83.33	830	80.81
	840	82.15	840	70.621	840	73.13	840	80.29	840	76.69
	850	77.85	850	64.183	850	63.11	850	74.79	850	69.8
	860	72.16	860	55.635	860	53.75	860	67.73	860	60.14
	870	63.63	870	46.156	870	42.89	870	58.42	870	50.44
	880	53.47	880	36.044	880	31.22	880	48.06	880	40.72
	890	45.56	890	27.35	890	22.93	890	40.13	890	31.08
	900	35.65	900	18.418	900	15.72	900	31.01	900	22.61
	910	27.45	910	12.605	910	10.98	910	23.31	910	16.54
	920	19.59	920	7.912	920	7.32	920	16.13	920	10.8
	930	12.64	930	4.499	930	3.73	930	10.05	930	6.65
	940	7.78	940	1.87	940	1.75	940	6.8	940	3.95
	950	4.7	950	1.042	950	1.08	950	4.14	950	2.06
	960	2.74	960	0.578	960	0.42	960	2.44	960	1.22
	970	1.47	970	0.26	970	0.13	970	1.34	970	0.44
	980	0.8	980	0.12	980	0.03	980	0.74	980	0.21
	990	0.42	990	0.06	990	0	990	0.4	990	0.11
	1000	0	1000	0	1000	0	1000	0	1000	0

## Sheet: Figure 5c
Figure 5c
		α	n
	PM6:BTP-DC11	0.974	1.11
	PM6:BTP-TBO	0.975	1.12
	PM6:BTP-DBO	0.976	1.14
	PM6:BTP-C11-TBO	0.971	1.05
	PM6:BTP-BO-TBO	0.972	1.02

## Sheet: Figure 5d
Figure 5d
	PM6:BTP-DC11		PM6:BTP-DTBO		PM6:BTP-DBO		PM6:BTP-C11-TBO		PM6:BTP-BO-TBO
	Veff (V)	Jph (mA cm-2)	Veff (V)	Jph (mA cm-2)	Veff (V)	Jph (mA cm-2)	Veff (V)	Jph (mA cm-2)	Veff (V)	Jph (mA cm-2)
	2.9	26.4095	2.9	26.0998	2.9	25.9377	2.9	27.5797	2.9	27.0893
	2.88	26.4179	2.88	26.1536	2.88	25.9381	2.88	27.8296	2.88	27.06
	2.86	26.402	2.86	26.1621	2.86	25.9277	2.86	27.8223	2.86	27.0337
	2.84	26.4105	2.84	26.1467	2.84	25.9393	2.84	27.8367	2.84	27.0698
	2.82	26.4633	2.82	26.1399	2.82	25.9184	2.82	27.8507	2.82	27.0166
	2.8	26.4902	2.8	26.1598	2.8	25.9316	2.8	27.8328	2.8	27.0417
	2.78	26.5164	2.78	26.1856	2.78	25.9412	2.78	27.8294	2.78	27.0417
	2.76	26.4974	2.76	26.2091	2.76	25.9705	2.76	27.8633	2.76	27.0263
	2.74	26.5185	2.74	26.1733	2.74	25.9894	2.74	27.8298	2.74	27.0998
	2.72	26.5179	2.72	26.1444	2.72	25.9806	2.72	27.8012	2.72	27.0411
	2.7	26.5057	2.7	26.1636	2.7	25.9774	2.7	27.7091	2.7	27.0224
	2.68	26.4976	2.68	26.1732	2.68	26.025	2.68	27.7145	2.68	27.0913
	2.66	26.5027	2.66	26.1871	2.66	26.0547	2.66	27.7954	2.66	27.1385
	2.64	26.5149	2.64	26.1871	2.64	25.953	2.64	27.7782	2.64	27.0082
	2.62	26.5253	2.62	26.1728	2.62	25.9277	2.62	27.7777	2.62	26.9871
	2.6	26.5223	2.6	26.1465	2.6	26.0761	2.6	27.7649	2.6	26.9883
	2.58	26.5402	2.58	26.1348	2.58	26.0474	2.58	27.7311	2.58	26.9811
	2.56	26.5285	2.56	26.1553	2.56	26.0211	2.56	27.8216	2.56	26.9636
	2.54	26.5102	2.54	26.1608	2.54	25.9737	2.54	27.668	2.54	27.0218
	2.52	26.5206	2.52	26.1561	2.52	26.002	2.52	27.7087	2.52	27.0869
	2.5	26.5336	2.5	26.1647	2.5	26.013	2.5	27.8102	2.5	26.9867
	2.48	26.5308	2.48	26.1974	2.48	26.0138	2.48	27.8605	2.48	26.9907
	2.46	26.5453	2.46	26.1826	2.46	26.0403	2.46	27.8162	2.46	27.098
	2.44	26.5992	2.44	26.1687	2.44	25.9776	2.44	27.8517	2.44	26.9945
	2.42	26.6261	2.42	26.1639	2.42	26.0311	2.42	27.8864	2.42	27.0236
	2.4	26.6593	2.4	26.1057	2.4	26.0568	2.4	27.9401	2.4	27.0212
	2.38	26.6804	2.38	26.119	2.38	26.0214	2.38	27.9431	2.38	27.0331
	2.36	26.654	2.36	26.1194	2.36	26.016	2.36	27.8373	2.36	26.9632
	2.34	26.6595	2.34	26.0547	2.34	26.003	2.34	27.8023	2.34	26.9704
	2.32	26.6706	2.32	26.0201	2.32	25.9701	2.32	27.7674	2.32	27.006
	2.3	26.6859	2.3	26.0483	2.3	25.992	2.3	27.7771	2.3	27.0487
	2.28	26.6876	2.28	26.0581	2.28	26.0331	2.28	27.847	2.28	27.143
	2.26	26.6827	2.26	26.0449	2.26	26.07	2.26	27.824	2.26	27.1122
	2.24	26.6433	2.24	26.065	2.24	26.1083	2.24	27.8455	2.24	27.0353
	2.22	26.6239	2.22	26.0577	2.22	26.0965	2.22	27.8296	2.22	27.0218
	2.2	26.6127	2.2	26.0556	2.2	26.0378	2.2	27.8119	2.2	26.973
	2.18	26.6103	2.18	26.0596	2.18	25.9273	2.18	27.79	2.18	26.9453
	2.16	26.632	2.16	26.0609	2.16	25.9662	2.16	27.8354	2.16	26.9049
	2.14	26.5986	2.14	26.0447	2.14	26.0329	2.14	27.8382	2.14	26.9768
	2.12	26.592	2.12	26.0069	2.12	26.0557	2.12	27.792	2.12	27.0027
	2.1	26.6352	2.1	25.9761	2.1	26.0523	2.1	27.8079	2.1	27.0455
	2.08	26.6525	2.08	25.9599	2.08	26.0606	2.08	27.8193	2.08	27.0496
	2.06	26.6207	2.06	25.985	2.06	26.1364	2.06	27.8025	2.06	26.9646
	2.04	26.619	2.04	25.9989	2.04	26.1343	2.04	27.773	2.04	26.9517
	2.02	26.6578	2.02	25.9823	2.02	26.1361	2.02	27.7905	2.02	26.9718
	2	26.6881	2	25.9669	2	26.1447	2	27.7633	2	27.0317
	1.98	26.7111	1.98	25.9722	1.98	26.1602	1.98	27.7807	1.98	27.0568
	1.96	26.7192	1.96	26.015	1.96	26.1868	1.96	27.8091	1.96	26.9202
	1.94	26.7258	1.94	25.984	1.94	26.1883	1.94	27.8272	1.94	26.8864
	1.92	26.7392	1.92	25.9566	1.92	26.1646	1.92	27.7597	1.92	26.8736
	1.9	26.7029	1.9	25.9079	1.9	26.1972	1.9	27.7874	1.9	26.8547
	1.88	26.6497	1.88	25.9496	1.88	26.1996	1.88	27.7984	1.88	26.8607
	1.86	26.6684	1.86	25.975	1.86	26.1933	1.86	27.7829	1.86	26.8422
	1.84	26.6322	1.84	25.9475	1.84	26.195	1.84	27.8081	1.84	26.8412
	1.82	26.6748	1.82	25.9814	1.82	26.1872	1.82	27.8199	1.82	26.8418
	1.8	26.6574	1.8	26.0192	1.8	26.1852	1.8	27.8066	1.8	26.9122
	1.78	26.6348	1.78	26.0163	1.78	26.1691	1.78	27.7728	1.78	26.9666
	1.76	26.6361	1.76	26.0348	1.76	26.1673	1.76	27.819	1.76	26.8794
	1.74	26.6471	1.74	26.0504	1.74	26.1166	1.74	27.8107	1.74	26.8905
	1.72	26.6878	1.72	26.062	1.72	26.1382	1.72	27.7829	1.72	26.934
	1.7	26.7485	1.7	26.0575	1.7	26.1484	1.7	27.7842	1.7	26.9809
	1.68	26.7673	1.68	26.0233	1.68	26.1313	1.68	27.7765	1.68	27.0355
	1.66	26.7528	1.66	25.9957	1.66	26.1252	1.66	27.7612	1.66	26.9435
	1.64	26.7758	1.64	25.9889	1.64	26.1858	1.64	27.7775	1.64	26.866
	1.62	26.7818	1.62	25.9684	1.62	26.2045	1.62	27.7384	1.62	26.9347
	1.6	26.7764	1.6	25.9129	1.6	26.1885	1.6	27.7377	1.6	26.8529
	1.58	26.7737	1.58	25.8702	1.58	26.1416	1.58	27.7494	1.58	26.8591
	1.56	26.7556	1.56	25.8798	1.56	26.1294	1.56	27.7304	1.56	26.8714
	1.54	26.7594	1.54	25.9415	1.54	26.208	1.54	27.6893	1.54	26.9146
	1.52	26.7611	1.52	25.9945	1.52	26.2389	1.52	27.6945	1.52	26.8428
	1.5	26.7275	1.5	25.9791	1.5	26.1964	1.5	27.6358	1.5	26.877
	1.48	26.6831	1.48	26.0036	1.48	26.1569	1.48	27.6179	1.48	26.8033
	1.46	26.6921	1.46	26.0109	1.46	26.1254	1.46	27.7251	1.46	26.7299
	1.44	26.6942	1.44	25.9897	1.44	26.0995	1.44	27.7711	1.44	26.702
	1.42	26.7044	1.42	25.972	1.42	26.1408	1.42	27.756	1.42	26.7273
	1.4	26.7287	1.4	25.9613	1.4	26.0865	1.4	27.6745	1.4	26.7954
	1.38	26.7592	1.38	25.9197	1.38	25.9485	1.38	27.7261	1.38	26.8641
	1.36	26.7779	1.36	25.8962	1.36	25.9861	1.36	27.6554	1.36	26.9238
	1.34	26.796	1.34	25.8667	1.34	26.0594	1.34	27.6117	1.34	26.9047
	1.32	26.7852	1.32	25.8312	1.32	26.0317	1.32	27.6663	1.32	26.8895
	1.3	26.7585	1.3	25.7915	1.3	25.9782	1.3	27.7229	1.3	26.8107
	1.28	26.759	1.28	25.8398	1.28	25.9623	1.28	27.7844	1.28	26.7621
	1.26	26.7402	1.26	25.7945	1.26	26	1.26	27.7764	1.26	26.7936
	1.24	26.7309	1.24	25.7819	1.24	26.0617	1.24	27.7453	1.24	26.8418
	1.22	26.7351	1.22	25.7719	1.22	26.1262	1.22	27.7276	1.22	26.8061
	1.2	26.6391	1.2	25.7877	1.2	26.1205	1.2	27.7029	1.2	26.8716
	1.18	26.6644	1.18	25.8091	1.18	26.1072	1.18	27.7171	1.18	26.8491
	1.16	26.7091	1.16	25.8278	1.16	26.1211	1.16	27.7397	1.16	26.7828
	1.14	26.7062	1.14	25.8212	1.14	26.1457	1.14	27.6023	1.14	26.7093
	1.12	26.7206	1.12	25.8088	1.12	26.162	1.12	27.6386	1.12	26.6904
	1.1	26.7119	1.1	25.815	1.1	26.1561	1.1	27.7167	1.1	26.7115
	1.08	26.6981	1.08	25.8131	1.08	26.1278	1.08	27.8053	1.08	26.7137
	1.06	26.7034	1.06	25.8108	1.06	26.115	1.06	27.7351	1.06	26.6568
	1.04	26.7407	1.04	25.8093	1.04	26.127	1.04	27.6637	1.04	26.6213
	1.02	26.7437	1.02	25.7958	1.02	26.1168	1.02	27.6504	1.02	26.599
	1	26.7477	1	25.7706	1	26.0641	1	27.587	1	26.5974
	0.98	26.7543	0.98	25.7366	0.98	26.024	0.98	27.6563	0.98	26.6209
	0.96	26.7347	0.96	25.6973	0.96	26.0106	0.96	27.5943	0.96	26.6337
	0.94	26.7162	0.94	25.6666	0.94	26.0629	0.94	27.5489	0.94	26.6677
	0.92	26.6966	0.92	25.6576	0.92	26.0794	0.92	27.5538	0.92	26.6142
	0.9	26.6297	0.9	25.6533	0.9	26.0686	0.9	27.5177	0.9	26.5694
	0.88	26.5913	0.88	25.6174	0.88	26.0625	0.88	27.4366	0.88	26.5518
	0.86	26.6067	0.86	25.5519	0.86	26.0686	0.86	27.4168	0.86	26.5439
	0.84	26.6058	0.84	25.5566	0.84	26.0733	0.84	27.4639	0.84	26.5425
	0.82	26.5888	0.82	25.5254	0.82	26.0733	0.82	27.4732	0.82	26.5323
	0.8	26.5573	0.8	25.5158	0.8	26.0724	0.8	27.3928	0.8	26.5654
	0.78	26.5847	0.78	25.4799	0.78	26.0529	0.78	27.456	0.78	26.5982
	0.76	26.596	0.76	25.5036	0.76	26.0649	0.76	27.4667	0.76	26.6098
	0.74	26.6297	0.74	25.5267	0.74	26.0612	0.74	27.4136	0.74	26.5648
	0.72	26.6192	0.72	25.5476	0.72	26.0674	0.72	27.3945	0.72	26.5843
	0.7	26.5813	0.7	25.545	0.7	26.068	0.7	27.3612	0.7	26.5492
	0.68	26.5775	0.68	25.5574	0.68	26.059	0.68	27.3986	0.68	26.5192
	0.66	26.5728	0.66	25.5329	0.66	26.0389	0.66	27.4459	0.66	26.4809
	0.64	26.585	0.64	25.4912	0.64	26.0234	0.64	27.3796	0.64	26.4248
	0.62	26.5724	0.62	25.4594	0.62	26.0234	0.62	27.3384	0.62	26.4644
	0.6	26.5526	0.6	25.4291	0.6	26.024	0.6	27.3637	0.6	26.4776
	0.58	26.4774	0.58	25.4188	0.58	26.035	0.58	27.364	0.58	26.5451
	0.56	26.4518	0.56	25.403	0.56	26.0631	0.56	27.1768	0.56	26.4969
	0.54	26.5066	0.54	25.3568	0.54	26.0301	0.54	27.2399	0.54	26.4433
	0.52	26.4746	0.52	25.3114	0.52	25.9935	0.52	27.2228	0.52	26.3097
	0.5	26.4538	0.5	25.2757	0.5	25.9326	0.5	27.2173	0.5	26.3489
	0.48	26.4105	0.48	25.2146	0.48	25.8693	0.48	27.2642	0.48	26.3583
	0.46	26.4214	0.46	25.2142	0.46	25.8542	0.46	27.2919	0.46	26.251
	0.44	26.4563	0.44	25.1979	0.44	25.83	0.44	27.2033	0.44	26.1777
	0.42	26.4378	0.42	25.2165	0.42	25.8137	0.42	27.1609	0.42	26.1612
	0.4	26.4003	0.4	25.2148	0.4	25.8144	0.4	27.1168	0.4	26.1442
	0.38	26.357	0.38	25.1819	0.38	25.8009	0.38	27.117	0.38	26.1381
	0.36	26.3138	0.36	25.1059	0.36	25.7478	0.36	27.0828	0.36	26.1807
	0.34	26.281	0.34	25.0474	0.34	25.7081	0.34	27.0315	0.34	26.1195
	0.32	26.2457	0.32	24.9726	0.32	25.6218	0.32	26.9486	0.32	26.0831
	0.3	26.1856	0.3	24.881	0.3	25.5074	0.3	26.8626	0.3	26.092
	0.28	26.113	0.28	24.8103	0.28	25.3871	0.28	26.762	0.28	25.8937
	0.26	26.0258	0.26	24.7109	0.26	25.2444	0.26	26.6938	0.26	25.7512
	0.24	25.9046	0.24	24.5834	0.24	25.026	0.24	26.5467	0.24	25.74
	0.22	25.7176	0.22	24.4563	0.22	24.7649	0.22	26.4181	0.22	25.5827
	0.2	25.4944	0.2	24.2643	0.2	24.3226	0.2	26.2426	0.2	25.4981
	0.18	25.14	0.18	24.0039	0.18	23.5915	0.18	25.914	0.18	25.1964
	0.16	24.6173	0.16	23.6882	0.16	22.5351	0.16	25.5804	0.16	24.7444
	0.14	23.9591	0.14	23.1937	0.14	20.9381	0.14	25.0988	0.14	24.0423
	0.12	22.9844	0.12	22.4846	0.12	18.5594	0.12	24.1691	0.12	22.9166
	0.1	21.5767	0.1	20.823	0.1	15.4529	0.1	22.8337	0.1	21.1727
	0.08	19.4829	0.08	16.87	0.08	11.7703	0.08	20.7312	0.08	18.5093
	0.06	16.362	0.06	12.7579	0.06	7.9175	0.06	17.6234	0.06	15.0284
	0.04	11.954	0.04	8.39187	0.04	4.41336	0.04	13.3454	0.04	10.6057
	0.02	5.92103	0.02	4.0964	0.02	1.45104	0.02	8.35325	0.02	5.63402
	0.01	3.25758	0.01	1.90748	0.01	0.54223	0.01	5.72969	0.01	3.16112

## Sheet: Figure 5e
Figure 5e			Figure 5e
	PM6:BTP-DC11		PM6:BTP-DTBO		PM6:BTP-DBO		PM6:BTP-C11-TBO		PM6:BTP-BO-TBO
	Time (μs)	Current Density (mA cm-2)	Time (μs)	Current Density (mA cm-2)	Time (μs)	Current Density (mA cm-2)	Time (μs)	Current Density (mA cm-2)	Time (μs)	Current Density (mA cm-2)
	0	0.06961	0	0.18082	0	0.17217	0	0.12859	0	0.03969
	0.01836	0.07453	0.01959	0.19015	0.01975	0.18622	0.01979	0.09119	0.01953	0.02813
	0.03672	0.06343	0.03918	0.21707	0.03949	0.18423	0.03958	0.05763	0.03905	0.01167
	0.05508	0.01141	0.05876	0.21054	0.05924	0.09932	0.05937	0.05966	0.05858	0.01132
	0.07344	0.02603	0.07835	0.05974	0.07899	0.1008	0.07915	0.07792	0.0781	0.03198
	0.0918	0.0535	0.09794	0.21599	0.09874	0.39362	0.09894	0.3673	0.09763	0.32551
	0.11016	0.4285	0.11753	0.5474	0.11848	0.74882	0.11873	0.7121	0.11716	0.63837
	0.12852	0.74117	0.13711	0.93472	0.13823	1.09958	0.13852	1.08817	0.13668	0.97657
	0.14688	1.03259	0.1567	1.33859	0.15798	1.40545	0.15831	1.48317	0.15621	1.308
	0.16524	1.29544	0.17629	1.68727	0.17773	1.73811	0.1781	1.87306	0.17574	1.67922
	0.1836	1.58191	0.19588	2.00849	0.19747	2.0706	0.19789	2.23454	0.19526	1.98115
	0.20196	1.8223	0.21546	2.30709	0.21722	2.37278	0.21768	2.55033	0.21479	2.30201
	0.22032	2.07103	0.23505	2.61235	0.23697	2.6641	0.23746	2.84979	0.23431	2.6229
	0.23868	2.24537	0.25464	2.91005	0.25672	2.92462	0.25725	3.13532	0.25384	2.9161
	0.25704	2.4724	0.27423	3.20224	0.27646	3.18704	0.27704	3.42677	0.27337	3.19738
	0.2754	2.65143	0.29382	3.48472	0.29621	3.44427	0.29683	3.74321	0.29289	3.47099
	0.29376	2.88621	0.3134	3.74431	0.31596	3.67843	0.31662	4.01277	0.31242	3.72861
	0.31212	3.07914	0.33299	3.97196	0.33571	3.8552	0.33641	4.27098	0.33194	3.98572
	0.33048	3.2501	0.35258	4.17833	0.35545	4.05661	0.3562	4.51005	0.35147	4.24418
	0.34884	3.40611	0.37217	4.36818	0.3752	4.32805	0.37599	4.75034	0.371	4.47965
	0.3672	3.55252	0.39175	4.54109	0.39495	4.56667	0.39577	4.99706	0.39052	4.70467
	0.38556	3.70406	0.41134	4.75486	0.4147	4.80491	0.41556	5.29449	0.41005	4.92121
	0.40392	3.87365	0.43093	4.97663	0.43444	5.0229	0.43535	5.57987	0.42957	5.12056
	0.42228	4.02971	0.45052	5.1971	0.45419	5.26201	0.45514	5.83385	0.4491	5.34483
	0.44065	4.20698	0.4701	5.43101	0.47394	5.50586	0.47493	6.06595	0.46863	5.57677
	0.45901	4.36326	0.48969	5.61919	0.49368	5.72907	0.49472	6.26267	0.48815	5.81338
	0.47737	4.528	0.50928	5.80578	0.51343	5.93175	0.51451	6.43749	0.50768	6.04441
	0.49573	4.70658	0.52887	6.00862	0.53318	6.11387	0.53429	6.65664	0.52721	6.28129
	0.51409	4.87764	0.54846	6.20965	0.55293	6.30968	0.55408	6.89438	0.54673	6.5311
	0.53245	5.01577	0.56804	6.403	0.57267	6.4956	0.57387	7.13857	0.56626	6.74434
	0.55081	5.14433	0.58763	6.59588	0.59242	6.65068	0.59366	7.36372	0.58578	6.94764
	0.56917	5.276	0.60722	6.74835	0.61217	6.84952	0.61345	7.55334	0.60531	7.13221
	0.58753	5.40874	0.62681	6.91805	0.63192	7.04311	0.63324	7.74139	0.62484	7.29999
	0.60589	5.51881	0.64639	7.09021	0.65166	7.20915	0.65303	7.93965	0.64436	7.50221
	0.62425	5.65066	0.66598	7.26345	0.67141	7.37568	0.67281	8.13267	0.66389	7.72492
	0.64261	5.81111	0.68557	7.45276	0.69116	7.53485	0.6926	8.34072	0.68341	7.92432
	0.66097	5.97453	0.70516	7.64463	0.71091	7.69898	0.71239	8.51882	0.70294	8.11234
	0.67933	6.1273	0.72474	7.83445	0.73065	7.87312	0.73218	8.66585	0.72247	8.29932
	0.69769	6.26113	0.74433	7.98411	0.7504	8.04247	0.75197	8.84366	0.74199	8.4804
	0.71605	6.38806	0.76392	8.11265	0.77015	8.19877	0.77176	9.04009	0.76152	8.66006
	0.73441	6.50745	0.78351	8.24233	0.7899	8.37414	0.79155	9.22795	0.78104	8.84541
	0.75277	6.63043	0.8031	8.38421	0.80964	8.54734	0.81134	9.3882	0.80057	9.04933
	0.77113	6.7397	0.82268	8.54377	0.82939	8.70255	0.83112	9.58034	0.8201	9.22486
	0.78949	6.86542	0.84227	8.69513	0.84914	8.85169	0.85091	9.75912	0.83962	9.3694
	0.80785	6.99499	0.86186	8.84724	0.86888	8.99944	0.8707	9.92533	0.85915	9.6005
	0.82621	7.05569	0.88145	8.99103	0.88863	9.12117	0.89049	10.1045	0.87867	9.81271
	0.84457	7.16567	0.90103	9.11833	0.90838	9.23307	0.91028	10.2944	0.8982	10.0176
	0.86293	7.29534	0.92062	9.22544	0.92813	9.38149	0.93007	10.4852	0.91773	10.1899
	0.88129	7.43427	0.94021	9.3263	0.94787	9.52954	0.94986	10.6802	0.93725	10.3344
	0.89965	7.58962	0.9598	9.45517	0.96762	9.68327	0.96964	10.8357	0.95678	10.4758
	0.91801	7.7292	0.97938	9.5771	0.98737	9.81442	0.98943	10.9707	0.97631	10.6633
	0.93637	7.84103	0.99897	9.69903	1.00712	9.91209	1.00922	11.1103	0.99583	10.835
	0.95473	7.93685	1.01856	9.84335	1.02686	10.0172	1.02901	11.2666	1.01536	11.0102
	0.97309	8.04233	1.03815	9.96547	1.04661	10.1374	1.0488	11.4554	1.03488	11.1722
	0.99145	8.15578	1.05773	10.0785	1.06636	10.2684	1.06859	11.6474	1.05441	11.3327
	1.00981	8.28658	1.07732	10.1862	1.08611	10.3921	1.08838	11.8027	1.07394	11.5025
	1.02817	8.41828	1.09691	10.288	1.10585	10.5135	1.10817	11.9163	1.09346	11.6822
	1.04653	8.53792	1.1165	10.3728	1.1256	10.6227	1.12795	12.0238	1.11299	11.864
	1.06489	8.63977	1.13609	10.4582	1.14535	10.7191	1.14774	12.1489	1.13251	12.0156
	1.08325	8.72636	1.15567	10.5426	1.16509	10.8206	1.16753	12.2985	1.15204	12.1563
	1.10161	8.81961	1.17526	10.6482	1.18484	10.9294	1.18732	12.4225	1.17157	12.3061
	1.11997	8.9279	1.19485	10.7463	1.20459	11.034	1.20711	12.5199	1.19109	12.4621
	1.13833	9.03266	1.21444	10.8234	1.22434	11.1534	1.2269	12.671	1.21062	12.5911
	1.15669	9.11546	1.23402	10.8908	1.24408	11.2645	1.24669	12.8185	1.23014	12.7141
	1.17505	9.20331	1.25361	10.9544	1.26383	11.3803	1.26647	12.9486	1.24967	12.8504
	1.19341	9.2817	1.2732	11.0317	1.28358	11.5196	1.28626	13.0792	1.2692	12.9961
	1.21177	9.38978	1.29279	11.0939	1.30333	11.6365	1.30605	13.2093	1.28872	13.1346
	1.23013	9.49284	1.31237	11.1588	1.32307	11.7341	1.32584	13.3322	1.30825	13.2264
	1.24849	9.59045	1.33196	11.231	1.34282	11.8059	1.34563	13.4717	1.32777	13.3502
	1.26685	9.68485	1.35155	11.3071	1.36257	11.8799	1.36542	13.5645	1.3473	13.5331
	1.28521	9.7668	1.37114	11.3714	1.38232	11.9516	1.38521	13.6636	1.36683	13.6955
	1.30357	9.84318	1.39072	11.4219	1.40206	12.02	1.405	13.7911	1.38635	13.8526
	1.32193	9.91783	1.41031	11.4736	1.42181	12.0904	1.42478	13.9024	1.40588	13.9903
	1.34029	9.98737	1.4299	11.5458	1.44156	12.1864	1.44457	14.0264	1.42541	14.122
	1.35865	10.0681	1.44949	11.6482	1.46131	12.2571	1.46436	14.1309	1.44493	14.2335
	1.37701	10.1482	1.46908	11.728	1.48105	12.3127	1.48415	14.2099	1.46446	14.3508
	1.39537	10.2146	1.48866	11.753	1.5008	12.3449	1.50394	14.2714	1.48398	14.4755
	1.41373	10.2849	1.50825	11.8005	1.52055	12.375	1.52373	14.3271	1.50351	14.6046
	1.43209	10.3689	1.52784	11.8396	1.54029	12.4175	1.54352	14.4097	1.52304	14.7542
	1.45045	10.4513	1.54743	11.8571	1.56004	12.4737	1.5633	14.4837	1.54256	14.8895
	1.46882	10.534	1.56701	11.8812	1.57979	12.5145	1.58309	14.5713	1.56209	15.0134
	1.48718	10.6235	1.5866	11.9043	1.59954	12.5649	1.60288	14.6458	1.58161	15.1203
	1.50554	10.7068	1.60619	11.9115	1.61928	12.5956	1.62267	14.7198	1.60114	15.2271
	1.5239	10.7677	1.62578	11.9202	1.63903	12.6282	1.64246	14.8096	1.62067	15.3389
	1.54226	10.8138	1.64536	11.9541	1.65878	12.674	1.66225	14.9115	1.64019	15.445
	1.56062	10.8779	1.66495	11.9864	1.67853	12.7239	1.68204	14.9549	1.65972	15.5528
	1.57898	10.93	1.68454	12.0068	1.69827	12.779	1.70182	15.0056	1.67924	15.6532
	1.59734	10.987	1.70413	12.0326	1.71802	12.8292	1.72161	15.0501	1.69877	15.743
	1.6157	11.048	1.72372	12.0473	1.73777	12.8614	1.7414	15.0742	1.7183	15.8299
	1.63406	11.1091	1.7433	12.0438	1.75752	12.8977	1.76119	15.1225	1.73782	15.9399
	1.65242	11.1729	1.76289	12.0158	1.77726	12.9159	1.78098	15.1841	1.75735	16.058
	1.67078	11.236	1.78248	11.9637	1.79701	12.9384	1.80077	15.2474	1.77688	16.1641
	1.68914	11.2837	1.80207	11.9533	1.81676	12.9659	1.82056	15.3126	1.7964	16.2559
	1.7075	11.341	1.82165	11.9725	1.83651	12.98	1.84035	15.3585	1.81593	16.3317
	1.72586	11.4147	1.84124	11.9766	1.85625	12.9975	1.86013	15.3823	1.83545	16.4308
	1.74422	11.4993	1.86083	11.9744	1.876	12.9981	1.87992	15.4046	1.85498	16.5268
	1.76258	11.5806	1.88042	11.9748	1.89575	13.0025	1.89971	15.4427	1.87451	16.6154
	1.78094	11.6276	1.9	11.9808	1.91549	13.0241	1.9195	15.4679	1.89403	16.7001
	1.7993	11.6598	1.91959	11.958	1.93524	13.0359	1.93929	15.4805	1.91356	16.7826
	1.81766	11.6911	1.93918	11.9039	1.95499	13.0177	1.95908	15.4907	1.93308	16.8602
	1.83602	11.7274	1.95877	11.8821	1.97474	13.0101	1.97887	15.4934	1.95261	16.9338
	1.85438	11.7488	1.97836	11.85	1.99448	13.0239	1.99865	15.4774	1.97214	17.0032
	1.87274	11.7755	1.99794	11.8055	2.01423	13.0156	2.01844	15.4927	1.99166	17.091
	1.8911	11.8155	2.01753	11.7441	2.03398	12.9732	2.03823	15.5064	2.01119	17.1606
	1.90946	11.8618	2.03712	11.7085	2.05373	12.9298	2.05802	15.5181	2.03071	17.2375
	1.92782	11.9113	2.05671	11.6617	2.07347	12.9021	2.07781	15.5321	2.05024	17.3039
	1.94618	11.9512	2.07629	11.5987	2.09322	12.8949	2.0976	15.5166	2.06977	17.3627
	1.96454	11.9723	2.09588	11.5494	2.11297	12.8908	2.11739	15.4894	2.08929	17.4086
	1.9829	11.984	2.11547	11.4829	2.13272	12.8684	2.13718	15.4995	2.10882	17.4579
	2.00126	12.0052	2.13506	11.4445	2.15246	12.8515	2.15696	15.5276	2.12834	17.5209
	2.01962	12.0182	2.15464	11.4199	2.17221	12.8258	2.17675	15.5012	2.14787	17.5787
	2.03798	12.0174	2.17423	11.373	2.19196	12.7891	2.19654	15.462	2.1674	17.6308
	2.05634	12.0369	2.19382	11.3212	2.21171	12.7516	2.21633	15.4244	2.18692	17.6721
	2.0747	12.0589	2.21341	11.2428	2.23145	12.7056	2.23612	15.3702	2.20645	17.7006
	2.09306	12.07	2.233	11.158	2.2512	12.6413	2.25591	15.3191	2.22598	17.7604
	2.11142	12.0747	2.25258	11.0833	2.27095	12.5581	2.2757	15.2854	2.2455	17.8577
	2.12978	12.0866	2.27217	11.0051	2.29069	12.5089	2.29548	15.2459	2.26503	17.9272
	2.14814	12.1167	2.29176	10.9485	2.31044	12.4606	2.31527	15.189	2.28455	17.9674
	2.1665	12.1528	2.31135	10.8722	2.33019	12.3979	2.33506	15.1325	2.30408	17.9935
	2.18486	12.1759	2.33093	10.7827	2.34994	12.3358	2.35485	15.036	2.32361	18.0066
	2.20322	12.1816	2.35052	10.6956	2.36968	12.2758	2.37464	14.9304	2.34313	18.0177
	2.22158	12.1725	2.37011	10.607	2.38943	12.201	2.39443	14.8571	2.36266	18.0305
	2.23994	12.1576	2.3897	10.5152	2.40918	12.1342	2.41422	14.7887	2.38218	18.0407
	2.2583	12.1555	2.40928	10.4262	2.42893	12.0707	2.43401	14.7388	2.40171	18.0544
	2.27666	12.1496	2.42887	10.3283	2.44867	11.9978	2.45379	14.6821	2.42124	18.0633
	2.29502	12.1485	2.44846	10.2335	2.46842	11.9144	2.47358	14.5923	2.44076	18.0673
	2.31338	12.1578	2.46805	10.1415	2.48817	11.8381	2.49337	14.5046	2.46029	18.0641
	2.33174	12.151	2.48763	10.0207	2.50792	11.7559	2.51316	14.4093	2.47981	18.0718
	2.3501	12.1346	2.50722	9.87863	2.52766	11.6862	2.53295	14.3228	2.49934	18.0586
	2.36846	12.1265	2.52681	9.78548	2.54741	11.6086	2.55274	14.2122	2.51887	18.04
	2.38682	12.1312	2.5464	9.69485	2.56716	11.5247	2.57253	14.0782	2.53839	18.0258
	2.40518	12.1206	2.56599	9.58422	2.58691	11.4259	2.59231	13.9665	2.55792	18.0078
	2.42355	12.1101	2.58557	9.45801	2.60665	11.3387	2.6121	13.8696	2.57745	18.0183
	2.44191	12.0814	2.60516	9.31933	2.6264	11.2004	2.63189	13.7363	2.59697	18.0181
	2.46027	12.0481	2.62475	9.19956	2.64615	11.0883	2.65168	13.6095	2.6165	17.9847
	2.47863	12.0185	2.64434	9.07667	2.66589	10.9773	2.67147	13.4817	2.63602	17.9514
	2.49699	11.99	2.66392	8.95595	2.68564	10.8694	2.69126	13.3719	2.65555	17.9338
	2.51535	11.9226	2.68351	8.8653	2.70539	10.7542	2.71105	13.2579	2.67508	17.9163
	2.53371	11.8407	2.7031	8.79752	2.72514	10.6363	2.73084	13.0992	2.6946	17.8932
	2.55207	11.824	2.72269	8.73236	2.74488	10.5246	2.75062	12.9473	2.71413	17.8587
	2.57043	11.8046	2.74227	8.62979	2.76463	10.4008	2.77041	12.8106	2.73365	17.8152
	2.58879	11.7763	2.76186	8.53703	2.78438	10.2882	2.7902	12.6593	2.75318	17.7548
	2.60715	11.7586	2.78145	8.44271	2.80413	10.174	2.80999	12.4931	2.77271	17.6993
	2.62551	11.7416	2.80104	8.31924	2.82387	10.0473	2.82978	12.3588	2.79223	17.6496
	2.64387	11.7017	2.82063	8.19557	2.84362	9.91006	2.84957	12.232	2.81176	17.5933
	2.66223	11.6616	2.84021	8.06171	2.86337	9.77847	2.86936	12.0738	2.83128	17.5174
	2.68059	11.6153	2.8598	7.92456	2.88312	9.65373	2.88914	11.913	2.85081	17.4533
	2.69895	11.5591	2.87939	7.80854	2.90286	9.54335	2.90893	11.7066	2.87034	17.3823
	2.71731	11.508	2.89898	7.70064	2.92261	9.43388	2.92872	11.5142	2.88986	17.3072
	2.73567	11.4664	2.91856	7.5848	2.94236	9.32163	2.94851	11.3971	2.90939	17.258
	2.75403	11.4079	2.93815	7.46523	2.9621	9.20096	2.9683	11.2716	2.92891	17.2211
	2.77239	11.3731	2.95774	7.3553	2.98185	9.11024	2.98809	11.1287	2.94844	17.1378
	2.79075	11.3215	2.97733	7.23802	3.0016	8.99563	3.00788	10.9643	2.96797	17.0276
	2.80911	11.2565	2.99691	7.11708	3.02135	8.84205	3.02767	10.7975	2.98749	16.9147
	2.82747	11.1843	3.0165	7.00708	3.04109	8.70018	3.04745	10.6415	3.00702	16.7486
	2.84583	11.1141	3.03609	6.89961	3.06084	8.56484	3.06724	10.4655	3.02655	16.5924
	2.86419	11.0503	3.05568	6.78955	3.08059	8.42663	3.08703	10.2952	3.04607	16.5117
	2.88255	10.9882	3.07527	6.70442	3.10034	8.27886	3.10682	10.1214	3.0656	16.4275
	2.90091	10.9067	3.09485	6.61785	3.12008	8.12077	3.12661	9.95115	3.08512	16.3435
	2.91927	10.8374	3.11444	6.52446	3.13983	7.97463	3.1464	9.79371	3.10465	16.262
	2.93763	10.7666	3.13403	6.41798	3.15958	7.86635	3.16619	9.63108	3.12418	16.1523
	2.95599	10.6855	3.15362	6.29481	3.17933	7.73431	3.18597	9.45673	3.1437	16.0571
	2.97435	10.6141	3.1732	6.21439	3.19907	7.61776	3.20576	9.2785	3.16323	15.9392
	2.99271	10.5424	3.19279	6.11509	3.21882	7.48251	3.22555	9.10206	3.18275	15.8002
	3.01107	10.4781	3.21238	6.01142	3.23857	7.33486	3.24534	8.92017	3.20228	15.6656
	3.02943	10.4061	3.23197	5.91163	3.25832	7.20294	3.26513	8.73713	3.22181	15.5447
	3.04779	10.3261	3.25155	5.80879	3.27806	7.07696	3.28492	8.58468	3.24133	15.4065
	3.06615	10.2511	3.27114	5.72378	3.29781	6.97457	3.30471	8.42994	3.26086	15.2639
	3.08451	10.1722	3.29073	5.6486	3.31756	6.88364	3.3245	8.26481	3.28038	15.1321
	3.10287	10.096	3.31032	5.5567	3.3373	6.775	3.34428	8.09711	3.29991	14.9775
	3.12123	10.042	3.32991	5.47536	3.35705	6.64889	3.36407	7.91441	3.31944	14.8206
	3.13959	9.95045	3.34949	5.3851	3.3768	6.50895	3.38386	7.75622	3.33896	14.6783
	3.15795	9.83791	3.36908	5.30692	3.39655	6.37783	3.40365	7.61767	3.35849	14.5279
	3.17631	9.749	3.38867	5.23662	3.41629	6.27317	3.42344	7.4815	3.37802	14.3941
	3.19467	9.65735	3.40826	5.16523	3.43604	6.15849	3.44323	7.31864	3.39754	14.2659
	3.21303	9.55148	3.42784	5.09696	3.45579	6.03436	3.46302	7.16351	3.41707	14.1082
	3.23139	9.44225	3.44743	5.00118	3.47554	5.94945	3.4828	7.04664	3.43659	13.9431
	3.24975	9.34612	3.46702	4.896	3.49528	5.83686	3.50259	6.92953	3.45612	13.7643
	3.26811	9.25998	3.48661	4.77802	3.51503	5.70942	3.52238	6.78649	3.47565	13.5759
	3.28647	9.16342	3.50619	4.6563	3.53478	5.61677	3.54217	6.63403	3.49517	13.4136
	3.30483	9.06878	3.52578	4.62039	3.55453	5.53845	3.56196	6.50085	3.5147	13.2497
	3.32319	8.97439	3.54537	4.5816	3.57427	5.44135	3.58175	6.36859	3.53422	13.085
	3.34155	8.89543	3.56496	4.54284	3.59402	5.332	3.60154	6.22581	3.55375	12.9228
	3.35992	8.81364	3.58454	4.48984	3.61377	5.22436	3.62133	6.07463	3.57328	12.7578
	3.37828	8.71837	3.60413	4.41658	3.63352	5.12877	3.64111	5.95032	3.5928	12.5789
	3.39664	8.63114	3.62372	4.35276	3.65326	5.0535	3.6609	5.85486	3.61233	12.4079
	3.415	8.55077	3.64331	4.31139	3.67301	4.99189	3.68069	5.74905	3.63185	12.2376
	3.43336	8.45323	3.6629	4.25578	3.69276	4.93306	3.70048	5.63768	3.65138	12.0779
	3.45172	8.37293	3.68248	4.1917	3.7125	4.86635	3.72027	5.51639	3.67091	11.9105
	3.47008	8.30463	3.70207	4.14825	3.73225	4.78908	3.74006	5.40414	3.69043	11.7152
	3.48844	8.1986	3.72166	4.09757	3.752	4.65815	3.75985	5.30369	3.70996	11.53
	3.5068	8.0933	3.74125	4.01094	3.77175	4.53273	3.77963	5.23567	3.72948	11.3469
	3.52516	7.98474	3.76083	3.95678	3.79149	4.49103	3.79942	5.14044	3.74901	11.1702
	3.54352	7.87985	3.78042	3.92088	3.81124	4.44447	3.81921	5.04216	3.76854	10.996
	3.56188	7.77142	3.80001	3.89004	3.83099	4.40289	3.839	4.97903	3.78806	10.8016
	3.58024	7.66534	3.8196	3.84557	3.85074	4.35081	3.85879	4.92967	3.80759	10.6053
	3.5986	7.58546	3.83918	3.80855	3.87048	4.27884	3.87858	4.86185	3.82712	10.4222
	3.61696	7.5236	3.85877	3.74279	3.89023	4.21054	3.89837	4.80369	3.84664	10.2418
	3.63532	7.44968	3.87836	3.70342	3.90998	4.17009	3.91815	4.72465	3.86617	10.0529
	3.65368	7.34675	3.89795	3.68417	3.92973	4.12496	3.93794	4.63955	3.88569	9.87907
	3.67204	7.25617	3.91754	3.66855	3.94947	4.07143	3.95773	4.56614	3.90522	9.70692
	3.6904	7.14196	3.93712	3.64833	3.96922	4.01488	3.97752	4.4781	3.92475	9.52337
	3.70876	7.01474	3.95671	3.59624	3.98897	3.94666	3.99731	4.39384	3.94427	9.37817
	3.72712	6.90675	3.9763	3.56141	4.00872	3.89013	4.0171	4.31862	3.9638	9.25045
	3.74548	6.80689	3.99589	3.52235	4.02846	3.85091	4.03689	4.25373	3.98332	9.10692
	3.76384	6.70924	4.01547	3.48102	4.04821	3.82266	4.05668	4.19748	4.00285	8.90534
	3.7822	6.62455	4.03506	3.45424	4.06796	3.77363	4.07646	4.15554	4.02238	8.70709
	3.80056	6.54746	4.05465	3.42414	4.0877	3.72814	4.09625	4.09316	4.0419	8.57115
	3.81892	6.46109	4.07424	3.40727	4.10745	3.70022	4.11604	4.03441	4.06143	8.4064
	3.83728	6.39039	4.09382	3.377	4.1272	3.66308	4.13583	3.96634	4.08095	8.21862
	3.85564	6.33122	4.11341	3.33734	4.14695	3.63258	4.15562	3.93229	4.10048	8.03823
	3.874	6.23607	4.133	3.30711	4.16669	3.60278	4.17541	3.90817	4.12001	7.87217
	3.89236	6.13184	4.15259	3.30072	4.18644	3.5962	4.1952	3.84907	4.13953	7.72376
	3.91072	6.01173	4.17217	3.26826	4.20619	3.58174	4.21498	3.77768	4.15906	7.59624
	3.92908	5.93191	4.19176	3.23609	4.22594	3.51869	4.23477	3.72093	4.17859	7.41705
	3.94744	5.85923	4.21135	3.2263	4.24568	3.45197	4.25456	3.67828	4.19811	7.24647
	3.9658	5.78213	4.23094	3.2128	4.26543	3.42027	4.27435	3.63903	4.21764	7.09925
	3.98416	5.69655	4.25053	3.17829	4.28518	3.40373	4.29414	3.59523	4.23716	6.97297
	4.00252	5.60986	4.27011	3.1352	4.30493	3.37558	4.31393	3.55641	4.25669	6.85352
	4.02088	5.56291	4.2897	3.10586	4.32467	3.33136	4.33372	3.54734	4.27622	6.72625
	4.03924	5.51363	4.30929	3.06895	4.34442	3.29639	4.35351	3.53197	4.29574	6.54029
	4.0576	5.45338	4.32888	3.05054	4.36417	3.26669	4.37329	3.51031	4.31527	6.36928
	4.07596	5.38233	4.34846	3.03093	4.38392	3.2306	4.39308	3.48235	4.33479	6.24621
	4.09432	5.2991	4.36805	3.02275	4.40366	3.2089	4.41287	3.4644	4.35432	6.15674
	4.11268	5.22064	4.38764	3.02067	4.42341	3.22709	4.43266	3.44136	4.37385	6.06995
	4.13104	5.17645	4.40723	3.00479	4.44316	3.22301	4.45245	3.40361	4.39337	5.96122
	4.1494	5.10657	4.42682	3.0273	4.4629	3.20322	4.47224	3.36385	4.4129	5.80172
	4.16776	5.01903	4.4464	3.05956	4.48265	3.18781	4.49203	3.32577	4.43242	5.66866
	4.18612	4.93769	4.46599	3.06328	4.5024	3.15682	4.51182	3.28749	4.45195	5.54735
	4.20448	4.84697	4.48558	3.03812	4.52215	3.11422	4.5316	3.24858	4.47148	5.43977
	4.22284	4.73961	4.50517	2.98251	4.54189	3.06985	4.55139	3.22156	4.491	5.32208
	4.2412	4.6278	4.52475	2.9362	4.56164	3.0485	4.57118	3.20146	4.51053	5.20616
	4.25956	4.61212	4.54434	2.89295	4.58139	3.02091	4.59097	3.19021	4.53006	5.08891
	4.27792	4.59492	4.56393	2.86186	4.60114	2.9936	4.61076	3.14093	4.54958	4.98192
	4.29628	4.57136	4.58352	2.85427	4.62088	2.98684	4.63055	3.08003	4.56911	4.88553
	4.31464	4.53786	4.6031	2.8347	4.64063	2.97526	4.65034	3.09377	4.58863	4.79583
	4.333	4.47912	4.62269	2.82704	4.66038	2.9685	4.67012	3.09895	4.60816	4.70151
	4.35137	4.41939	4.64228	2.8342	4.68013	2.97596	4.68991	3.10226	4.62769	4.59966
	4.36973	4.36926	4.66187	2.8392	4.69987	2.99677	4.7097	3.09292	4.64721	4.52024
	4.38809	4.3118	4.68145	2.85428	4.71962	3.00038	4.72949	3.07736	4.66674	4.44443
	4.40645	4.272	4.70104	2.88177	4.73937	3.00881	4.74928	3.07046	4.68626	4.36266
	4.42481	4.22506	4.72063	2.85751	4.75912	2.97411	4.76907	3.05048	4.70579	4.27485
	4.44317	4.1861	4.74022	2.83407	4.77886	2.94931	4.78886	3.01126	4.72532	4.1602
	4.46153	4.13136	4.75981	2.80375	4.79861	2.92996	4.80864	2.97087	4.74484	4.05907
	4.47989	4.08501	4.77939	2.78664	4.81836	2.9028	4.82843	2.98191	4.76437	3.99406
	4.49825	4.03989	4.79898	2.75803	4.8381	2.87474	4.84822	3.01058	4.78389	3.94848
	4.51661	3.99205	4.81857	2.7433	4.85785	2.86486	4.86801	3.0257	4.80342	3.90944
	4.53497	3.94937	4.83816	2.73677	4.8776	2.86194	4.8878	3.02833	4.82295	3.86689
	4.55333	3.89383	4.85774	2.71227	4.89735	2.85769	4.90759	2.98766	4.84247	3.81456
	4.57169	3.83896	4.87733	2.68931	4.91709	2.8441	4.92738	2.98363	4.862	3.74762
	4.59005	3.77398	4.89692	2.6741	4.93684	2.82147	4.94717	2.98357	4.88152	3.67111
	4.60841	3.73559	4.91651	2.69161	4.95659	2.80246	4.96695	2.94971	4.90105	3.60603
	4.62677	3.71635	4.93609	2.7103	4.97634	2.79504	4.98674	2.93823	4.92058	3.5664
	4.64513	3.69585	4.95568	2.69521	4.99608	2.78392	5.00653	2.93573	4.9401	3.52002
	4.66349	3.65878	4.97527	2.66248	5.01583	2.77945	5.02632	2.91567	4.95963	3.46791
	4.68185	3.61097	4.99486	2.65564	5.03558	2.76749	5.04611	2.87581	4.97916	3.42322
	4.70021	3.55938	5.01444	2.63686	5.05533	2.73669	5.0659	2.86617	4.99868	3.38075
	4.71857	3.51646	5.03403	2.62012	5.07507	2.7281	5.08569	2.85826	5.01821	3.33748
	4.73693	3.50183	5.05362	2.61411	5.09482	2.71273	5.10547	2.85405	5.03773	3.28278
	4.75529	3.4891	5.07321	2.58656	5.11457	2.70298	5.12526	2.83777	5.05726	3.24193
	4.77365	3.44226	5.0928	2.5824	5.13432	2.70713	5.14505	2.81616	5.07679	3.20517
	4.79201	3.40918	5.11238	2.57488	5.15406	2.71023	5.16484	2.82601	5.09631	3.14091
	4.81037	3.38056	5.13197	2.56643	5.17381	2.69133	5.18463	2.8255	5.11584	3.08895
	4.82873	3.34309	5.15156	2.55487	5.19356	2.66409	5.20442	2.83354	5.13536	3.0434
	4.84709	3.31543	5.17115	2.54502	5.2133	2.65005	5.22421	2.81372	5.15489	3.00925
	4.86545	3.31122	5.19073	2.53803	5.23305	2.6392	5.244	2.7848	5.17442	2.98215
	4.88381	3.30876	5.21032	2.49938	5.2528	2.6428	5.26378	2.76593	5.19394	3.00311
	4.90217	3.29065	5.22991	2.48861	5.27255	2.65426	5.28357	2.75339	5.21347	3.02516
	4.92053	3.25511	5.2495	2.50369	5.29229	2.66411	5.30336	2.75088	5.23299	2.99377
	4.93889	3.21017	5.26908	2.48903	5.31204	2.66739	5.32315	2.76454	5.25252	2.93181
	4.95725	3.18926	5.28867	2.49339	5.33179	2.65723	5.34294	2.77363	5.27205	2.87833
	4.97561	3.18742	5.30826	2.5207	5.35154	2.64781	5.36273	2.76434	5.29157	2.85375
	4.99397	3.18281	5.32785	2.52638	5.37128	2.64127	5.38252	2.76594	5.3111	2.85224
	5.01233	3.16071	5.34744	2.50963	5.39103	2.62618	5.4023	2.7437	5.33063	2.8089
	5.03069	3.13994	5.36702	2.46657	5.41078	2.61367	5.42209	2.72663	5.35015	2.77038
	5.04905	3.11538	5.38661	2.4456	5.43053	2.61189	5.44188	2.72387	5.36968	2.73903
	5.06741	3.0881	5.4062	2.45511	5.45027	2.60551	5.46167	2.6936	5.3892	2.71979
	5.08577	3.05455	5.42579	2.46674	5.47002	2.54101	5.48146	2.67181	5.40873	2.72669
	5.10413	3.00988	5.44537	2.47044	5.48977	2.52024	5.50125	2.66262	5.42826	2.72706
	5.12249	2.98236	5.46496	2.47379	5.50952	2.54994	5.52104	2.66942	5.44778	2.70401
	5.14085	2.97451	5.48455	2.44489	5.52926	2.57028	5.54083	2.68662	5.46731	2.67285
	5.15921	2.98779	5.50414	2.41591	5.54901	2.60019	5.56061	2.7072	5.48683	2.63885
	5.17757	2.98626	5.52372	2.41997	5.56876	2.59592	5.5804	2.73883	5.50636	2.59487
	5.19593	2.96631	5.54331	2.43311	5.5885	2.59195	5.60019	2.73309	5.52589	2.57166
	5.21429	2.9477	5.5629	2.46112	5.60825	2.58232	5.61998	2.72492	5.54541	2.57419
	5.23265	2.93042	5.58249	2.48631	5.628	2.55446	5.63977	2.71775	5.56494	2.57277
	5.25101	2.90879	5.60208	2.4907	5.64775	2.53567	5.65956	2.69942	5.58446	2.57813
	5.26937	2.8975	5.62166	2.46917	5.66749	2.53284	5.67935	2.67257	5.60399	2.56749
	5.28773	2.88348	5.64125	2.43749	5.68724	2.53975	5.69913	2.68542	5.62352	2.5619
	5.30609	2.86326	5.66084	2.42412	5.70699	2.55244	5.71892	2.68623	5.64304	2.55955
	5.32446	2.84236	5.68043	2.43188	5.72674	2.5521	5.73871	2.68144	5.66257	2.58037
	5.34282	2.81093	5.70001	2.42378	5.74648	2.54259	5.7585	2.66505	5.68209	2.5694
	5.36118	2.78511	5.7196	2.40919	5.76623	2.53157	5.77829	2.63467	5.70162	2.53984
	5.37954	2.75527	5.73919	2.40642	5.78598	2.53209	5.79808	2.61474	5.72115	2.51241
	5.3979	2.72351	5.75878	2.40587	5.80573	2.5405	5.81787	2.62123	5.74067	2.47084
	5.41626	2.70954	5.77836	2.3962	5.82547	2.53664	5.83766	2.63009	5.7602	2.44036
	5.43462	2.7071	5.79795	2.39641	5.84522	2.522	5.85744	2.62573	5.77973	2.41396
	5.45298	2.69287	5.81754	2.3733	5.86497	2.49987	5.87723	2.60903	5.79925	2.40518
	5.47134	2.67844	5.83713	2.34627	5.88472	2.47247	5.89702	2.59352	5.81878	2.40128
	5.4897	2.66728	5.85672	2.35586	5.90446	2.44511	5.91681	2.6295	5.8383	2.38975
	5.50806	2.66971	5.8763	2.37258	5.92421	2.43576	5.9366	2.63196	5.85783	2.38202
	5.52642	2.64019	5.89589	2.36821	5.94396	2.46279	5.95639	2.62633	5.87736	2.36717
	5.54478	2.61731	5.91548	2.35773	5.9637	2.49163	5.97618	2.62206	5.89688	2.35569
	5.56314	2.61704	5.93507	2.34647	5.98345	2.5017	5.99597	2.59495	5.91641	2.354
	5.5815	2.61961	5.95465	2.34675	6.0032	2.48515	6.01575	2.56617	5.93593	2.35876
	5.59986	2.61872	5.97424	2.34903	6.02295	2.4917	6.03554	2.54978	5.95546	2.34812
	5.61822	2.6171	5.99383	2.34846	6.04269	2.49822	6.05533	2.53632	5.97499	2.33399
	5.63658	2.60779	6.01342	2.34482	6.06244	2.48816	6.07512	2.54209	5.99451	2.33772
	5.65494	2.5942	6.033	2.33816	6.08219	2.48184	6.09491	2.53938	6.01404	2.33658
	5.6733	2.57351	6.05259	2.33238	6.10194	2.48306	6.1147	2.53083	6.03356	2.32677
	5.69166	2.55725	6.07218	2.31368	6.12168	2.48613	6.13449	2.52355	6.05309	2.31809
	5.71002	2.55146	6.09177	2.34298	6.14143	2.46669	6.15427	2.51856	6.07262	2.30428
	5.72838	2.53408	6.11136	2.34473	6.16118	2.45657	6.17406	2.54107	6.09214	2.29621
	5.74674	2.51682	6.13094	2.35392	6.18093	2.44911	6.19385	2.56071	6.11167	2.2652
	5.7651	2.50946	6.15053	2.39152	6.20067	2.44877	6.21364	2.54931	6.13119	2.24139
	5.78346	2.50762	6.17012	2.39981	6.22042	2.45592	6.23343	2.52542	6.15072	2.23086
	5.80182	2.48614	6.18971	2.39441	6.24017	2.43682	6.25322	2.51859	6.17025	2.21819
	5.82018	2.45423	6.20929	2.40516	6.25992	2.43228	6.27301	2.50231	6.18977	2.21385
	5.83854	2.4577	6.22888	2.39643	6.27966	2.43459	6.29279	2.48368	6.2093	2.22253
	5.8569	2.48115	6.24847	2.37918	6.29941	2.42297	6.31258	2.47392	6.22883	2.21553
	5.87526	2.49166	6.26806	2.3568	6.31916	2.42451	6.33237	2.43443	6.24835	2.21481
	5.89362	2.48197	6.28764	2.33823	6.3389	2.42455	6.35216	2.43206	6.26788	2.21494
	5.91198	2.45163	6.30723	2.34635	6.35865	2.43625	6.37195	2.45863	6.2874	2.21525
	5.93034	2.38016	6.32682	2.33875	6.3784	2.43355	6.39174	2.47206	6.30693	2.20347
	5.9487	2.3419	6.34641	2.30808	6.39815	2.45567	6.41153	2.47692	6.32646	2.18623
	5.96706	2.35831	6.36599	2.28402	6.41789	2.50343	6.43132	2.48915	6.34598	2.17238
	5.98542	2.3679	6.38558	2.29046	6.43764	2.515	6.4511	2.50317	6.36551	2.15281
	6.00378	2.39202	6.40517	2.30872	6.45739	2.47939	6.47089	2.50508	6.38503	2.1448
	6.02214	2.41392	6.42476	2.31942	6.47714	2.45242	6.49068	2.49534	6.40456	2.13396
	6.0405	2.4059	6.44434	2.32406	6.49688	2.42938	6.51047	2.48433	6.42409	2.10539
	6.05886	2.39622	6.46393	2.32883	6.51663	2.41343	6.53026	2.48594	6.44361	2.05479
	6.07722	2.377	6.48352	2.33947	6.53638	2.38266	6.55005	2.47095	6.46314	2.08135
	6.09558	2.36544	6.50311	2.3334	6.55613	2.38116	6.56984	2.46307	6.48267	2.11629
	6.11394	2.35766	6.5227	2.30478	6.57587	2.39504	6.58962	2.4541	6.50219	2.14127
	6.1323	2.36295	6.54228	2.30349	6.59562	2.41397	6.60941	2.44906	6.52172	2.14695
	6.15066	2.37132	6.56187	2.29833	6.61537	2.4186	6.6292	2.44167	6.54124	2.14011
	6.16902	2.3817	6.58146	2.29608	6.63512	2.40123	6.64899	2.44734	6.56077	2.13183
	6.18738	2.38221	6.60105	2.33111	6.65486	2.39119	6.66878	2.45923	6.5803	2.12521
	6.20574	2.36673	6.62063	2.35347	6.67461	2.39554	6.68857	2.46561	6.59982	2.11953
	6.2241	2.33256	6.64022	2.32129	6.69436	2.3873	6.70836	2.46278	6.61935	2.1183
	6.24246	2.2998	6.65981	2.29808	6.7141	2.37923	6.72814	2.46647	6.63887	2.12099
	6.26082	2.28427	6.6794	2.28376	6.73385	2.38327	6.74793	2.48633	6.6584	2.09768
	6.27919	2.28524	6.69899	2.29603	6.7536	2.37296	6.76772	2.50486	6.67793	2.07463
	6.29754	2.29913	6.71857	2.31016	6.77335	2.35187	6.78751	2.52567	6.69745	2.08646
	6.31591	2.30112	6.73816	2.29735	6.79309	2.35572	6.8073	2.51589	6.71698	2.08418
	6.33427	2.30141	6.75775	2.28321	6.81284	2.39012	6.82709	2.50409	6.7365	2.07819
	6.35263	2.31741	6.77734	2.26801	6.83259	2.40574	6.84688	2.49464	6.75603	2.06514
	6.37099	2.33461	6.79692	2.2578	6.85234	2.3939	6.86667	2.4705	6.77556	2.05269
	6.38935	2.36192	6.81651	2.24642	6.87208	2.38736	6.88645	2.46953	6.79508	2.05915
	6.40771	2.36879	6.8361	2.23676	6.89183	2.3712	6.90624	2.48634	6.81461	2.07588
	6.42607	2.34477	6.85569	2.20543	6.91158	2.37517	6.92603	2.49748	6.83413	2.07449
	6.44443	2.3074	6.87527	2.20229	6.93133	2.3815	6.94582	2.4847	6.85366	2.06492
	6.46279	2.27981	6.89486	2.18927	6.95107	2.3856	6.96561	2.47693	6.87319	2.06936
	6.48115	2.26366	6.91445	2.15218	6.97082	2.38812	6.9854	2.46425	6.89271	2.07248
	6.49951	2.25607	6.93404	2.15658	6.99057	2.38961	7.00519	2.47074	6.91224	2.06957
	6.51787	2.26033	6.95362	2.17287	7.01031	2.37683	7.02497	2.48319	6.93176	2.06
	6.53623	2.26011	6.97321	2.18322	7.03006	2.36295	7.04476	2.48446	6.95129	2.03769
	6.55459	2.22882	6.9928	2.21384	7.04981	2.35383	7.06455	2.46182	6.97082	2.02944
	6.57295	2.21707	7.01239	2.23409	7.06956	2.34394	7.08434	2.45259	6.99034	2.03521
	6.59131	2.23067	7.03198	2.24813	7.0893	2.34131	7.10413	2.43312	7.00987	2.03853
	6.60967	2.23811	7.05156	2.22241	7.10905	2.35198	7.12392	2.40267	7.0294	2.03549
	6.62803	2.21803	7.07115	2.17598	7.1288	2.3605	7.14371	2.38403	7.04892	2.03947
	6.64639	2.20841	7.09074	2.15821	7.14855	2.34626	7.1635	2.39323	7.06845	2.04457
	6.66475	2.21744	7.11033	2.16066	7.16829	2.28907	7.18328	2.39801	7.08797	2.03296
	6.68311	2.22199	7.12991	2.17303	7.18804	2.24627	7.20307	2.38614	7.1075	2.00785
	6.70147	2.23314	7.1495	2.16657	7.20779	2.24922	7.22286	2.37415	7.12703	2.00495
	6.71983	2.24089	7.16909	2.15663	7.22754	2.26285	7.24265	2.38722	7.14655	2.00005
	6.73819	2.23298	7.18868	2.1532	7.24728	2.27565	7.26244	2.42379	7.16608	2.00604
	6.75655	2.2426	7.20826	2.15722	7.26703	2.26068	7.28223	2.49416	7.1856	2.01144
	6.77491	2.25167	7.22785	2.17722	7.28678	2.24283	7.30202	2.51946	7.20513	2.02338
	6.79327	2.22544	7.24744	2.19535	7.30653	2.26979	7.32181	2.51846	7.22466	2.03164
	6.81163	2.23107	7.26703	2.20575	7.32627	2.28813	7.34159	2.50494	7.24418	2.00198
	6.82999	2.24167	7.28662	2.22451	7.34602	2.28376	7.36138	2.477	7.26371	1.98707
	6.84835	2.24334	7.3062	2.22041	7.36577	2.28851	7.38117	2.46388	7.28324	1.99979
	6.86671	2.27393	7.32579	2.22632	7.38551	2.29021	7.40096	2.45891	7.30276	2.00469
	6.88507	2.28796	7.34538	2.21746	7.40526	2.27584	7.42075	2.42831	7.32229	1.99537
	6.90343	2.2639	7.36497	2.2048	7.42501	2.2459	7.44054	2.41046	7.34181	1.98861
	6.92179	2.26593	7.38455	2.19664	7.44476	2.25026	7.46033	2.4356	7.36134	1.99935
	6.94015	2.27151	7.40414	2.18261	7.4645	2.27958	7.48011	2.46017	7.38087	2.04421
	6.95851	2.27676	7.42373	2.18164	7.48425	2.29561	7.4999	2.45587	7.40039	2.04816
	6.97687	2.28072	7.44332	2.17565	7.504	2.29322	7.51969	2.43707	7.41992	2.0398
	6.99523	2.27147	7.4629	2.17969	7.52375	2.3085	7.53948	2.41063	7.43944	2.0424
	7.01359	2.26183	7.48249	2.17737	7.54349	2.31274	7.55927	2.3947	7.45897	2.04337
	7.03195	2.23747	7.50208	2.18213	7.56324	2.30691	7.57906	2.41943	7.4785	2.0703
	7.05031	2.20054	7.52167	2.17874	7.58299	2.30356	7.59885	2.4333	7.49802	2.08368
	7.06867	2.17822	7.54126	2.16421	7.60274	2.29496	7.61863	2.41564	7.51755	2.07101
	7.08703	2.16187	7.56084	2.15153	7.62248	2.25723	7.63842	2.39589	7.53707	2.04785
	7.10539	2.15986	7.58043	2.15204	7.64223	2.23741	7.65821	2.39701	7.5566	2.02867
	7.12375	2.17088	7.60002	2.14981	7.66198	2.25042	7.678	2.39564	7.57613	1.99193
	7.14211	2.1968	7.61961	2.12839	7.68173	2.26867	7.69779	2.39983	7.59565	1.97817
	7.16047	2.16615	7.63919	2.137	7.70147	2.27095	7.71758	2.39579	7.61518	1.96494
	7.17883	2.14332	7.65878	2.14104	7.72122	2.26285	7.73737	2.39502	7.6347	1.95343
	7.19719	2.13997	7.67837	2.13407	7.74097	2.26	7.75716	2.39501	7.65423	1.95697
	7.21555	2.15712	7.69796	2.12372	7.76071	2.26321	7.77694	2.38163	7.67376	1.9669
	7.23391	2.15694	7.71754	2.11505	7.78046	2.26341	7.79673	2.37831	7.69328	1.99514
	7.25228	2.12914	7.73713	2.12664	7.80021	2.25777	7.81652	2.37676	7.71281	2.02427
	7.27064	2.09907	7.75672	2.15515	7.81996	2.2427	7.83631	2.38006	7.73233	2.01408
	7.289	2.09781	7.77631	2.11911	7.8397	2.24962	7.8561	2.36489	7.75186	1.98276
	7.30736	2.11653	7.79589	2.12803	7.85945	2.25098	7.87589	2.36233	7.77139	1.96617
	7.32572	2.14937	7.81548	2.15792	7.8792	2.2547	7.89568	2.38882	7.79091	1.9645
	7.34408	2.18577	7.83507	2.16132	7.89895	2.25447	7.91547	2.39112	7.81044	1.96215
	7.36244	2.17331	7.85466	2.19707	7.91869	2.24624	7.93525	2.38637	7.82997	1.96653
	7.3808	2.13859	7.87425	2.20685	7.93844	2.25216	7.95504	2.38962	7.84949	1.96518
	7.39916	2.11632	7.89383	2.18835	7.95819	2.27527	7.97483	2.38799	7.86902	1.94491
	7.41752	2.10646	7.91342	2.17649	7.97794	2.29475	7.99462	2.38445	7.88854	1.91816
	7.43588	2.10598	7.93301	2.19241	7.99768	2.28506	8.01441	2.37071	7.90807	1.91356
	7.45424	2.10833	7.9526	2.19913	8.01743	2.28079	8.0342	2.31913	7.9276	1.92533
	7.4726	2.09265	7.97218	2.2015	8.03718	2.28175	8.05399	2.28224	7.94712	1.92522
	7.49096	2.10302	7.99177	2.19658	8.05692	2.28378	8.07377	2.29977	7.96665	1.93309
	7.50932	2.1022	8.01136	2.18221	8.07667	2.26284	8.09356	2.3103	7.98617	1.92363
	7.52768	2.09745	8.03095	2.16369	8.09642	2.23783	8.11335	2.33652	8.0057	1.90114
	7.54604	2.1078	8.05054	2.15812	8.11617	2.26674	8.13314	2.35704	8.02523	1.89366
	7.5644	2.11791	8.07012	2.16338	8.13591	2.30104	8.15293	2.37125	8.04475	1.88083
	7.58276	2.11433	8.08971	2.13952	8.15566	2.28844	8.17272	2.37585	8.06428	1.88931
	7.60112	2.10946	8.1093	2.12514	8.17541	2.30697	8.19251	2.40071	8.0838	1.88832
	7.61948	2.0791	8.12889	2.11791	8.19516	2.32273	8.2123	2.40236	8.10333	1.88037
	7.63784	1.98886	8.14847	2.12686	8.2149	2.31888	8.23208	2.37809	8.12286	1.86108
	7.6562	1.95815	8.16806	2.13955	8.23465	2.28711	8.25187	2.35609	8.14238	1.80156
	7.67456	2.00337	8.18765	2.14968	8.2544	2.27716	8.27166	2.34126	8.16191	1.77601
	7.69292	2.02937	8.20724	2.16725	8.27415	2.31111	8.29145	2.34066	8.18143	1.80894
	7.71128	2.0413	8.22682	2.16634	8.29389	2.33248	8.31124	2.35389	8.20096	1.85343
	7.72964	2.0206	8.24641	2.14447	8.31364	2.32347	8.33103	2.3827	8.22049	1.87688
	7.748	2.00207	8.266	2.13583	8.33339	2.2964	8.35082	2.38312	8.24001	1.86656
	7.76636	2.01443	8.28559	2.14128	8.35314	2.28363	8.3706	2.36855	8.25954	1.8443
	7.78472	2.03741	8.30517	2.13007	8.37288	2.25213	8.39039	2.3607	8.27907	1.87353
	7.80308	2.05406	8.32476	2.13064	8.39263	2.25716	8.41018	2.36235	8.29859	1.89595
	7.82144	2.06084	8.34435	2.12381	8.41238	2.25445	8.42997	2.37104	8.31812	1.90204
	7.8398	2.06373	8.36394	2.12157	8.43213	2.25703	8.44976	2.36693	8.33764	1.89755
	7.85816	2.03945	8.38353	2.12391	8.45187	2.27354	8.46955	2.36919	8.35717	1.88247
	7.87652	2.0027	8.40311	2.1141	8.47162	2.24249	8.48934	2.36498	8.3767	1.89217
	7.89488	1.98714	8.4227	2.0788	8.49137	2.22886	8.50912	2.36197	8.39622	1.90278
	7.91324	2.00797	8.44229	2.06105	8.51112	2.2311	8.52891	2.36031	8.41575	1.91306
	7.9316	2.04103	8.46188	2.07775	8.53086	2.23329	8.5487	2.37049	8.43527	1.92155
	7.94996	2.0548	8.48146	2.10411	8.55061	2.23128	8.56849	2.35598	8.4548	1.9107
	7.96832	2.04638	8.50105	2.12643	8.57036	2.22811	8.58828	2.33895	8.47433	1.89894
	7.98668	2.03273	8.52064	2.15117	8.59011	2.22023	8.60807	2.33098	8.49385	1.88984
	8.00504	2.03388	8.54023	2.13349	8.60985	2.22608	8.62786	2.33175	8.51338	1.89493
	8.0234	2.04227	8.55981	2.09852	8.6296	2.23637	8.64765	2.3343	8.5329	1.90228
	8.04176	2.04473	8.5794	2.08774	8.64935	2.23688	8.66743	2.34455	8.55243	1.89984
	8.06012	2.05177	8.59899	2.08782	8.66909	2.23295	8.68722	2.37641	8.57196	1.88566
	8.07848	2.0426	8.61858	2.05513	8.68884	2.23868	8.70701	2.41052	8.59148	1.84916
	8.09684	2.02568	8.63817	2.02448	8.70859	2.25547	8.7268	2.41903	8.61101	1.84183
	8.1152	2.0162	8.65775	2.05562	8.72834	2.26235	8.74659	2.4038	8.63054	1.84524
	8.13356	2.00994	8.67734	2.09542	8.74808	2.2797	8.76638	2.37705	8.65006	1.84478
	8.15193	2.00166	8.69693	2.11407	8.76783	2.29531	8.78617	2.34019	8.66959	1.85668
	8.17028	2.00646	8.71652	2.09802	8.78758	2.27872	8.80595	2.31399	8.68911	1.87609
	8.18864	2.01788	8.7361	2.08568	8.80733	2.25476	8.82574	2.31719	8.70864	1.8753
	8.207	2.01835	8.75569	2.07745	8.82707	2.24401	8.84553	2.35666	8.72817	1.87059
	8.22537	1.99663	8.77528	2.06102	8.84682	2.23012	8.86532	2.39251	8.74769	1.86015
	8.24373	1.98465	8.79487	2.0547	8.86657	2.20883	8.88511	2.4122	8.76722	1.8483
	8.26208	1.96172	8.81445	2.06304	8.88631	2.15115	8.9049	2.40638	8.78675	1.85261
	8.28045	1.95241	8.83404	2.07462	8.90606	2.13392	8.92469	2.39973	8.80627	1.86316
	8.29881	1.96487	8.85363	2.06609	8.92581	2.19544	8.94448	2.40521	8.8258	1.86813
	8.31717	1.99337	8.87322	2.06547	8.94556	2.23344	8.96426	2.4172	8.84532	1.84437
	8.33553	2.01057	8.8928	2.0652	8.9653	2.26197	8.98405	2.44644	8.86485	1.81531
	8.35389	2.01591	8.91239	2.07265	8.98505	2.28435	9.00384	2.4578	8.88437	1.79713
	8.37225	2.01246	8.93198	2.09262	9.0048	2.29962	9.02363	2.43846	8.9039	1.80575
	8.39061	2.01773	8.95157	2.10036	9.02455	2.27632	9.04342	2.40947	8.92343	1.83265
	8.40897	2.00643	8.97116	2.09285	9.04429	2.25198	9.06321	2.38021	8.94295	1.84865
	8.42733	1.9859	8.99074	2.06275	9.06404	2.24229	9.083	2.35891	8.96248	1.85353
	8.44569	1.97348	9.01033	2.06358	9.08379	2.2387	9.10278	2.36492	8.98201	1.85658
	8.46405	1.97275	9.02992	2.05857	9.10354	2.21997	9.12257	2.36187	9.00153	1.86962
	8.48241	1.97226	9.04951	2.05205	9.12328	2.20785	9.14236	2.34779	9.02106	1.86632
	8.50077	1.96995	9.06909	2.05345	9.14303	2.21138	9.16215	2.33883	9.04058	1.84657
	8.51913	1.97143	9.08868	2.05665	9.16278	2.21862	9.18194	2.34949	9.06011	1.86588
	8.53749	1.98207	9.10827	2.07062	9.18252	2.2186	9.20173	2.35797	9.07964	1.87984
	8.55585	1.98325	9.12786	2.07876	9.20227	2.23519	9.22152	2.35593	9.09916	1.88689
	8.57421	2.02236	9.14744	2.08446	9.22202	2.25756	9.2413	2.35176	9.11869	1.88832
	8.59257	2.06537	9.16703	2.1002	9.24177	2.24704	9.26109	2.34363	9.13821	1.89288
	8.61093	2.06495	9.18662	2.1037	9.26151	2.23531	9.28088	2.34199	9.15774	1.8978
	8.62929	2.04478	9.20621	2.09845	9.28126	2.21556	9.30067	2.34511	9.17727	1.90162
	8.64765	2.01523	9.22579	2.1104	9.30101	2.1986	9.32046	2.34918	9.19679	1.87022
	8.66601	2.00232	9.24538	2.11029	9.32076	2.20064	9.34025	2.33891	9.21632	1.86194
	8.68437	2.00837	9.26497	2.08698	9.3405	2.18483	9.36004	2.32414	9.23584	1.85697
	8.70273	2.02682	9.28456	2.07013	9.36025	2.18724	9.37983	2.33186	9.25537	1.85876
	8.72109	2.04044	9.30415	2.0694	9.38	2.22366	9.39961	2.32303	9.2749	1.88035
	8.73945	2.03145	9.32373	2.07758	9.39975	2.23517	9.4194	2.31515	9.29442	1.87574
	8.75781	2.00106	9.34332	2.06932	9.41949	2.20915	9.43919	2.32165	9.31395	1.88153
	8.77617	1.98156	9.36291	2.0485	9.43924	2.21493	9.45898	2.33239	9.33348	1.88189
	8.79453	1.97215	9.3825	2.03273	9.45899	2.22202	9.47877	2.33683	9.353	1.87166
	8.81289	1.98214	9.40208	2.05595	9.47874	2.22203	9.49856	2.31698	9.37253	1.84623
	8.83125	1.99475	9.42167	2.07094	9.49848	2.22591	9.51835	2.30937	9.39205	1.84376
	8.84961	1.99956	9.44126	2.06531	9.51823	2.2298	9.53813	2.32679	9.41158	1.86713
	8.86797	2.01763	9.46085	2.0696	9.53798	2.22806	9.55792	2.34811	9.43111	1.92283
	8.88633	2.01037	9.48044	2.07524	9.55772	2.23667	9.57771	2.35118	9.45063	1.91079
	8.90469	1.99318	9.50002	2.07489	9.57747	2.23992	9.5975	2.31801	9.47016	1.88088
	8.92305	1.96826	9.51961	2.07657	9.59722	2.21923	9.61729	2.29366	9.48968	1.85479
	8.94141	1.95352	9.5392	2.06353	9.61697	2.19959	9.63708	2.27551	9.50921	1.84068
	8.95977	1.95474	9.55879	2.08625	9.63671	2.20452	9.65687	2.27529	9.52874	1.84331
	8.97813	1.9465	9.57837	2.09921	9.65646	2.22426	9.67665	2.304	9.54826	1.85103
	8.99649	1.92061	9.59796	2.08523	9.67621	2.23512	9.69644	2.32826	9.56779	1.84585
	9.01485	1.89607	9.61755	2.0825	9.69596	2.23726	9.71623	2.323	9.58731	1.83701
	9.03321	1.89685	9.63714	2.09034	9.7157	2.23465	9.73602	2.29453	9.60684	1.83126
	9.05157	1.93305	9.65672	2.09356	9.73545	2.22646	9.75581	2.23355	9.62637	1.79938
	9.06993	1.96547	9.67631	2.11346	9.7552	2.22832	9.7756	2.22348	9.64589	1.82076
	9.08829	1.97205	9.6959	2.10352	9.77495	2.22551	9.79539	2.24262	9.66542	1.8341
	9.10665	1.94803	9.71549	2.10629	9.79469	2.20973	9.81518	2.25244	9.68495	1.83773
	9.12502	1.93551	9.73507	2.11007	9.81444	2.20477	9.83496	2.2754	9.70447	1.82476
	9.14337	1.9266	9.75466	2.08472	9.83419	2.23764	9.85475	2.28901	9.724	1.82074
	9.16173	1.92765	9.77425	2.08232	9.85394	2.24418	9.87454	2.28902	9.74352	1.8202
	9.18009	1.93603	9.79384	2.07884	9.87368	2.23365	9.89433	2.27612	9.76305	1.82068
	9.19846	1.95007	9.81343	2.08141	9.89343	2.2417	9.91412	2.2897	9.78257	1.8405
	9.21682	1.96148	9.83301	2.08306	9.91318	2.24668	9.93391	2.30025	9.8021	1.84814
	9.23518	1.95083	9.8526	2.11208	9.93293	2.23468	9.9537	2.32169	9.82163	1.84385
	9.25354	1.92696	9.87219	2.11724	9.95267	2.23635	9.97348	2.34221	9.84115	1.79936
	9.2719	1.92712	9.89178	2.09594	9.97242	2.23143	9.99327	2.35146	9.86068	1.74109
	9.29026	1.94104	9.91136	2.08504	9.99217	2.18731	10.0131	2.33069	9.88021	1.76415
	9.30862	1.94857	9.93095	2.07869	10.0119	2.19927	10.0329	2.28804	9.89973	1.7897
	9.32698	1.93709	9.95054	2.0737	10.0317	2.2177	10.0526	2.29354	9.91926	1.81143
	9.34534	1.88525	9.97013	2.07463	10.0514	2.22345	10.0724	2.30909	9.93878	1.81353
	9.3637	1.86346	9.98972	2.09193	10.0712	2.21954	10.0922	2.32877	9.95831	1.80356
	9.38206	1.864	10.0093	2.12397	10.0909	2.2254	10.112	2.34063	9.97784	1.78295
	9.40042	1.88351	10.0289	2.11664	10.1107	2.21566	10.1318	2.33703	9.99736	1.78971
	9.41878	1.91072	10.0485	2.09786	10.1304	2.20868	10.1516	2.33008	10.0169	1.7916
	9.43714	1.91778	10.0681	2.07316	10.1501	2.19857	10.1714	2.32685	10.0364	1.78103
	9.4555	1.93609	10.0877	2.05681	10.1699	2.21893	10.1912	2.32535	10.0559	1.7789
	9.47386	1.96086	10.1072	2.05683	10.1896	2.26183	10.2109	2.32025	10.0755	1.78521
	9.49222	1.95878	10.1268	2.06166	10.2094	2.24341	10.2307	2.31045	10.095	1.79182
	9.51058	1.93256	10.1464	2.05603	10.2291	2.21815	10.2505	2.29173	10.1145	1.80282
	9.52894	1.92724	10.166	2.05736	10.2489	2.19861	10.2703	2.27637	10.134	1.80927
	9.5473	1.93905	10.1856	2.04765	10.2686	2.22632	10.2901	2.28079	10.1536	1.8132
	9.56566	1.94682	10.2052	2.0416	10.2884	2.24247	10.3099	2.28852	10.1731	1.82822
	9.58402	1.93538	10.2248	2.04291	10.3081	2.22603	10.3297	2.28022	10.1926	1.82943
	9.60238	1.90401	10.2444	2.04166	10.3279	2.20712	10.3495	2.29501	10.2121	1.81742
	9.62074	1.89424	10.2639	2.04288	10.3476	2.18583	10.3693	2.30624	10.2317	1.80308
	9.6391	1.90974	10.2835	2.05145	10.3674	2.17887	10.389	2.29691	10.2512	1.80101
	9.65746	1.90645	10.3031	2.05267	10.3871	2.18788	10.4088	2.26454	10.2707	1.8091
	9.67582	1.90279	10.3227	2.00192	10.4069	2.18778	10.4286	2.25165	10.2903	1.81066
	9.69418	1.89719	10.3423	1.93536	10.4266	2.19856	10.4484	2.25064	10.3098	1.80034
	9.71254	1.9029	10.3619	1.95128	10.4464	2.20585	10.4682	2.2646	10.3293	1.80699
	9.7309	1.91319	10.3815	1.97677	10.4661	2.21044	10.488	2.26176	10.3488	1.81493
	9.74926	1.90961	10.4011	1.98487	10.4859	2.22237	10.5078	2.25039	10.3684	1.82306
	9.76762	1.92831	10.4206	2.01687	10.5056	2.21375	10.5276	2.24476	10.3879	1.8224
	9.78598	1.92662	10.4402	2.07129	10.5253	2.18197	10.5474	2.26783	10.4074	1.81811
	9.80434	1.90617	10.4598	2.08331	10.5451	2.16061	10.5671	2.27759	10.4269	1.81881
	9.8227	1.90447	10.4794	2.07674	10.5648	2.15192	10.5869	2.27543	10.4465	1.8032
	9.84106	1.92559	10.499	2.07118	10.5846	2.13454	10.6067	2.31101	10.466	1.80683
	9.85942	1.92226	10.5186	2.06036	10.6043	2.0762	10.6265	2.36965	10.4855	1.81019
	9.87778	1.92244	10.5382	2.03159	10.6241	2.08974	10.6463	2.36061	10.505	1.80283
	9.89614	1.91941	10.5578	2.02894	10.6438	2.12141	10.6661	2.33928	10.5246	1.78472
	9.9145	1.90488	10.5773	2.05001	10.6636	2.13469	10.6859	2.34748	10.5441	1.77842
	9.93286	1.89282	10.5969	2.06244	10.6833	2.15132	10.7057	2.37657	10.5636	1.76368
	9.95122	1.88599	10.6165	2.05174	10.7031	2.16845	10.7255	2.38164	10.5831	1.75846
	9.96958	1.87444	10.6361	2.04378	10.7228	2.17639	10.7452	2.38178	10.6027	1.75736
	9.98794	1.90236	10.6557	2.03856	10.7426	2.1867	10.765	2.34745	10.6222	1.76
	10.0063	1.8852	10.6753	2.04096	10.7623	2.18445	10.7848	2.32995	10.6417	1.77664
	10.0247	1.88208	10.6949	2.02663	10.7821	2.16529	10.8046	2.31713	10.6613	1.78196
	10.043	1.89104	10.7145	2.02752	10.8018	2.15237	10.8244	2.31729	10.6808	1.78492
	10.0614	1.91801	10.734	2.05939	10.8216	2.14008	10.8442	2.33647	10.7003	1.79053
	10.0797	1.93288	10.7536	2.07222	10.8413	2.14805	10.864	2.35003	10.7198	1.79566
	10.0981	1.91718	10.7732	2.04207	10.8611	2.1651	10.8838	2.34549	10.7394	1.79941
	10.1165	1.8857	10.7928	2.03823	10.8808	2.19594	10.9036	2.32546	10.7589	1.79286
	10.1348	1.87313	10.8124	2.03283	10.9005	2.21953	10.9233	2.30307	10.7784	1.82256
	10.1532	1.88244	10.832	2.02987	10.9203	2.19889	10.9431	2.27741	10.7979	1.85901
	10.1715	1.89991	10.8516	2.02162	10.94	2.17361	10.9629	2.26691	10.8175	1.86056
	10.1899	1.9199	10.8712	2.03176	10.9598	2.17421	10.9827	2.2958	10.837	1.84867
	10.2083	1.9045	10.8907	2.04785	10.9795	2.17324	11.0025	2.31974	10.8565	1.83536
	10.2266	1.8791	10.9103	2.03934	10.9993	2.16352	11.0223	2.32736	10.876	1.80149
	10.245	1.87742	10.9299	2.02765	11.019	2.15809	11.0421	2.30107	10.8956	1.79967
	10.2633	1.92598	10.9495	2.0179	11.0388	2.13574	11.0619	2.28438	10.9151	1.80207
	10.2817	1.97937	10.9691	2.01018	11.0585	2.12287	11.0817	2.28941	10.9346	1.80615
	10.3001	1.98186	10.9887	2.0145	11.0783	2.13271	11.1014	2.28014	10.9541	1.81457
	10.3184	1.9767	11.0083	2.01961	11.098	2.14426	11.1212	2.26601	10.9737	1.83099
	10.3368	1.9562	11.0279	2.02013	11.1178	2.16468	11.141	2.25206	10.9932	1.84097
	10.3551	1.93642	11.0474	2.03412	11.1375	2.17458	11.1608	2.24534	11.0127	1.82551
	10.3735	1.92617	11.067	2.02103	11.1573	2.17465	11.1806	2.26269	11.0322	1.81869
	10.3919	1.9252	11.0866	2.03771	11.177	2.17898	11.2004	2.2721	11.0518	1.81794
	10.4102	1.93131	11.1062	2.04701	11.1968	2.17973	11.2202	2.28157	11.0713	1.82237
	10.4286	1.93161	11.1258	2.04803	11.2165	2.16272	11.24	2.28364	11.0908	1.81945
	10.4469	1.92462	11.1454	2.04596	11.2363	2.16425	11.2597	2.28969	11.1103	1.80066
	10.4653	1.91009	11.165	2.04356	11.256	2.1651	11.2795	2.27096	11.1299	1.79571
	10.4837	1.87198	11.1846	2.04779	11.2757	2.14894	11.2993	2.25966	11.1494	1.80074
	10.502	1.84959	11.2042	2.05761	11.2955	2.14635	11.3191	2.26968	11.1689	1.79183
	10.5204	1.86236	11.2237	2.05038	11.3152	2.14512	11.3389	2.29303	11.1885	1.77972
	10.5387	1.88107	11.2433	2.0506	11.335	2.15796	11.3587	2.29976	11.208	1.77898
	10.5571	1.91645	11.2629	2.06595	11.3547	2.16779	11.3785	2.28507	11.2275	1.79614
	10.5755	1.89215	11.2825	2.07995	11.3745	2.15842	11.3983	2.26982	11.247	1.81123
	10.5938	1.89292	11.3021	2.04834	11.3942	2.17189	11.4181	2.27211	11.2666	1.79855
	10.6122	1.89794	11.3217	2.02019	11.414	2.1888	11.4378	2.27025	11.2861	1.78027
	10.6305	1.91781	11.3413	2.04801	11.4337	2.19016	11.4576	2.2333	11.3056	1.77981
	10.6489	1.93563	11.3609	2.05766	11.4535	2.18532	11.4774	2.20443	11.3251	1.79484
	10.6673	1.95332	11.3804	2.05919	11.4732	2.18527	11.4972	2.22058	11.3447	1.80457
	10.6856	1.93112	11.4	2.04986	11.493	2.17958	11.517	2.2436	11.3642	1.8115
	10.704	1.92554	11.4196	2.07224	11.5127	2.19028	11.5368	2.25413	11.3837	1.7947
	10.7224	1.88418	11.4392	2.07741	11.5325	2.22533	11.5566	2.26048	11.4032	1.78559
	10.7407	1.85759	11.4588	2.05714	11.5522	2.24241	11.5764	2.26513	11.4228	1.78018
	10.7591	1.8551	11.4784	2.05916	11.572	2.22558	11.5962	2.26821	11.4423	1.77664
	10.7774	1.91267	11.498	2.05604	11.5917	2.22423	11.6159	2.28152	11.4618	1.77446
	10.7958	1.95168	11.5176	2.02639	11.6115	2.21266	11.6357	2.29799	11.4813	1.77824
	10.8142	1.93381	11.5371	2.03451	11.6312	2.19603	11.6555	2.30255	11.5009	1.77922
	10.8325	1.89529	11.5567	2.0328	11.6509	2.18841	11.6753	2.29289	11.5204	1.76469
	10.8509	1.87451	11.5763	2.02597	11.6707	2.20405	11.6951	2.26732	11.5399	1.7616
	10.8692	1.86936	11.5959	2.01579	11.6904	2.22057	11.7149	2.27238	11.5595	1.72131
	10.8876	1.89898	11.6155	2.01481	11.7102	2.21638	11.7347	2.2756	11.579	1.6802
	10.906	1.92044	11.6351	2.0224	11.7299	2.1915	11.7545	2.27295	11.5985	1.69042
	10.9243	1.90619	11.6547	2.00739	11.7497	2.1832	11.7743	2.26443	11.618	1.71551
	10.9427	1.87563	11.6743	1.98712	11.7694	2.19033	11.794	2.26894	11.6376	1.74649
	10.961	1.85645	11.6938	1.97639	11.7892	2.20461	11.8138	2.25982	11.6571	1.7609
	10.9794	1.85488	11.7134	1.98765	11.8089	2.23369	11.8336	2.25225	11.6766	1.78149
	10.9978	1.86093	11.733	2.00955	11.8287	2.21801	11.8534	2.2672	11.6961	1.75835
	11.0161	1.86331	11.7526	2.00403	11.8484	2.19425	11.8732	2.28277	11.7157	1.76236
	11.0345	1.83235	11.7722	2.00209	11.8682	2.20106	11.893	2.27635	11.7352	1.77141
	11.0528	1.77195	11.7918	2.03383	11.8879	2.20213	11.9128	2.27512	11.7547	1.77371
	11.0712	1.80573	11.8114	2.02596	11.9077	2.1864	11.9326	2.29697	11.7742	1.77792
	11.0896	1.82325	11.831	2.01269	11.9274	2.1629	11.9524	2.29261	11.7938	1.75707
	11.1079	1.83147	11.8505	2.02336	11.9472	2.15117	11.9721	2.28715	11.8133	1.73287
	11.1263	1.83638	11.8701	2.04486	11.9669	2.1527	11.9919	2.29028	11.8328	1.72013
	11.1446	1.83342	11.8897	2.04339	11.9867	2.14419	12.0117	2.27676	11.8523	1.71687
	11.163	1.82697	11.9093	2.01667	12.0064	2.14577	12.0315	2.25304	11.8719	1.73118
	11.1814	1.83184	11.9289	2.00284	12.0261	2.17137	12.0513	2.26985	11.8914	1.7532
	11.1997	1.84982	11.9485	2.01123	12.0459	2.1823	12.0711	2.29081	11.9109	1.75156
	11.2181	1.87239	11.9681	2.0266	12.0656	2.17757	12.0909	2.3001	11.9304	1.76486
	11.2364	1.87976	11.9877	2.02629	12.0854	2.19014	12.1107	2.29981	11.95	1.75465
	11.2548	1.88548	12.0072	2.00193	12.1051	2.2099	12.1305	2.26126	11.9695	1.73219
	11.2732	1.88909	12.0268	1.96743	12.1249	2.20367	12.1502	2.24081	11.989	1.73317
	11.2915	1.88619	12.0464	1.93217	12.1446	2.20382	12.17	2.24576	12.0086	1.7428
	11.3099	1.87237	12.066	1.93836	12.1644	2.19771	12.1898	2.24388	12.0281	1.74198
	11.3282	1.85468	12.0856	1.94251	12.1841	2.18856	12.2096	2.26639	12.0476	1.74646
	11.3466	1.83699	12.1052	1.94902	12.2039	2.18594	12.2294	2.2809	12.0671	1.75093
	11.365	1.82456	12.1248	1.96498	12.2236	2.1696	12.2492	2.26268	12.0867	1.74667
	11.3833	1.8239	12.1444	1.96074	12.2434	2.16193	12.269	2.26412	12.1062	1.7429
	11.4017	1.81747	12.1639	1.96562	12.2631	2.16771	12.2888	2.27763	12.1257	1.73143
	11.42	1.82566	12.1835	1.96043	12.2829	2.16368	12.3085	2.26167	12.1452	1.7479
	11.4384	1.83583	12.2031	1.96817	12.3026	2.14725	12.3283	2.26219	12.1648	1.76116
	11.4568	1.83468	12.2227	1.98212	12.3224	2.11677	12.3481	2.27576	12.1843	1.76202
	11.4751	1.84785	12.2423	1.99916	12.3421	2.13248	12.3679	2.2965	12.2038	1.74967
	11.4935	1.83039	12.2619	2.01295	12.3619	2.13254	12.3877	2.32408	12.2233	1.7509
	11.5118	1.82638	12.2815	2.01963	12.3816	2.13384	12.4075	2.33741	12.2429	1.75625
	11.5302	1.82673	12.3011	2.01661	12.4013	2.13871	12.4273	2.3287	12.2624	1.75593
	11.5486	1.82665	12.3206	2.01091	12.4211	2.14327	12.4471	2.31173	12.2819	1.76061
	11.5669	1.82971	12.3402	2.058	12.4408	2.16283	12.4669	2.29779	12.3014	1.75125
	11.5853	1.83362	12.3598	2.0791	12.4606	2.15972	12.4866	2.28418	12.321	1.73283
	11.6036	1.82882	12.3794	2.05971	12.4803	2.14553	12.5064	2.27269	12.3405	1.73294
	11.622	1.82735	12.399	2.04888	12.5001	2.16321	12.5262	2.30217	12.36	1.73341
	11.6404	1.84111	12.4186	2.03404	12.5198	2.17749	12.546	2.31685	12.3795	1.76206
	11.6587	1.8584	12.4382	2.01168	12.5396	2.16213	12.5658	2.30396	12.3991	1.76654
	11.6771	1.86012	12.4578	1.98845	12.5593	2.15902	12.5856	2.31266	12.4186	1.75496
	11.6954	1.84752	12.4773	1.98662	12.5791	2.15392	12.6054	2.3172	12.4381	1.74274
	11.7138	1.83479	12.4969	1.98896	12.5988	2.15752	12.6252	2.31201	12.4577	1.73408
	11.7322	1.83798	12.5165	1.99408	12.6186	2.17751	12.645	2.30521	12.4772	1.72844
	11.7505	1.84133	12.5361	2.0127	12.6383	2.19747	12.6647	2.2943	12.4967	1.77574
	11.7689	1.83527	12.5557	2.01069	12.6581	2.18475	12.6845	2.28621	12.5162	1.80726
	11.7872	1.83573	12.5753	2.00671	12.6778	2.15268	12.7043	2.27812	12.5358	1.81042
	11.8056	1.83307	12.5949	2.01239	12.6976	2.1462	12.7241	2.27756	12.5553	1.79804
	11.824	1.84538	12.6145	2.00383	12.7173	2.15512	12.7439	2.28481	12.5748	1.80579
	11.8423	1.8402	12.6341	1.9836	12.7371	2.174	12.7637	2.27167	12.5943	1.81107
	11.8607	1.82416	12.6536	1.9692	12.7568	2.17986	12.7835	2.25423	12.6139	1.7922
	11.879	1.82323	12.6732	1.98526	12.7765	2.15697	12.8033	2.24719	12.6334	1.78064
	11.8974	1.83914	12.6928	2.01225	12.7963	2.14407	12.8231	2.23677	12.6529	1.76941
	11.9158	1.84832	12.7124	2.01069	12.816	2.15707	12.8428	2.23826	12.6724	1.77357
	11.9341	1.85295	12.732	2.01823	12.8358	2.16786	12.8626	2.26722	12.692	1.78694
	11.9525	1.85962	12.7516	2.02007	12.8555	2.16537	12.8824	2.28725	12.7115	1.80429
	11.9708	1.87795	12.7712	1.98218	12.8753	2.16146	12.9022	2.29468	12.731	1.82332
	11.9892	1.92188	12.7908	1.95197	12.895	2.16574	12.922	2.29066	12.7505	1.80717
	12.0076	1.90944	12.8103	1.9417	12.9148	2.17618	12.9418	2.27338	12.7701	1.7817
	12.0259	1.90544	12.8299	1.96141	12.9345	2.18558	12.9616	2.25614	12.7896	1.77165
	12.0443	1.90001	12.8495	1.98189	12.9543	2.17406	12.9814	2.27007	12.8091	1.76446
	12.0626	1.88716	12.8691	1.99491	12.974	2.15075	13.0012	2.26424	12.8286	1.76543
	12.081	1.8657	12.8887	2.00766	12.9938	2.14147	13.0209	2.25876	12.8482	1.75372
	12.0994	1.83986	12.9083	2.02769	13.0135	2.14292	13.0407	2.25385	12.8677	1.74083
	12.1177	1.81445	12.9279	2.03463	13.0333	2.15676	13.0605	2.22726	12.8872	1.74223
	12.1361	1.81736	12.9475	2.03688	13.053	2.15906	13.0803	2.22767	12.9068	1.74974
	12.1544	1.83223	12.967	2.05083	13.0728	2.1428	13.1001	2.2364	12.9263	1.75697
	12.1728	1.83741	12.9866	2.07057	13.0925	2.12829	13.1199	2.24745	12.9458	1.76236
	12.1912	1.81505	13.0062	2.07678	13.1123	2.12703	13.1397	2.23706	12.9653	1.76789
	12.2095	1.79036	13.0258	2.05081	13.132	2.1487	13.1595	2.22186	12.9849	1.78121
	12.2279	1.77613	13.0454	2.03853	13.1517	2.17624	13.1792	2.16591	13.0044	1.79141
	12.2462	1.77317	13.065	2.03771	13.1715	2.17009	13.199	2.18086	13.0239	1.78109
	12.2646	1.78328	13.0846	2.05888	13.1912	2.13783	13.2188	2.22678	13.0434	1.77733
	12.283	1.80508	13.1042	2.06004	13.211	2.13719	13.2386	2.23872	13.063	1.76938
	12.3013	1.81719	13.1237	2.05209	13.2307	2.15347	13.2584	2.22893	13.0825	1.76329
	12.3197	1.83024	13.1433	2.05363	13.2505	2.20612	13.2782	2.22982	13.102	1.76373
	12.338	1.84495	13.1629	2.04927	13.2702	2.23916	13.298	2.25369	13.1215	1.75872
	12.3564	1.833	13.1825	2.04266	13.29	2.21838	13.3178	2.25637	13.1411	1.74794
	12.3748	1.82535	13.2021	2.03806	13.3097	2.20268	13.3376	2.26885	13.1606	1.74331
	12.3931	1.81402	13.2217	2.03983	13.3295	2.19859	13.3573	2.27948	13.1801	1.75196
	12.4115	1.80749	13.2413	2.04773	13.3492	2.19877	13.3771	2.28904	13.1996	1.75224
	12.4298	1.79349	13.2609	2.03397	13.369	2.21221	13.3969	2.29591	13.2192	1.76154
	12.4482	1.79667	13.2804	2.01559	13.3887	2.22615	13.4167	2.26505	13.2387	1.76747
	12.4666	1.79961	13.3	2.0055	13.4085	2.23112	13.4365	2.24889	13.2582	1.7656
	12.4849	1.80214	13.3196	2.00917	13.4282	2.2183	13.4563	2.2455	13.2777	1.73702
	12.5033	1.80832	13.3392	1.99563	13.448	2.20587	13.4761	2.24316	13.2973	1.72457
	12.5216	1.80973	13.3588	2.00106	13.4677	2.20165	13.4959	2.24143	13.3168	1.72961
	12.54	1.81466	13.3784	1.99441	13.4875	2.19196	13.5157	2.23467	13.3363	1.72669
	12.5584	1.84945	13.398	1.98527	13.5072	2.16791	13.5354	2.2372	13.3559	1.73514
	12.5767	1.89371	13.4176	1.98152	13.5269	2.15556	13.5552	2.24372	13.3754	1.71937
	12.5951	1.89453	13.4371	1.97564	13.5467	2.1569	13.575	2.24082	13.3949	1.7237
	12.6135	1.86782	13.4567	1.97605	13.5664	2.15425	13.5948	2.23984	13.4144	1.75176
	12.6318	1.84081	13.4763	1.977	13.5862	2.14881	13.6146	2.23929	13.434	1.75886
	12.6502	1.83182	13.4959	1.99094	13.6059	2.15403	13.6344	2.23235	13.4535	1.76166
	12.6685	1.83559	13.5155	2.00004	13.6257	2.15333	13.6542	2.22053	13.473	1.75702
	12.6869	1.85429	13.5351	2.01321	13.6454	2.14513	13.674	2.22402	13.4925	1.75097
	12.7053	1.88134	13.5547	2.01117	13.6652	2.12896	13.6938	2.20705	13.5121	1.77262
	12.7236	1.86505	13.5743	1.98553	13.6849	2.12535	13.7135	2.21987	13.5316	1.78164
	12.742	1.80608	13.5938	1.98186	13.7047	2.13153	13.7333	2.24964	13.5511	1.77559
	12.7603	1.72003	13.6134	1.99826	13.7244	2.1546	13.7531	2.26471	13.5706	1.76883
	12.7787	1.71612	13.633	2.0087	13.7442	2.17636	13.7729	2.25119	13.5902	1.75954
	12.7971	1.73346	13.6526	2.01258	13.7639	2.18165	13.7927	2.2397	13.6097	1.76585
	12.8154	1.76663	13.6722	2.02356	13.7837	2.16851	13.8125	2.21784	13.6292	1.76758
	12.8338	1.80504	13.6918	2.03233	13.8034	2.16137	13.8323	2.21172	13.6487	1.77609
	12.8521	1.82868	13.7114	2.04859	13.8232	2.16243	13.8521	2.22435	13.6683	1.77898
	12.8705	1.8342	13.731	2.04227	13.8429	2.17031	13.8719	2.21761	13.6878	1.77706
	12.8889	1.82488	13.7505	1.98139	13.8627	2.19518	13.8916	2.19988	13.7073	1.75046
	12.9072	1.8342	13.7701	1.94966	13.8824	2.20746	13.9114	2.22013	13.7268	1.73333
	12.9256	1.82164	13.7897	1.98287	13.9021	2.2136	13.9312	2.25325	13.7464	1.73265
	12.9439	1.81137	13.8093	1.98666	13.9219	2.19758	13.951	2.26645	13.7659	1.73671
	12.9623	1.82098	13.8289	1.991	13.9416	2.15985	13.9708	2.26866	13.7854	1.76448
	12.9807	1.83543	13.8485	2.0019	13.9614	2.15629	13.9906	2.25209	13.805	1.78785
	12.999	1.83333	13.8681	1.98505	13.9811	2.15992	14.0104	2.21471	13.8245	1.77266
	13.0174	1.8232	13.8877	1.96712	14.0009	2.15572	14.0302	2.21191	13.844	1.74673
	13.0357	1.80949	13.9072	1.97415	14.0206	2.11802	14.0499	2.21359	13.8635	1.74794
	13.0541	1.8019	13.9268	1.98378	14.0404	2.12533	14.0697	2.22243	13.8831	1.742
	13.0725	1.81564	13.9464	1.99102	14.0601	2.12068	14.0895	2.24038	13.9026	1.74097
	13.0908	1.82469	13.966	1.99423	14.0799	2.12144	14.1093	2.28925	13.9221	1.74033
	13.1092	1.84737	13.9856	1.99562	14.0996	2.11482	14.1291	2.33091	13.9416	1.73067
	13.1275	1.83569	14.0052	1.99621	14.1194	2.12216	14.1489	2.30498	13.9612	1.73668
	13.1459	1.81323	14.0248	1.99646	14.1391	2.16122	14.1687	2.29295	13.9807	1.74834
	13.1643	1.80606	14.0444	1.98686	14.1589	2.18278	14.1885	2.27185	14.0002	1.73319
	13.1826	1.80871	14.064	1.97831	14.1786	2.19078	14.2083	2.27965	14.0197	1.73184
	13.201	1.8202	14.0835	1.97291	14.1984	2.18979	14.228	2.27879	14.0393	1.74497
	13.2193	1.82114	14.1031	1.96044	14.2181	2.17673	14.2478	2.29307	14.0588	1.759
	13.2377	1.8018	14.1227	1.95433	14.2379	2.16774	14.2676	2.28084	14.0783	1.75418
	13.2561	1.78245	14.1423	1.95055	14.2576	2.1616	14.2874	2.25934	14.0978	1.74879
	13.2744	1.78253	14.1619	1.95335	14.2773	2.14006	14.3072	2.24878	14.1174	1.7486
	13.2928	1.79008	14.1815	1.96948	14.2971	2.12742	14.327	2.24785	14.1369	1.75947
	13.3111	1.79159	14.2011	2.00732	14.3168	2.1332	14.3468	2.25463	14.1564	1.77356
	13.3295	1.79881	14.2207	2.02588	14.3366	2.1436	14.3666	2.22572	14.1759	1.77117
	13.3479	1.80566	14.2402	2.05684	14.3563	2.13217	14.3864	2.22863	14.1955	1.76643
	13.3662	1.79603	14.2598	2.07933	14.3761	2.14507	14.4061	2.24141	14.215	1.78367
	13.3846	1.79446	14.2794	2.05091	14.3958	2.1531	14.4259	2.24843	14.2345	1.78638
	13.4029	1.80507	14.299	2.02732	14.4156	2.16132	14.4457	2.27116	14.2541	1.78159
	13.4213	1.8167	14.3186	2.00192	14.4353	2.1576	14.4655	2.28445	14.2736	1.77386
	13.4397	1.82127	14.3382	1.99091	14.4551	2.16063	14.4853	2.27922	14.2931	1.76709
	13.458	1.81854	14.3578	1.96902	14.4748	2.14683	14.5051	2.2678	14.3126	1.74586
	13.4764	1.82104	14.3774	1.9586	14.4946	2.13971	14.5249	2.26884	14.3322	1.75185
	13.4947	1.817	14.3969	1.95805	14.5143	2.13522	14.5447	2.28337	14.3517	1.77225
	13.5131	1.81474	14.4165	1.97347	14.5341	2.13348	14.5645	2.28653	14.3712	1.77957
	13.5315	1.81128	14.4361	1.97067	14.5538	2.14681	14.5842	2.29192	14.3907	1.79185
	13.5498	1.80586	14.4557	1.96861	14.5736	2.14424	14.604	2.28375	14.4103	1.79283
	13.5682	1.80819	14.4753	1.97784	14.5933	2.13387	14.6238	2.26621	14.4298	1.78086
	13.5865	1.80509	14.4949	1.96846	14.6131	2.13334	14.6436	2.24219	14.4493	1.76534
	13.6049	1.80119	14.5145	1.95647	14.6328	2.15218	14.6634	2.22754	14.4688	1.74045
	13.6233	1.80269	14.5341	1.96161	14.6525	2.16562	14.6832	2.2181	14.4884	1.72007
	13.6416	1.80965	14.5536	1.9759	14.6723	2.15445	14.703	2.22963	14.5079	1.71928
	13.66	1.82634	14.5732	1.96323	14.692	2.15399	14.7228	2.2507	14.5274	1.75338
	13.6783	1.86762	14.5928	1.95724	14.7118	2.15259	14.7426	2.26999	14.5469	1.78327
	13.6967	1.90767	14.6124	1.96099	14.7315	2.13453	14.7623	2.2745	14.5665	1.77124
	13.7151	1.91058	14.632	1.96853	14.7513	2.13986	14.7821	2.25849	14.586	1.73715
	13.7334	1.89264	14.6516	1.97735	14.771	2.14814	14.8019	2.24632	14.6055	1.7033
	13.7518	1.86168	14.6712	1.97512	14.7908	2.15007	14.8217	2.24717	14.625	1.69098
	13.7701	1.83328	14.6908	2.01946	14.8105	2.1397	14.8415	2.26489	14.6446	1.69681
	13.7885	1.80771	14.7103	2.03867	14.8303	2.13286	14.8613	2.27505	14.6641	1.73897
	13.8069	1.81796	14.7299	2.0394	14.85	2.1212	14.8811	2.21766	14.6836	1.77048
	13.8252	1.83046	14.7495	2.04501	14.8698	2.1218	14.9009	2.18692	14.7032	1.77484
	13.8436	1.84628	14.7691	2.02688	14.8895	2.15563	14.9207	2.19687	14.7227	1.75535
	13.8619	1.84106	14.7887	2.02567	14.9093	2.17281	14.9404	2.19598	14.7422	1.73785
	13.8803	1.82437	14.8083	2.00996	14.929	2.1793	14.9602	2.23595	14.7617	1.7353
	13.8987	1.8141	14.8279	2.0149	14.9488	2.18903	14.98	2.27139	14.7813	1.75349
	13.917	1.79714	14.8475	2.03131	14.9685	2.18347	14.9998	2.286	14.8008	1.76027
	13.9354	1.78315	14.867	2.0373	14.9883	2.18853	15.0196	2.26697	14.8203	1.75214
	13.9537	1.78157	14.8866	2.02862	15.008	2.19903	15.0394	2.24446	14.8398	1.72655
	13.9721	1.79684	14.9062	2.0135	15.0277	2.19195	15.0592	2.25264	14.8594	1.71093
	13.9905	1.80194	14.9258	2.00129	15.0475	2.17604	15.079	2.26345	14.8789	1.69546
	14.0088	1.77868	14.9454	1.99984	15.0672	2.16186	15.0987	2.25607	14.8984	1.70366
	14.0272	1.7766	14.965	1.99142	15.087	2.16048	15.1185	2.23962	14.9179	1.71557
	14.0455	1.77691	14.9846	1.99724	15.1067	2.16751	15.1383	2.21667	14.9375	1.71728
	14.0639	1.7815	15.0042	1.97989	15.1265	2.17799	15.1581	2.20248	14.957	1.69806
	14.0823	1.79487	15.0237	1.96801	15.1462	2.18278	15.1779	2.20862	14.9765	1.65381
	14.1006	1.80298	15.0433	1.97292	15.166	2.17639	15.1977	2.23879	14.996	1.60041
	14.119	1.79912	15.0629	1.9615	15.1857	2.17286	15.2175	2.25641	15.0156	1.61619
	14.1373	1.79245	15.0825	1.96151	15.2055	2.18084	15.2373	2.25316	15.0351	1.65535
	14.1557	1.77302	15.1021	1.96615	15.2252	2.18847	15.2571	2.25558	15.0546	1.68003
	14.1741	1.77598	15.1217	1.93277	15.245	2.16767	15.2768	2.2309	15.0741	1.68363
	14.1924	1.80698	15.1413	1.91305	15.2647	2.14884	15.2966	2.22041	15.0937	1.70043
	14.2108	1.82717	15.1609	1.93619	15.2845	2.14399	15.3164	2.19052	15.1132	1.71373
	14.2291	1.82978	15.1804	1.95441	15.3042	2.12198	15.3362	2.19354	15.1327	1.72813
	14.2475	1.82431	15.2	1.95752	15.324	2.11339	15.356	2.20234	15.1523	1.74391
	14.2659	1.81631	15.2196	1.9553	15.3437	2.13547	15.3758	2.24096	15.1718	1.73749
	14.2842	1.795	15.2392	1.95227	15.3635	2.16639	15.3956	2.24659	15.1913	1.7489
	14.3026	1.77652	15.2588	1.96115	15.3832	2.18495	15.4154	2.21827	15.2108	1.76152
	14.3209	1.78826	15.2784	1.96009	15.4029	2.18997	15.4352	2.22069	15.2304	1.74274
	14.3393	1.82694	15.298	1.94732	15.4227	2.18029	15.4549	2.22271	15.2499	1.7324
	14.3577	1.8459	15.3176	1.9125	15.4424	2.16506	15.4747	2.22234	15.2694	1.72552
	14.376	1.82064	15.3372	1.89133	15.4622	2.17404	15.4945	2.23549	15.2889	1.72244
	14.3944	1.79758	15.3567	1.90918	15.4819	2.17733	15.5143	2.24279	15.3085	1.72549
	14.4127	1.7883	15.3763	1.89729	15.5017	2.18007	15.5341	2.24034	15.328	1.74452
	14.4311	1.78396	15.3959	1.91319	15.5214	2.18702	15.5539	2.24028	15.3475	1.76601
	14.4495	1.75029	15.4155	1.94409	15.5412	2.19285	15.5737	2.25093	15.367	1.76806
	14.4678	1.72459	15.4351	1.97327	15.5609	2.184	15.5935	2.27172	15.3866	1.76411
	14.4862	1.74018	15.4547	1.94376	15.5807	2.16824	15.6133	2.28497	15.4061	1.75307
	14.5046	1.74722	15.4743	1.86294	15.6004	2.15899	15.633	2.27055	15.4256	1.75123
	14.5229	1.76542	15.4939	1.85647	15.6202	2.18125	15.6528	2.25898	15.4451	1.75677
	14.5413	1.75013	15.5134	1.88246	15.6399	2.19477	15.6726	2.25415	15.4647	1.75212
	14.5596	1.76309	15.533	1.90196	15.6597	2.19862	15.6924	2.24938	15.4842	1.75056
	14.578	1.78036	15.5526	1.90511	15.6794	2.19281	15.7122	2.25498	15.5037	1.73599
	14.5964	1.80244	15.5722	1.92262	15.6992	2.16487	15.732	2.27189	15.5232	1.73153
	14.6147	1.81486	15.5918	1.95364	15.7189	2.1294	15.7518	2.2775	15.5428	1.73644
	14.6331	1.79825	15.6114	1.98051	15.7387	2.0958	15.7716	2.26773	15.5623	1.74207
	14.6514	1.78307	15.631	1.98117	15.7584	2.15042	15.7914	2.24643	15.5818	1.72028
	14.6698	1.7692	15.6506	1.9755	15.7781	2.18465	15.8111	2.25319	15.6014	1.69371
	14.6882	1.74593	15.6701	1.95781	15.7979	2.19074	15.8309	2.31669	15.6209	1.67243
	14.7065	1.75947	15.6897	1.94689	15.8176	2.17572	15.8507	2.34091	15.6404	1.67802
	14.7249	1.78473	15.7093	1.95696	15.8374	2.18022	15.8705	2.34968	15.6599	1.70887
	14.7432	1.805	15.7289	1.95078	15.8571	2.18181	15.8903	2.3268	15.6795	1.72527
	14.7616	1.80287	15.7485	1.94139	15.8769	2.18801	15.9101	2.30747	15.699	1.71754
	14.78	1.78556	15.7681	1.94721	15.8966	2.18712	15.9299	2.30398	15.7185	1.70909
	14.7983	1.77485	15.7877	1.97486	15.9164	2.16796	15.9497	2.29806	15.738	1.71236
	14.8167	1.78773	15.8073	1.98927	15.9361	2.17169	15.9694	2.30255	15.7576	1.71093
	14.835	1.8186	15.8268	1.98498	15.9559	2.19547	15.9892	2.30277	15.7771	1.70862
	14.8534	1.81664	15.8464	1.98089	15.9756	2.18155	16.009	2.30749	15.7966	1.72351
	14.8718	1.78899	15.866	1.9795	15.9954	2.1827	16.0288	2.31281	15.8161	1.73272
	14.8901	1.78628	15.8856	1.96703	16.0151	2.17885	16.0486	2.29486	15.8357	1.72624
	14.9085	1.79715	15.9052	1.96863	16.0349	2.17126	16.0684	2.27881	15.8552	1.71469
	14.9268	1.77891	15.9248	1.99927	16.0546	2.15527	16.0882	2.28187	15.8747	1.71759
	14.9452	1.77049	15.9444	1.99503	16.0744	2.16378	16.108	2.28948	15.8942	1.7131
	14.9636	1.77949	15.964	1.98171	16.0941	2.15565	16.1278	2.26455	15.9138	1.73245
	14.9819	1.78698	15.9835	1.97639	16.1138	2.1524	16.1475	2.23907	15.9333	1.75673
	15.0003	1.78044	16.0031	1.9673	16.1336	2.17068	16.1673	2.22404	15.9528	1.75456
	15.0186	1.75133	16.0227	1.93461	16.1533	2.16151	16.1871	2.20594	15.9723	1.74877
	15.037	1.73737	16.0423	1.94226	16.1731	2.12787	16.2069	2.2052	15.9919	1.74446
	15.0554	1.75694	16.0619	1.95056	16.1928	2.10587	16.2267	2.21332	16.0114	1.74673
	15.0737	1.78297	16.0815	1.96157	16.2126	2.09993	16.2465	2.22165	16.0309	1.7609
	15.0921	1.82478	16.1011	1.97671	16.2323	2.11909	16.2663	2.2453	16.0505	1.77528
	15.1104	1.83918	16.1207	1.96731	16.2521	2.14887	16.2861	2.25408	16.07	1.78638
	15.1288	1.8272	16.1402	1.95529	16.2718	2.17897	16.3059	2.24846	16.0895	1.78243
	15.1472	1.8154	16.1598	1.9942	16.2916	2.17875	16.3256	2.22825	16.109	1.76543
	15.1655	1.81071	16.1794	2.00717	16.3113	2.16182	16.3454	2.23702	16.1286	1.7447
	15.1839	1.81231	16.199	1.9826	16.3311	2.14959	16.3652	2.25915	16.1481	1.73059
	15.2022	1.80114	16.2186	1.97035	16.3508	2.15029	16.385	2.24751	16.1676	1.72777
	15.2206	1.79218	16.2382	1.98403	16.3706	2.18208	16.4048	2.24107	16.1871	1.72386
	15.239	1.78573	16.2578	1.98273	16.3903	2.21763	16.4246	2.24369	16.2067	1.71774
	15.2573	1.7423	16.2774	1.9921	16.4101	2.20695	16.4444	2.25178	16.2262	1.73126
	15.2757	1.73826	16.2969	2.00166	16.4298	2.18477	16.4642	2.26953	16.2457	1.72837
	15.294	1.73198	16.3165	1.98226	16.4496	2.17022	16.484	2.26146	16.2652	1.72185
	15.3124	1.73548	16.3361	1.97644	16.4693	2.17039	16.5037	2.23582	16.2848	1.71556
	15.3308	1.7429	16.3557	1.99042	16.4891	2.15461	16.5235	2.22232	16.3043	1.69745
	15.3491	1.73648	16.3753	1.9757	16.5088	2.153	16.5433	2.21872	16.3238	1.68557
	15.3675	1.7272	16.3949	1.98687	16.5285	2.14728	16.5631	2.2384	16.3433	1.67842
	15.3858	1.77244	16.4145	2.01154	16.5483	2.1355	16.5829	2.25615	16.3629	1.66873
	15.4042	1.82458	16.4341	2.02366	16.568	2.12777	16.6027	2.23565	16.3824	1.686
	15.4226	1.83015	16.4536	2.03288	16.5878	2.14652	16.6225	2.21619	16.4019	1.7086
	15.4409	1.83172	16.4732	2.03892	16.6075	2.15455	16.6423	2.18848	16.4214	1.72557
	15.4593	1.81476	16.4928	2.01922	16.6273	2.16261	16.6621	2.21124	16.441	1.72434
	15.4776	1.797	16.5124	1.99903	16.647	2.17873	16.6818	2.24752	16.4605	1.71387
	15.496	1.80479	16.532	1.98801	16.6668	2.21853	16.7016	2.25419	16.48	1.70998
	15.5144	1.82363	16.5516	1.98312	16.6865	2.22434	16.7214	2.25481	16.4996	1.702
	15.5327	1.81905	16.5712	1.98558	16.7063	2.20026	16.7412	2.25094	16.5191	1.71043
	15.5511	1.79682	16.5908	1.98891	16.726	2.19563	16.761	2.25576	16.5386	1.72754
	15.5694	1.78916	16.6103	1.98931	16.7458	2.19337	16.7808	2.25075	16.5581	1.73834
	15.5878	1.78348	16.6299	1.97657	16.7655	2.18891	16.8006	2.24523	16.5777	1.71978
	15.6062	1.76606	16.6495	1.97393	16.7853	2.17494	16.8204	2.232	16.5972	1.68526
	15.6245	1.75152	16.6691	1.987	16.805	2.16629	16.8402	2.24538	16.6167	1.67903
	15.6429	1.74111	16.6887	1.99146	16.8248	2.1717	16.8599	2.26416	16.6362	1.70976
	15.6612	1.74303	16.7083	2.01607	16.8445	2.17141	16.8797	2.26465	16.6558	1.74577
	15.6796	1.7498	16.7279	2.01897	16.8643	2.19093	16.8995	2.24528	16.6753	1.73379
	15.698	1.76935	16.7475	2.01702	16.884	2.19821	16.9193	2.23733	16.6948	1.64762
	15.7163	1.7793	16.7671	2.00858	16.9037	2.19266	16.9391	2.22095	16.7143	1.61753
	15.7347	1.76353	16.7866	2.01647	16.9235	2.18545	16.9589	2.23146	16.7339	1.62668
	15.753	1.75766	16.8062	1.99599	16.9432	2.17396	16.9787	2.22988	16.7534	1.64667
	15.7714	1.75178	16.8258	1.96677	16.963	2.17756	16.9985	2.20544	16.7729	1.66944
	15.7898	1.73822	16.8454	1.97333	16.9827	2.19247	17.0182	2.21324	16.7924	1.68309
	15.8081	1.74753	16.865	1.98003	17.0025	2.21156	17.038	2.22718	16.812	1.69145
	15.8265	1.77823	16.8846	1.96649	17.0222	2.20255	17.0578	2.21965	16.8315	1.70424
	15.8448	1.78155	16.9042	1.97198	17.042	2.19202	17.0776	2.2143	16.851	1.72398
	15.8632	1.77139	16.9238	1.98994	17.0617	2.19272	17.0974	2.2418	16.8705	1.74715
	15.8816	1.76427	16.9433	2.00174	17.0815	2.20282	17.1172	2.2529	16.8901	1.77932
	15.8999	1.75452	16.9629	1.9993	17.1012	2.20641	17.137	2.24701	16.9096	1.78308
	15.9183	1.74116	16.9825	1.98538	17.121	2.20658	17.1568	2.25506	16.9291	1.77576
	15.9366	1.74924	17.0021	1.97997	17.1407	2.20585	17.1766	2.2451	16.9487	1.76583
	15.955	1.76123	17.0217	1.97847	17.1605	2.18186	17.1963	2.18793	16.9682	1.75782
	15.9734	1.75727	17.0413	1.95646	17.1802	2.14992	17.2161	2.22555	16.9877	1.74734
	15.9917	1.74719	17.0609	1.95932	17.2	2.15329	17.2359	2.23504	17.0072	1.73799
	16.0101	1.75562	17.0805	1.96943	17.2197	2.14951	17.2557	2.21705	17.0268	1.75049
	16.0284	1.7484	17.1	1.97447	17.2395	2.12982	17.2755	2.21603	17.0463	1.76854
	16.0468	1.73608	17.1196	1.98962	17.2592	2.14843	17.2953	2.20735	17.0658	1.76272
	16.0652	1.73825	17.1392	1.96896	17.2789	2.16252	17.3151	2.20018	17.0853	1.76889
	16.0835	1.75044	17.1588	1.94378	17.2987	2.16883	17.3349	2.21682	17.1049	1.77316
	16.1019	1.74161	17.1784	1.90275	17.3184	2.16263	17.3547	2.22792	17.1244	1.74427
	16.1202	1.72314	17.198	1.91932	17.3382	2.1495	17.3744	2.21466	17.1439	1.74879
	16.1386	1.70197	17.2176	1.9272	17.3579	2.14938	17.3942	2.20042	17.1634	1.76115
	16.157	1.63252	17.2372	1.89867	17.3777	2.17664	17.414	2.18933	17.183	1.75047
	16.1753	1.62767	17.2567	1.88988	17.3974	2.19719	17.4338	2.17665	17.2025	1.7319
	16.1937	1.71846	17.2763	1.90806	17.4172	2.17858	17.4536	2.18797	17.222	1.72314
	16.212	1.7642	17.2959	1.93793	17.4369	2.1107	17.4734	2.22285	17.2415	1.7245
	16.2304	1.77205	17.3155	1.95148	17.4567	2.10062	17.4932	2.24024	17.2611	1.71784
	16.2488	1.76476	17.3351	1.97293	17.4764	2.10521	17.513	2.23858	17.2806	1.7125
	16.2671	1.76701	17.3547	1.98333	17.4962	2.12288	17.5328	2.27404	17.3001	1.71811
	16.2855	1.76966	17.3743	1.97308	17.5159	2.14497	17.5525	2.27949	17.3196	1.72422
	16.3039	1.77153	17.3939	1.95095	17.5357	2.14855	17.5723	2.26408	17.3392	1.72522
	16.3222	1.78618	17.4134	1.93925	17.5554	2.1315	17.5921	2.26896	17.3587	1.70188
	16.3406	1.80906	17.433	1.94115	17.5752	2.11535	17.6119	2.27032	17.3782	1.69498
	16.3589	1.80594	17.4526	1.96335	17.5949	2.1138	17.6317	2.27128	17.3978	1.71463
	16.3773	1.79049	17.4722	1.99045	17.6147	2.13655	17.6515	2.25471	17.4173	1.73058
	16.3957	1.7798	17.4918	1.97227	17.6344	2.15232	17.6713	2.26471	17.4368	1.74151
	16.414	1.7656	17.5114	1.9568	17.6541	2.1514	17.6911	2.2761	17.4563	1.72808
	16.4324	1.76277	17.531	1.95156	17.6739	2.1631	17.7109	2.26921	17.4759	1.72847
	16.4507	1.77869	17.5506	1.94929	17.6936	2.1723	17.7306	2.25986	17.4954	1.76258
	16.4691	1.7941	17.5701	1.95207	17.7134	2.16854	17.7504	2.24655	17.5149	1.78187
	16.4875	1.78907	17.5897	1.9807	17.7331	2.16617	17.7702	2.2387	17.5344	1.78075
	16.5058	1.785	17.6093	1.98706	17.7529	2.16633	17.79	2.23244	17.554	1.75995
	16.5242	1.82101	17.6289	1.96036	17.7726	2.15708	17.8098	2.2199	17.5735	1.73249
	16.5425	1.81958	17.6485	1.95769	17.7924	2.14928	17.8296	2.22833	17.593	1.70516
	16.5609	1.82074	17.6681	1.95169	17.8121	2.13979	17.8494	2.24869	17.6125	1.67964
	16.5793	1.81696	17.6877	1.93982	17.8319	2.12574	17.8692	2.23912	17.6321	1.72461
	16.5976	1.78928	17.7073	1.95622	17.8516	2.12739	17.889	2.21652	17.6516	1.7887
	16.616	1.76678	17.7268	1.9861	17.8714	2.14333	17.9087	2.1912	17.6711	1.81397
	16.6343	1.77503	17.7464	1.99938	17.8911	2.1416	17.9285	2.18507	17.6906	1.806
	16.6527	1.79294	17.766	1.99694	17.9109	2.16437	17.9483	2.21133	17.7102	1.78161
	16.6711	1.78835	17.7856	1.98395	17.9306	2.17286	17.9681	2.24713	17.7297	1.77142
	16.6894	1.79382	17.8052	1.94726	17.9504	2.17344	17.9879	2.26557	17.7492	1.75903
	16.7078	1.80377	17.8248	1.955	17.9701	2.16818	18.0077	2.24622	17.7687	1.75472
	16.7261	1.79538	17.8444	1.96822	17.9899	2.15773	18.0275	2.22258	17.7883	1.74295
	16.7445	1.76608	17.864	1.97022	18.0096	2.16727	18.0473	2.21915	17.8078	1.74712
	16.7629	1.73934	17.8835	1.93997	18.0293	2.16769	18.067	2.23083	17.8273	1.73926
	16.7812	1.7245	17.9031	1.91264	18.0491	2.16394	18.0868	2.26027	17.8469	1.72687
	16.7996	1.73159	17.9227	1.92264	18.0688	2.14793	18.1066	2.29537	17.8664	1.72286
	16.8179	1.76123	17.9423	1.95788	18.0886	2.12739	18.1264	2.28706	17.8859	1.74291
	16.8363	1.78432	17.9619	1.98365	18.1083	2.11138	18.1462	2.2392	17.9054	1.76086
	16.8547	1.78312	17.9815	1.99159	18.1281	2.12608	18.166	2.23721	17.925	1.75039
	16.873	1.75826	18.0011	1.97196	18.1478	2.15617	18.1858	2.2195	17.9445	1.72084
	16.8914	1.73563	18.0207	1.96566	18.1676	2.16163	18.2056	2.22228	17.964	1.72537
	16.9097	1.74612	18.0402	1.96326	18.1873	2.1519	18.2254	2.24323	17.9835	1.73851
	16.9281	1.75913	18.0598	1.9631	18.2071	2.16219	18.2451	2.25043	18.0031	1.75108
	16.9465	1.77482	18.0794	2.002	18.2268	2.1642	18.2649	2.24267	18.0226	1.77811
	16.9648	1.78813	18.099	2.05363	18.2466	2.16334	18.2847	2.2434	18.0421	1.77291
	16.9832	1.77776	18.1186	2.1027	18.2663	2.16715	18.3045	2.19628	18.0616	1.76804
	17.0015	1.75145	18.1382	2.09267	18.2861	2.18125	18.3243	2.19195	18.0812	1.75157
	17.0199	1.7496	18.1578	2.06946	18.3058	2.15976	18.3441	2.22408	18.1007	1.7477
	17.0383	1.76786	18.1774	2.04942	18.3256	2.15699	18.3639	2.23119	18.1202	1.73882
	17.0566	1.79564	18.197	2.04243	18.3453	2.16419	18.3837	2.23482	18.1397	1.74334
	17.075	1.83341	18.2165	2.03858	18.365	2.19422	18.4035	2.24987	18.1593	1.74215
	17.0933	1.86714	18.2361	2.02734	18.3848	2.22955	18.4232	2.26645	18.1788	1.72464
	17.1117	1.87427	18.2557	1.9973	18.4045	2.24348	18.443	2.24363	18.1983	1.70741
	17.1301	1.8707	18.2753	1.99523	18.4243	2.24436	18.4628	2.26437	18.2178	1.70193
	17.1484	1.85174	18.2949	1.98259	18.444	2.22723	18.4826	2.28443	18.2374	1.67774
	17.1668	1.81855	18.3145	1.97051	18.4638	2.21277	18.5024	2.27733	18.2569	1.67249
	17.1851	1.802	18.3341	1.97274	18.4835	2.20611	18.5222	2.25741	18.2764	1.69811
	17.2035	1.79518	18.3537	1.97479	18.5033	2.22108	18.542	2.26221	18.296	1.71171
	17.2219	1.80133	18.3732	1.96622	18.523	2.22723	18.5618	2.26067	18.3155	1.72283
	17.2402	1.78473	18.3928	1.95303	18.5428	2.21368	18.5816	2.24277	18.335	1.73458
	17.2586	1.75967	18.4124	1.95535	18.5625	2.20309	18.6013	2.23637	18.3545	1.74319
	17.2769	1.75178	18.432	1.96297	18.5823	2.1951	18.6211	2.22978	18.3741	1.71915
	17.2953	1.75274	18.4516	1.97283	18.602	2.18266	18.6409	2.21825	18.3936	1.66313
	17.3137	1.76935	18.4712	1.99039	18.6218	2.18633	18.6607	2.20329	18.4131	1.59995
	17.332	1.78228	18.4908	1.97809	18.6415	2.18035	18.6805	2.20677	18.4326	1.59307
	17.3504	1.78146	18.5104	1.94959	18.6613	2.18281	18.7003	2.20535	18.4522	1.60288
	17.3687	1.76479	18.5299	1.93588	18.681	2.17851	18.7201	2.23459	18.4717	1.63087
	17.3871	1.75085	18.5495	1.93224	18.7008	2.17457	18.7399	2.25198	18.4912	1.65562
	17.4055	1.75857	18.5691	1.94255	18.7205	2.15885	18.7597	2.24092	18.5107	1.6885
	17.4238	1.7586	18.5887	1.95908	18.7403	2.15524	18.7794	2.23458	18.5303	1.73012
	17.4422	1.77414	18.6083	1.95584	18.76	2.16102	18.7992	2.24109	18.5498	1.76706
	17.4605	1.78635	18.6279	1.94857	18.7797	2.1636	18.819	2.2497	18.5693	1.77371
	17.4789	1.768	18.6475	1.94735	18.7995	2.15133	18.8388	2.251	18.5888	1.75492
	17.4973	1.74849	18.6671	1.93649	18.8192	2.15229	18.8586	2.23253	18.6084	1.72443
	17.5156	1.75492	18.6866	1.93187	18.839	2.16167	18.8784	2.22161	18.6279	1.69882
	17.534	1.77635	18.7062	1.92979	18.8587	2.15301	18.8982	2.20918	18.6474	1.7215
	17.5523	1.7938	18.7258	1.94618	18.8785	2.18537	18.918	2.20638	18.667	1.72246
	17.5707	1.79359	18.7454	1.94577	18.8982	2.22892	18.9377	2.22746	18.6865	1.71374
	17.5891	1.77112	18.765	1.94508	18.918	2.24798	18.9575	2.24614	18.706	1.70089
	17.6074	1.72552	18.7846	1.94538	18.9377	2.23142	18.9773	2.25746	18.7255	1.69425
	17.6258	1.6997	18.8042	1.94092	18.9575	2.21182	18.9971	2.25383	18.7451	1.69574
	17.6441	1.70087	18.8238	1.96817	18.9772	2.20011	19.0169	2.23725	18.7646	1.69143
	17.6625	1.71644	18.8433	1.98362	18.997	2.20463	19.0367	2.22757	18.7841	1.69639
	17.6809	1.73664	18.8629	1.95881	19.0167	2.2147	19.0565	2.23019	18.8036	1.70128
	17.6992	1.74885	18.8825	1.86569	19.0365	2.18435	19.0763	2.2535	18.8232	1.71077
	17.7176	1.75417	18.9021	1.82874	19.0562	2.16188	19.0961	2.25742	18.8427	1.71967
	17.7359	1.74506	18.9217	1.85644	19.076	2.15703	19.1158	2.24664	18.8622	1.72089
	17.7543	1.72948	18.9413	1.87861	19.0957	2.16287	19.1356	2.2487	18.8817	1.73035
	17.7727	1.72057	18.9609	1.91447	19.1154	2.17229	19.1554	2.23767	18.9013	1.73924
	17.791	1.69494	18.9805	1.93283	19.1352	2.16256	19.1752	2.22999	18.9208	1.73106
	17.8094	1.68563	19	1.92593	19.1549	2.10629	19.195	2.22134	18.9403	1.72193
	17.8277	1.7123	19.0196	1.9121	19.1747	2.12323	19.2148	2.24736	18.9598	1.71496
	17.8461	1.70815	19.0392	1.91477	19.1944	2.14665	19.2346	2.27351	18.9794	1.71572
	17.8645	1.66057	19.0588	1.91874	19.2142	2.16378	19.2544	2.28869	18.9989	1.71419
	17.8828	1.65873	19.0784	1.94556	19.2339	2.17006	19.2742	2.28927	19.0184	1.73428
	17.9012	1.68151	19.098	1.95267	19.2537	2.18472	19.2939	2.29833	19.0379	1.7481
	17.9195	1.69366	19.1176	1.93685	19.2734	2.19209	19.3137	2.27109	19.0575	1.73235
	17.9379	1.72107	19.1372	1.90479	19.2932	2.17083	19.3335	2.25359	19.077	1.70787
	17.9563	1.74478	19.1567	1.89781	19.3129	2.15655	19.3533	2.25237	19.0965	1.68225
	17.9746	1.74185	19.1763	1.93643	19.3327	2.16607	19.3731	2.24863	19.1161	1.67947
	17.993	1.72591	19.1959	1.94794	19.3524	2.16967	19.3929	2.24927	19.1356	1.69021
	18.0113	1.72483	19.2155	1.95868	19.3722	2.18515	19.4127	2.26075	19.1551	1.70448
	18.0297	1.72287	19.2351	1.9512	19.3919	2.18648	19.4325	2.27088	19.1746	1.70758
	18.0481	1.71187	19.2547	1.93013	19.4117	2.18648	19.4523	2.27674	19.1942	1.69724
	18.0664	1.71836	19.2743	1.96013	19.4314	2.18469	19.472	2.27249	19.2137	1.68191
	18.0848	1.71206	19.2939	1.93897	19.4512	2.18797	19.4918	2.27058	19.2332	1.6787
	18.1031	1.69724	19.3134	1.92064	19.4709	2.17436	19.5116	2.25229	19.2527	1.68139
	18.1215	1.69211	19.333	1.96353	19.4907	2.17189	19.5314	2.23578	19.2723	1.70211
	18.1399	1.71358	19.3526	1.99569	19.5104	2.18099	19.5512	2.22427	19.2918	1.71999
	18.1582	1.73857	19.3722	1.98266	19.5301	2.18618	19.571	2.22583	19.3113	1.71246
	18.1766	1.74107	19.3918	1.96594	19.5499	2.17367	19.5908	2.23085	19.3308	1.70987
	18.1949	1.7403	19.4114	1.95027	19.5696	2.17369	19.6106	2.22972	19.3504	1.73819
	18.2133	1.74487	19.431	1.94677	19.5894	2.18187	19.6304	2.23762	19.3699	1.74761
	18.2317	1.75298	19.4506	1.96114	19.6091	2.18347	19.6501	2.24411	19.3894	1.7585
	18.25	1.77285	19.4701	1.96904	19.6289	2.21123	19.6699	2.26242	19.4089	1.7641
	18.2684	1.76585	19.4897	1.95837	19.6486	2.2229	19.6897	2.27711	19.4285	1.75683
	18.2867	1.76215	19.5093	1.90751	19.6684	2.20138	19.7095	2.28824	19.448	1.75613
	18.3051	1.75573	19.5289	1.89526	19.6881	2.18939	19.7293	2.26175	19.4675	1.75471
	18.3235	1.75048	19.5485	1.891	19.7079	2.15939	19.7491	2.22529	19.487	1.73079
	18.3418	1.7571	19.5681	1.91701	19.7276	2.16022	19.7689	2.2211	19.5066	1.72468
	18.3602	1.74623	19.5877	1.96109	19.7474	2.20223	19.7887	2.2282	19.5261	1.74015
	18.3785	1.73367	19.6073	1.98726	19.7671	2.2405	19.8085	2.21365	19.5456	1.74521
	18.3969	1.71365	19.6269	1.98139	19.7869	2.23568	19.8282	2.22241	19.5651	1.72906
	18.4153	1.70322	19.6464	1.97797	19.8066	2.22223	19.848	2.24365	19.5847	1.71904
	18.4336	1.73989	19.666	1.97599	19.8264	2.21589	19.8678	2.23154	19.6042	1.72428
	18.452	1.77844	19.6856	1.9681	19.8461	2.19897	19.8876	2.21985	19.6237	1.72081
	18.4704	1.79964	19.7052	1.97959	19.8659	2.19951	19.9074	2.22084	19.6433	1.72511
	18.4887	1.78928	19.7248	1.99641	19.8856	2.20911	19.9272	2.22981	19.6628	1.73467
	18.5071	1.76074	19.7444	1.99383	19.9053	2.22346	19.947	2.24361	19.6823	1.72669
	18.5254	1.74177	19.764	1.991	19.9251	2.20103	19.9668	2.25434	19.7018	1.71191
	18.5438	1.70593	19.7836	1.99165	19.9448	2.1901	19.9865	2.25634	19.7214	1.70103
	18.5622	1.71835	19.8031	1.98452	19.9646	2.18731	20.0063	2.20701	19.7409	1.69872
	18.5805	1.7465	19.8227	2.01721	19.9843	2.17837	20.0261	2.14293	19.7604	1.71388
	18.5989	1.75795	19.8423	2.08008	20.0041	2.1968	20.0459	2.14912	19.7799	1.75013
	18.6172	1.74384	19.8619	2.07651	20.0238	2.22114	20.0657	2.17569	19.7995	1.75676
	18.6356	1.72719	19.8815	2.0595	20.0436	2.20936	20.0855	2.21513	19.819	1.74087
	18.654	1.71803	19.9011	2.03691	20.0633	2.18738	20.1053	2.23896	19.8385	1.72272
	18.6723	1.72634	19.9207	2.00809	20.0831	2.18338	20.1251	2.24157	19.858	1.72196
	18.6907	1.75537	19.9403	2.01137	20.1028	2.21261	20.1449	2.2281	19.8776	1.72551
	18.709	1.79009	19.9598	2.01752	20.1226	2.24815	20.1646	2.25212	19.8971	1.74651
	18.7274	1.76435	19.9794	2.03795	20.1423	2.24105	20.1844	2.27704	19.9166	1.75823
	18.7458	1.73266	19.999	2.04191	20.1621	2.22221	20.2042	2.30235	19.9361	1.75848
	18.7641	1.70758	20.0186	2.02781	20.1818	2.21363	20.224	2.30437	19.9557	1.7348
	18.7825	1.71531	20.0382	2.0264	20.2016	2.20542	20.2438	2.29703	19.9752	1.72165
	18.8008	1.77255	20.0578	1.98913	20.2213	2.21263	20.2636	2.26878	19.9947	1.71887
	18.8192	1.80196	20.0774	1.98835	20.2411	2.26431	20.2834	2.26923	20.0143	1.73606
	18.8376	1.7905	20.097	1.99052	20.2608	2.27912	20.3032	2.26091	20.0338	1.75211
	18.8559	1.77194	20.1165	1.99178	20.2805	2.25851	20.323	2.25871	20.0533	1.73808
	18.8743	1.74581	20.1361	1.98078	20.3003	2.20977	20.3427	2.26166	20.0728	1.72097
	18.8926	1.74714	20.1557	1.97906	20.32	2.18808	20.3625	2.23622	20.0924	1.68982
	18.911	1.74991	20.1753	1.97308	20.3398	2.17794	20.3823	2.20778	20.1119	1.59564
	18.9294	1.76576	20.1949	1.97391	20.3595	2.14364	20.4021	2.21304	20.1314	1.59981
	18.9477	1.79704	20.2145	1.97679	20.3793	2.17961	20.4219	2.20849	20.1509	1.65391
	18.9661	1.8098	20.2341	1.98183	20.399	2.20907	20.4417	2.2086	20.1705	1.69748
	18.9844	1.79199	20.2537	1.9692	20.4188	2.21553	20.4615	2.23461	20.19	1.70696
	19.0028	1.77125	20.2732	1.95589	20.4385	2.21416	20.4813	2.23774	20.2095	1.69953
	19.0212	1.75884	20.2928	1.95155	20.4583	2.22235	20.5011	2.22975	20.229	1.68471
	19.0395	1.73276	20.3124	1.94589	20.478	2.20624	20.5208	2.20868	20.2486	1.6785
	19.0579	1.74188	20.332	1.96728	20.4978	2.21081	20.5406	2.19304	20.2681	1.69083
	19.0762	1.7736	20.3516	1.97743	20.5175	2.23877	20.5604	2.17057	20.2876	1.7129
	19.0946	1.76944	20.3712	1.98512	20.5373	2.2443	20.5802	2.19273	20.3071	1.7125
	19.113	1.73509	20.3908	1.98455	20.557	2.21767	20.6	2.24336	20.3267	1.69149
	19.1313	1.70895	20.4104	1.97474	20.5768	2.17692	20.6198	2.25087	20.3462	1.67769
	19.1497	1.70042	20.4299	1.96861	20.5965	2.15394	20.6396	2.24764	20.3657	1.69413
	19.168	1.69249	20.4495	1.99984	20.6162	2.16463	20.6594	2.23655	20.3852	1.72975
	19.1864	1.71285	20.4691	2.01614	20.636	2.18962	20.6792	2.20651	20.4048	1.76583
	19.2048	1.7494	20.4887	1.99979	20.6557	2.1873	20.6989	2.20947	20.4243	1.77638
	19.2231	1.76212	20.5083	1.95443	20.6755	2.1765	20.7187	2.21746	20.4438	1.75325
	19.2415	1.72267	20.5279	1.9413	20.6952	2.17568	20.7385	2.22047	20.4634	1.74211
	19.2598	1.69401	20.5475	1.93751	20.715	2.1628	20.7583	2.21399	20.4829	1.74195
	19.2782	1.68053	20.5671	1.94494	20.7347	2.16342	20.7781	2.21026	20.5024	1.74651
	19.2966	1.69138	20.5866	1.93813	20.7545	2.20169	20.7979	2.2399	20.5219	1.75738
	19.3149	1.7257	20.6062	1.90455	20.7742	2.21015	20.8177	2.24468	20.5415	1.77211
	19.3333	1.75887	20.6258	1.89968	20.794	2.21247	20.8375	2.25509	20.561	1.75887
	19.3516	1.76201	20.6454	1.90215	20.8137	2.21081	20.8572	2.26366	20.5805	1.74022
	19.37	1.74606	20.665	1.90918	20.8335	2.20505	20.877	2.24672	20.6	1.73194
	19.3884	1.74605	20.6846	1.92698	20.8532	2.15154	20.8968	2.22768	20.6196	1.71671
	19.4067	1.77246	20.7042	1.96701	20.873	2.13059	20.9166	2.23632	20.6391	1.72343
	19.4251	1.77012	20.7238	2.0118	20.8927	2.16497	20.9364	2.24693	20.6586	1.73691
	19.4434	1.7555	20.7433	1.99342	20.9125	2.17268	20.9562	2.29661	20.6781	1.73848
	19.4618	1.74778	20.7629	1.97938	20.9322	2.16736	20.976	2.33819	20.6977	1.7268
	19.4802	1.75125	20.7825	1.97543	20.952	2.16997	20.9958	2.3424	20.7172	1.70096
	19.4985	1.75028	20.8021	1.95923	20.9717	2.17469	21.0156	2.34451	20.7367	1.68222
	19.5169	1.74382	20.8217	1.97167	20.9915	2.17322	21.0353	2.31864	20.7562	1.68955
	19.5352	1.73737	20.8413	1.99064	21.0112	2.17998	21.0551	2.2896	20.7758	1.71681
	19.5536	1.71635	20.8609	1.99913	21.0309	2.18903	21.0749	2.29203	20.7953	1.73077
	19.572	1.66122	20.8805	1.98971	21.0507	2.1808	21.0947	2.31393	20.8148	1.71928
	19.5903	1.68557	20.9	1.96869	21.0704	2.16292	21.1145	2.30808	20.8343	1.70989
	19.6087	1.70225	20.9196	1.93232	21.0902	2.16296	21.1343	2.28089	20.8539	1.72627
	19.627	1.68189	20.9392	1.91587	21.1099	2.16453	21.1541	2.26412	20.8734	1.74593
	19.6454	1.67149	20.9588	1.95751	21.1297	2.17378	21.1739	2.25513	20.8929	1.7567
	19.6638	1.66589	20.9784	1.9638	21.1494	2.19107	21.1937	2.2445	20.9125	1.73058
	19.6821	1.67443	20.998	1.93219	21.1692	2.17394	21.2134	2.27657	20.932	1.7178
	19.7005	1.68474	21.0176	1.92694	21.1889	2.1564	21.2332	2.27569	20.9515	1.72616
	19.7188	1.7072	21.0372	1.92547	21.2087	2.17093	21.253	2.2465	20.971	1.73264
	19.7372	1.72882	21.0568	1.89992	21.2284	2.17447	21.2728	2.22552	20.9906	1.73541
	19.7556	1.7318	21.0763	1.92659	21.2482	2.18436	21.2926	2.20701	21.0101	1.74618
	19.7739	1.71116	21.0959	1.93187	21.2679	2.18821	21.3124	2.17405	21.0296	1.75512
	19.7923	1.6768	21.1155	1.92388	21.2877	2.17954	21.3322	2.20364	21.0491	1.78118
	19.8106	1.72447	21.1351	1.91058	21.3074	2.15442	21.352	2.2297	21.0687	1.80646
	19.829	1.74563	21.1547	1.91285	21.3272	2.14475	21.3718	2.23819	21.0882	1.81758
	19.8474	1.73835	21.1743	1.90104	21.3469	2.14145	21.3915	2.25106	21.1077	1.80902
	19.8657	1.73681	21.1939	1.92316	21.3666	2.15297	21.4113	2.27751	21.1272	1.77292
	19.8841	1.7345	21.2135	1.94996	21.3864	2.16413	21.4311	2.2681	21.1468	1.77632
	19.9024	1.72758	21.233	1.94113	21.4061	2.17246	21.4509	2.27297	21.1663	1.79075
	19.9208	1.73736	21.2526	1.90648	21.4259	2.178	21.4707	2.28691	21.1858	1.79356
	19.9392	1.73499	21.2722	1.91247	21.4456	2.20514	21.4905	2.26514	21.2053	1.78884
	19.9575	1.74649	21.2918	1.92767	21.4654	2.21278	21.5103	2.2148	21.2249	1.80073
	19.9759	1.75076	21.3114	1.96122	21.4851	2.2276	21.5301	2.21016	21.2444	1.77791
	19.9942	1.74159	21.331	1.98649	21.5049	2.26125	21.5499	2.22934	21.2639	1.75792
	20.0126	1.73759	21.3506	1.99179	21.5246	2.22311	21.5696	2.2381	21.2834	1.7396
	20.031	1.73591	21.3702	1.98141	21.5444	2.17377	21.5894	2.25105	21.303	1.72898
	20.0493	1.74158	21.3897	1.95972	21.5641	2.15327	21.6092	2.26794	21.3225	1.74282
	20.0677	1.75755	21.4093	1.97134	21.5839	2.15994	21.629	2.26757	21.342	1.76622
	20.086	1.76989	21.4289	1.98027	21.6036	2.17242	21.6488	2.25895	21.3616	1.74974
	20.1044	1.75726	21.4485	2.0031	21.6234	2.22484	21.6686	2.2443	21.3811	1.72817
	20.1228	1.75131	21.4681	2.01688	21.6431	2.24983	21.6884	2.22935	21.4006	1.7416
	20.1411	1.7422	21.4877	2.01012	21.6629	2.23957	21.7082	2.25649	21.4201	1.76177
	20.1595	1.73	21.5073	2.00086	21.6826	2.25922	21.728	2.24782	21.4397	1.76606
	20.1778	1.7248	21.5269	2.00441	21.7024	2.29686	21.7477	2.19241	21.4592	1.76886
	20.1962	1.72306	21.5464	2.00667	21.7221	2.24696	21.7675	2.18127	21.4787	1.74896
	20.2146	1.73067	21.566	2.01797	21.7419	2.22077	21.7873	2.19112	21.4982	1.72099
	20.2329	1.7398	21.5856	2.03242	21.7616	2.20784	21.8071	2.2054	21.5178	1.71638
	20.2513	1.72903	21.6052	2.04888	21.7813	2.21244	21.8269	2.24266	21.5373	1.72216
	20.2696	1.72074	21.6248	2.03366	21.8011	2.23918	21.8467	2.28157	21.5568	1.72333
	20.288	1.69809	21.6444	2.01161	21.8208	2.26676	21.8665	2.29877	21.5763	1.70399
	20.3064	1.7061	21.664	1.97999	21.8406	2.24499	21.8863	2.28503	21.5959	1.69709
	20.3247	1.74153	21.6836	1.97825	21.8603	2.2226	21.906	2.2732	21.6154	1.69357
	20.3431	1.79791	21.7031	2.01628	21.8801	2.22976	21.9258	2.25001	21.6349	1.70836
	20.3615	1.8084	21.7227	2.02979	21.8998	2.24016	21.9456	2.27146	21.6544	1.73179
	20.3798	1.78145	21.7423	1.99755	21.9196	2.2464	21.9654	2.29419	21.674	1.74345
	20.3982	1.74624	21.7619	1.97034	21.9393	2.24002	21.9852	2.29321	21.6935	1.73941
	20.4165	1.72508	21.7815	1.96447	21.9591	2.23358	22.005	2.27629	21.713	1.7392
	20.4349	1.73268	21.8011	1.94799	21.9788	2.22707	22.0248	2.23936	21.7325	1.71739
	20.4533	1.77587	21.8207	1.94394	21.9986	2.24056	22.0446	2.19988	21.7521	1.69012
	20.4716	1.79714	21.8403	1.94845	22.0183	2.25239	22.0644	2.20156	21.7716	1.69067
	20.49	1.79535	21.8598	1.93464	22.0381	2.22734	22.0841	2.23412	21.7911	1.70222
	20.5083	1.8209	21.8794	1.93921	22.0578	2.19141	22.1039	2.27056	21.8107	1.67903
	20.5267	1.82974	21.899	1.96935	22.0776	2.17949	22.1237	2.27672	21.8302	1.6126
	20.5451	1.82864	21.9186	1.97682	22.0973	2.18099	22.1435	2.26879	21.8497	1.61899
	20.5634	1.83168	21.9382	1.98924	22.1171	2.21207	22.1633	2.26431	21.8692	1.65255
	20.5818	1.81837	21.9578	1.99841	22.1368	2.24309	22.1831	2.27849	21.8888	1.68606
	20.6001	1.79044	21.9774	1.99357	22.1565	2.25622	22.2029	2.28939	21.9083	1.72442
	20.6185	1.74913	21.997	1.96967	22.1763	2.23963	22.2227	2.28278	21.9278	1.74395
	20.6369	1.71632	22.0165	1.95449	22.196	2.2341	22.2425	2.27804	21.9473	1.71505
	20.6552	1.71529	22.0361	1.94837	22.2158	2.24306	22.2622	2.27079	21.9669	1.6961
	20.6736	1.73041	22.0557	1.95096	22.2355	2.25246	22.282	2.24303	21.9864	1.67848
	20.6919	1.7395	22.0753	1.97702	22.2553	2.28866	22.3018	2.22323	22.0059	1.67452
	20.7103	1.74053	22.0949	1.99406	22.275	2.30221	22.3216	2.23379	22.0254	1.71667
	20.7287	1.72253	22.1145	1.99578	22.2948	2.2902	22.3414	2.26259	22.045	1.72118
	20.747	1.70947	22.1341	1.97339	22.3145	2.28756	22.3612	2.27145	22.0645	1.69244
	20.7654	1.70235	22.1537	1.96133	22.3343	2.28082	22.381	2.25818	22.084	1.68299
	20.7837	1.71367	22.1733	1.92356	22.354	2.27265	22.4008	2.24754	22.1035	1.67813
	20.8021	1.73445	22.1928	1.92337	22.3738	2.30325	22.4206	2.23118	22.1231	1.69015
	20.8205	1.76545	22.2124	1.94613	22.3935	2.3043	22.4403	2.22814	22.1426	1.73241
	20.8388	1.77389	22.232	1.94868	22.4133	2.26441	22.4601	2.26793	22.1621	1.75354
	20.8572	1.75207	22.2516	1.92074	22.433	2.22998	22.4799	2.3039	22.1816	1.73353
	20.8755	1.7422	22.2712	1.88561	22.4528	2.23144	22.4997	2.28428	22.2012	1.71635
	20.8939	1.74085	22.2908	1.87907	22.4725	2.21198	22.5195	2.2675	22.2207	1.70392
	20.9123	1.73566	22.3104	1.87079	22.4923	2.23104	22.5393	2.25202	22.2402	1.6801
	20.9306	1.73253	22.33	1.90308	22.512	2.25986	22.5591	2.23628	22.2598	1.68233
	20.949	1.72767	22.3495	1.93527	22.5317	2.24964	22.5789	2.26231	22.2793	1.68797
	20.9673	1.74468	22.3691	1.92982	22.5515	2.20739	22.5987	2.29955	22.2988	1.69786
	20.9857	1.73452	22.3887	1.92504	22.5712	2.13813	22.6184	2.30244	22.3183	1.69656
	21.0041	1.73387	22.4083	1.90372	22.591	2.10349	22.6382	2.29592	22.3379	1.69546
	21.0224	1.73522	22.4279	1.90181	22.6107	2.1149	22.658	2.3185	22.3574	1.6929
	21.0408	1.73188	22.4475	1.92609	22.6305	2.1593	22.6778	2.33789	22.3769	1.69538
	21.0591	1.74498	22.4671	1.95382	22.6502	2.1927	22.6976	2.3205	22.3964	1.69788
	21.0775	1.7633	22.4867	1.96269	22.67	2.1906	22.7174	2.31175	22.416	1.70852
	21.0959	1.76087	22.5062	1.94471	22.6897	2.19588	22.7372	2.30837	22.4355	1.70836
	21.1142	1.74098	22.5258	1.97965	22.7095	2.205	22.757	2.29357	22.455	1.70216
	21.1326	1.72069	22.5454	1.98692	22.7292	2.22697	22.7768	2.29298	22.4745	1.69658
	21.1509	1.70739	22.565	1.98273	22.749	2.27252	22.7965	2.28632	22.4941	1.68259
	21.1693	1.71095	22.5846	1.96154	22.7687	2.27765	22.8163	2.28129	22.5136	1.71133
	21.1877	1.73964	22.6042	1.94856	22.7885	2.27382	22.8361	2.30218	22.5331	1.73899
	21.206	1.75812	22.6238	1.93499	22.8082	2.26254	22.8559	2.30259	22.5526	1.73633
	21.2244	1.75094	22.6434	1.93765	22.828	2.24504	22.8757	2.2871	22.5722	1.71542
	21.2427	1.72649	22.6629	1.93601	22.8477	2.21311	22.8955	2.2806	22.5917	1.69446
	21.2611	1.6721	22.6825	1.93828	22.8675	2.24419	22.9153	2.28255	22.6112	1.68373
	21.2795	1.62919	22.7021	1.98477	22.8872	2.29284	22.9351	2.27081	22.6307	1.71226
	21.2978	1.64605	22.7217	1.97633	22.9069	2.27598	22.9548	2.26132	22.6503	1.72867
	21.3162	1.66679	22.7413	1.9295	22.9267	2.24538	22.9746	2.25022	22.6698	1.73301
	21.3345	1.69825	22.7609	1.91868	22.9464	2.22136	22.9944	2.20908	22.6893	1.69688
	21.3529	1.70906	22.7805	1.91426	22.9662	2.21673	23.0142	2.18782	22.7089	1.67363
	21.3713	1.70285	22.8001	1.91857	22.9859	2.22491	23.034	2.20036	22.7284	1.6738
	21.3896	1.70803	22.8196	1.9431	23.0057	2.23438	23.0538	2.22744	22.7479	1.7027
	21.408	1.69277	22.8392	1.96175	23.0254	2.25327	23.0736	2.25995	22.7674	1.7637
	21.4263	1.69629	22.8588	1.96368	23.0452	2.24	23.0934	2.30508	22.787	1.79757
	21.4447	1.71088	22.8784	1.9535	23.0649	2.20333	23.1132	2.30254	22.8065	1.78472
	21.4631	1.73347	22.898	1.94935	23.0847	2.20698	23.1329	2.25982	22.826	1.76602
	21.4814	1.73404	22.9176	1.9515	23.1044	2.20091	23.1527	2.24511	22.8455	1.79814
	21.4998	1.73547	22.9372	1.98131	23.1242	2.22278	23.1725	2.22957	22.8651	1.80393
	21.5181	1.73042	22.9568	2.03015	23.1439	2.24612	23.1923	2.23049	22.8846	1.81557
	21.5365	1.73523	22.9763	2.0089	23.1637	2.25021	23.2121	2.26999	22.9041	1.82383
	21.5549	1.72444	22.9959	1.96108	23.1834	2.24739	23.2319	2.27307	22.9236	1.80953
	21.5732	1.74638	23.0155	1.93566	23.2032	2.24856	23.2517	2.25729	22.9432	1.77332
	21.5916	1.75649	23.0351	1.91563	23.2229	2.23516	23.2715	2.25303	22.9627	1.7536
	21.6099	1.71932	23.0547	1.901	23.2427	2.21805	23.2913	2.26478	22.9822	1.74695
	21.6283	1.69248	23.0743	1.92367	23.2624	2.21535	23.311	2.26045	23.0017	1.74286
	21.6467	1.69001	23.0939	1.92287	23.2821	2.21915	23.3308	2.28014	23.0213	1.75074
	21.665	1.69543	23.1135	1.89232	23.3019	2.2247	23.3506	2.28909	23.0408	1.7537
	21.6834	1.73113	23.133	1.89279	23.3216	2.22932	23.3704	2.26146	23.0603	1.74485
	21.7017	1.75301	23.1526	1.93068	23.3414	2.22146	23.3902	2.23846	23.0798	1.73653
	21.7201	1.75995	23.1722	1.93509	23.3611	2.24486	23.41	2.25352	23.0994	1.71562
	21.7385	1.74378	23.1918	1.96253	23.3809	2.2757	23.4298	2.24005	23.1189	1.69474
	21.7568	1.74116	23.2114	1.99897	23.4006	2.28429	23.4496	2.18741	23.1384	1.70441
	21.7752	1.74029	23.231	2.03156	23.4204	2.28337	23.4694	2.21828	23.158	1.72759
	21.7935	1.72895	23.2506	2.04205	23.4401	2.26984	23.4891	2.24482	23.1775	1.74344
	21.8119	1.71994	23.2702	2.02022	23.4599	2.25439	23.5089	2.23822	23.197	1.74862
	21.8303	1.71379	23.2897	1.98606	23.4796	2.24889	23.5287	2.238	23.2165	1.74657
	21.8486	1.70015	23.3093	2.01132	23.4994	2.30073	23.5485	2.2271	23.2361	1.7324
	21.867	1.69183	23.3289	2.02461	23.5191	2.33724	23.5683	2.2579	23.2556	1.73579
	21.8853	1.69624	23.3485	2.02221	23.5389	2.32073	23.5881	2.29202	23.2751	1.74979
	21.9037	1.69965	23.3681	2.01912	23.5586	2.31157	23.6079	2.28737	23.2946	1.74237
	21.9221	1.69766	23.3877	2.02156	23.5784	2.30002	23.6277	2.24765	23.3142	1.72917
	21.9404	1.71452	23.4073	2.03505	23.5981	2.30392	23.6475	2.22036	23.3337	1.72477
	21.9588	1.73948	23.4269	2.02767	23.6178	2.33713	23.6672	2.20067	23.3532	1.71942
	21.9771	1.70189	23.4464	2.04288	23.6376	2.3397	23.687	2.20019	23.3727	1.71783
	21.9955	1.67067	23.466	2.05341	23.6573	2.30408	23.7068	2.22823	23.3923	1.73156
	22.0139	1.6543	23.4856	2.03856	23.6771	2.27155	23.7266	2.23414	23.4118	1.73959
	22.0322	1.65873	23.5052	2.01547	23.6968	2.26145	23.7464	2.22256	23.4313	1.73979
	22.0506	1.69068	23.5248	2.01309	23.7166	2.25532	23.7662	2.21663	23.4508	1.73081
	22.0689	1.74137	23.5444	1.9963	23.7363	2.25365	23.786	2.22034	23.4704	1.7217
	22.0873	1.76178	23.564	2.00309	23.7561	2.26862	23.8058	2.21846	23.4899	1.70693
	22.1057	1.76127	23.5836	2.02847	23.7758	2.31081	23.8255	2.23785	23.5094	1.72171
	22.124	1.75144	23.6031	2.00974	23.7956	2.31244	23.8453	2.25523	23.5289	1.69472
	22.1424	1.75293	23.6227	1.97991	23.8153	2.2943	23.8651	2.22981	23.5485	1.66
	22.1607	1.72018	23.6423	1.9898	23.8351	2.27174	23.8849	2.19948	23.568	1.63915
	22.1791	1.7242	23.6619	1.99199	23.8548	2.25336	23.9047	2.18737	23.5875	1.64518
	22.1975	1.77437	23.6815	2.00326	23.8746	2.2736	23.9245	2.18856	23.6071	1.67306
	22.2158	1.80663	23.7011	2.02505	23.8943	2.26829	23.9443	2.2149	23.6266	1.69532
	22.2342	1.77887	23.7207	2.00882	23.9141	2.24521	23.9641	2.26626	23.6461	1.72225
	22.2526	1.76882	23.7403	1.95778	23.9338	2.23138	23.9839	2.27306	23.6656	1.73815
	22.2709	1.79245	23.7599	1.94116	23.9536	2.2384	24.0036	2.25175	23.6852	1.74324
	22.2893	1.7773	23.7794	1.94067	23.9733	2.22257	24.0234	2.24713	23.7047	1.76108
	22.3076	1.74092	23.799	1.93747	23.993	2.23942	24.0432	2.21915	23.7242	1.78909
	22.326	1.75421	23.8186	1.98578	24.0128	2.24937	24.063	2.21617	23.7437	1.79329
	22.3444	1.76018	23.8382	2.0339	24.0325	2.24473	24.0828	2.26845	23.7633	1.81003
	22.3627	1.74219	23.8578	2.02174	24.0523	2.23349	24.1026	2.29767	23.7828	1.80185
	22.3811	1.7238	23.8774	2.01161	24.072	2.23778	24.1224	2.30541	23.8023	1.77552
	22.3994	1.70268	23.897	2.00685	24.0918	2.24307	24.1422	2.31515	23.8218	1.7546
	22.4178	1.70604	23.9166	1.99282	24.1115	2.24274	24.162	2.3194	23.8414	1.758
	22.4362	1.72265	23.9361	2.0151	24.1313	2.26473	24.1817	2.30521	23.8609	1.7513
	22.4545	1.72221	23.9557	2.03164	24.151	2.26698	24.2015	2.30027	23.8804	1.73465
	22.4729	1.70454	23.9753	2.01016	24.1708	2.24212	24.2213	2.28519	23.8999	1.72151
	22.4912	1.6984	23.9949	1.96492	24.1905	2.23907	24.2411	2.25833	23.9195	1.70645
	22.5096	1.68376	24.0145	1.90618	24.2103	2.22246	24.2609	2.22951	23.939	1.71188
	22.528	1.68351	24.0341	1.86919	24.23	2.21246	24.2807	2.23354	23.9585	1.76348
	22.5463	1.70409	24.0537	1.89295	24.2498	2.22993	24.3005	2.22751	23.9781	1.77099
	22.5647	1.7311	24.0733	1.95525	24.2695	2.21528	24.3203	2.24571	23.9976	1.73197
	22.583	1.73693	24.0928	1.95958	24.2893	2.16092	24.3401	2.27919	24.0171	1.72628
	22.6014	1.72447	24.1124	1.94297	24.309	2.15005	24.3598	2.30728	24.0366	1.72239
	22.6198	1.70903	24.132	1.93079	24.3288	2.16355	24.3796	2.33197	24.0562	1.71664
	22.6381	1.70493	24.1516	1.90772	24.3485	2.1811	24.3994	2.36044	24.0757	1.71183
	22.6565	1.69474	24.1712	1.89506	24.3682	2.22646	24.4192	2.34576	24.0952	1.71897
	22.6748	1.69695	24.1908	1.95149	24.388	2.27505	24.439	2.34308	24.1147	1.72386
	22.6932	1.72717	24.2104	1.98533	24.4077	2.29011	24.4588	2.37018	24.1343	1.73089
	22.7116	1.75743	24.23	1.97422	24.4275	2.27004	24.4786	2.36689	24.1538	1.73842
	22.7299	1.76729	24.2495	1.94657	24.4472	2.25671	24.4984	2.30506	24.1733	1.74424
	22.7483	1.75709	24.2691	1.94282	24.467	2.24639	24.5182	2.29312	24.1928	1.72018
	22.7666	1.75524	24.2887	1.91775	24.4867	2.25045	24.5379	2.30362	24.2124	1.72419
	22.785	1.75923	24.3083	1.88599	24.5065	2.30307	24.5577	2.31136	24.2319	1.7284
	22.8034	1.75595	24.3279	1.89735	24.5262	2.32307	24.5775	2.32966	24.2514	1.7369
	22.8217	1.74715	24.3475	1.91618	24.546	2.29581	24.5973	2.33006	24.2709	1.75424
	22.8401	1.74881	24.3671	1.9103	24.5657	2.28878	24.6171	2.30559	24.2905	1.75497
	22.8584	1.74097	24.3867	1.89637	24.5855	2.26326	24.6369	2.28441	24.31	1.72204
	22.8768	1.69034	24.4062	1.90398	24.6052	2.24257	24.6567	2.26621	24.3295	1.73078
	22.8952	1.67223	24.4258	1.93498	24.625	2.25567	24.6765	2.23813	24.349	1.73674
	22.9135	1.67214	24.4454	1.97525	24.6447	2.30557	24.6963	2.26834	24.3686	1.73418
	22.9319	1.70252	24.465	1.98931	24.6645	2.33565	24.716	2.2983	24.3881	1.76136
	22.9502	1.7399	24.4846	1.96734	24.6842	2.31413	24.7358	2.31141	24.4076	1.78753
	22.9686	1.7011	24.5042	1.92593	24.704	2.27675	24.7556	2.30868	24.4271	1.77753
	22.987	1.64452	24.5238	1.92752	24.7237	2.25018	24.7754	2.30678	24.4467	1.75381
	23.0053	1.67129	24.5434	1.94007	24.7434	2.2688	24.7952	2.27379	24.4662	1.7702
	23.0237	1.67738	24.5629	1.97651	24.7632	2.29353	24.815	2.24943	24.4857	1.75822
	23.042	1.66086	24.5825	2.00387	24.7829	2.28337	24.8348	2.2666	24.5053	1.73563
	23.0604	1.68088	24.6021	1.98545	24.8027	2.24845	24.8546	2.27698	24.5248	1.73063
	23.0788	1.71365	24.6217	1.94405	24.8224	2.24056	24.8743	2.27071	24.5443	1.73097
	23.0971	1.72913	24.6413	1.94143	24.8422	2.22636	24.8941	2.26115	24.5638	1.74986
	23.1155	1.72623	24.6609	1.94291	24.8619	2.23386	24.9139	2.25832	24.5834	1.74306
	23.1338	1.72676	24.6805	1.93947	24.8817	2.24753	24.9337	2.23902	24.6029	1.7315
	23.1522	1.70797	24.7001	1.96784	24.9014	2.25701	24.9535	2.27156	24.6224	1.72156
	23.1706	1.69083	24.7196	1.98209	24.9212	2.22597	24.9733	2.30599	24.6419	1.73225
	23.1889	1.72724	24.7392	1.98432	24.9409	2.22813	24.9931	2.28651	24.6615	1.7549
	23.2073	1.74913	24.7588	1.97232	24.9607	2.23713	25.0129	2.24712	24.681	1.74958
	23.2256	1.75959	24.7784	1.95145	24.9804	2.26002	25.0327	2.2652	24.7005	1.74499
	23.244	1.72612	24.798	1.93541	25.0002	2.30832	25.0524	2.2643	24.72	1.7336
	23.2624	1.69567	24.8176	1.97759	25.0199	2.33229	25.0722	2.28206	24.7396	1.72284
	23.2807	1.68175	24.8372	1.99983	25.0397	2.31904	25.092	2.29821	24.7591	1.75176
	23.2991	1.7062	24.8568	1.98208	25.0594	2.28045	25.1118	2.28086	24.7786	1.79131
	23.3174	1.75773	24.8763	1.94658	25.0792	2.27568	25.1316	2.23998	24.7981	1.78794
	23.3358	1.79586	24.8959	1.94352	25.0989	2.26378	25.1514	2.19138	24.8177	1.75699
	23.3542	1.77539	24.9155	1.92731	25.1187	2.25381	25.1712	2.18319	24.8372	1.74602
	23.3725	1.7506	24.9351	1.95351	25.1384	2.26641	25.191	2.22486	24.8567	1.74548
	23.3909	1.72975	24.9547	1.9783	25.1581	2.27943	25.2108	2.26403	24.8762	1.73344
	23.4092	1.69873	24.9743	2.01906	25.1779	2.27168	25.2305	2.25689	24.8958	1.74995
	23.4276	1.70686	24.9939	2.02087	25.1976	2.26147	25.2503	2.21647	24.9153	1.76641
	23.446	1.73161	25.0135	2.02395	25.2174	2.27928	25.2701	2.23363	24.9348	1.76011
	23.4643	1.72997	25.0331	2.02209	25.2371	2.33436	25.2899	2.23684	24.9544	1.75379
	23.4827	1.71225	25.0526	2.0236	25.2569	2.36267	25.3097	2.22532	24.9739	1.73593
	23.501	1.69086	25.0722	2.03062	25.2766	2.36582	25.3295	2.27176	24.9934	1.70948
	23.5194	1.67287	25.0918	2.03665	25.2964	2.34397	25.3493	2.29637	25.0129	1.73836
	23.5378	1.67257	25.1114	2.01204	25.3161	2.31119	25.3691	2.29281	25.0325	1.76539
	23.5561	1.69475	25.131	1.98688	25.3359	2.29297	25.3889	2.27844	25.052	1.77239
	23.5745	1.74028	25.1506	1.96364	25.3556	2.28806	25.4086	2.28025	25.0715	1.77323
	23.5928	1.7925	25.1702	1.92741	25.3754	2.32129	25.4284	2.2781	25.091	1.773
	23.6112	1.77705	25.1898	1.96344	25.3951	2.33553	25.4482	2.30337	25.1106	1.74293
	23.6296	1.74596	25.2093	1.99759	25.4149	2.33605	25.468	2.31432	25.1301	1.75102
	23.6479	1.72714	25.2289	1.98349	25.4346	2.32917	25.4878	2.30568	25.1496	1.75839
	23.6663	1.73261	25.2485	1.95255	25.4544	2.3125	25.5076	2.27614	25.1691	1.76216
	23.6846	1.77202	25.2681	1.94901	25.4741	2.28207	25.5274	2.26842	25.1887	1.75453
	23.703	1.79933	25.2877	1.91455	25.4938	2.28574	25.5472	2.23663	25.2082	1.73546
	23.7214	1.77834	25.3073	1.8998	25.5136	2.31835	25.567	2.24188	25.2277	1.69315
	23.7397	1.74278	25.3269	1.92158	25.5333	2.33226	25.5867	2.28089	25.2472	1.61337
	23.7581	1.71801	25.3465	1.93951	25.5531	2.30356	25.6065	2.30432	25.2668	1.63339
	23.7764	1.72263	25.366	1.93227	25.5728	2.30187	25.6263	2.29059	25.2863	1.67704
	23.7948	1.73352	25.3856	1.93296	25.5926	2.30833	25.6461	2.26996	25.3058	1.69259
	23.8132	1.75456	25.4052	1.94095	25.6123	2.33288	25.6659	2.24704	25.3253	1.69491
	23.8315	1.76303	25.4248	1.93721	25.6321	2.37484	25.6857	2.23401	25.3449	1.69329
	23.8499	1.75072	25.4444	1.97298	25.6518	2.391	25.7055	2.23613	25.3644	1.69697
	23.8682	1.71554	25.464	2.01597	25.6716	2.35255	25.7253	2.23389	25.3839	1.71943
	23.8866	1.69993	25.4836	2.01568	25.6913	2.3254	25.745	2.23486	25.4035	1.73581
	23.905	1.73226	25.5032	2.0068	25.7111	2.30077	25.7648	2.21438	25.423	1.73292
	23.9233	1.78075	25.5227	2.00781	25.7308	2.30601	25.7846	2.21448	25.4425	1.72026
	23.9417	1.80977	25.5423	1.96364	25.7506	2.34372	25.8044	2.21924	25.462	1.72452
	23.96	1.82924	25.5619	1.95696	25.7703	2.35555	25.8242	2.2352	25.4816	1.70875
	23.9784	1.81558	25.5815	1.95122	25.7901	2.33296	25.844	2.27021	25.5011	1.71369
	23.9968	1.78431	25.6011	1.93988	25.8098	2.31984	25.8638	2.30606	25.5206	1.7375
	24.0151	1.74554	25.6207	1.93439	25.8296	2.32414	25.8836	2.28479	25.5401	1.75628
	24.0335	1.72305	25.6403	1.92625	25.8493	2.32684	25.9034	2.26246	25.5597	1.75485
	24.0518	1.7419	25.6599	1.94111	25.869	2.33481	25.9231	2.27291	25.5792	1.74472
	24.0702	1.77431	25.6794	1.96523	25.8888	2.3473	25.9429	2.32532	25.5987	1.72282
	24.0886	1.78526	25.699	1.97461	25.9085	2.35719	25.9627	2.33747	25.6182	1.70095
	24.1069	1.77533	25.7186	1.92256	25.9283	2.34824	25.9825	2.33578	25.6378	1.71802
	24.1253	1.76462	25.7382	1.90197	25.948	2.34749	26.0023	2.31731	25.6573	1.73161
	24.1437	1.75056	25.7578	1.92858	25.9678	2.32378	26.0221	2.30389	25.6768	1.71647
	24.162	1.74153	25.7774	1.91941	25.9875	2.25084	26.0419	2.29368	25.6963	1.71757
	24.1804	1.75854	25.797	1.92246	26.0073	2.24555	26.0617	2.30434	25.7159	1.72127
	24.1987	1.78191	25.8166	1.96896	26.027	2.25169	26.0815	2.3648	25.7354	1.72472
	24.2171	1.76577	25.8361	1.99621	26.0468	2.24818	26.1012	2.41755	25.7549	1.72515
	24.2355	1.74687	25.8557	1.98217	26.0665	2.26196	26.121	2.41966	25.7745	1.72402
	24.2538	1.7446	25.8753	1.96532	26.0863	2.25942	26.1408	2.40351	25.794	1.72772
	24.2722	1.74251	25.8949	1.9653	26.106	2.24836	26.1606	2.35786	25.8135	1.71964
	24.2905	1.73662	25.9145	1.95583	26.1258	2.29095	26.1804	2.30134	25.833	1.69931
	24.3089	1.7425	25.9341	1.97893	26.1455	2.30711	26.2002	2.31213	25.8526	1.68993
	24.3273	1.77589	25.9537	1.99702	26.1653	2.29192	26.22	2.33835	25.8721	1.71259
	24.3456	1.78008	25.9733	1.97916	26.185	2.28606	26.2398	2.34306	25.8916	1.7499
	24.364	1.76927	25.9928	1.93861	26.2048	2.2806	26.2596	2.31088	25.9111	1.77639
	24.3823	1.75971	26.0124	1.93272	26.2245	2.28254	26.2793	2.30549	25.9307	1.7655
	24.4007	1.74605	26.032	1.92395	26.2442	2.32023	26.2991	2.30451	25.9502	1.75578
	24.4191	1.72947	26.0516	1.93335	26.264	2.35315	26.3189	2.31354	25.9697	1.74875
	24.4374	1.75284	26.0712	1.97012	26.2837	2.33143	26.3387	2.3222	25.9892	1.72907
	24.4558	1.77543	26.0908	1.97609	26.3035	2.27668	26.3585	2.29069	26.0088	1.73169
	24.4741	1.76363	26.1104	1.94615	26.3232	2.27939	26.3783	2.24821	26.0283	1.75871
	24.4925	1.74051	26.13	1.93498	26.343	2.27479	26.3981	2.24621	26.0478	1.75168
	24.5109	1.73478	26.1495	1.94731	26.3627	2.30765	26.4179	2.22951	26.0673	1.74617
	24.5292	1.73586	26.1691	1.95031	26.3825	2.32523	26.4377	2.23633	26.0869	1.74359
	24.5476	1.74881	26.1887	1.97395	26.4022	2.32896	26.4574	2.27823	26.1064	1.71805
	24.5659	1.78205	26.2083	1.98838	26.422	2.32847	26.4772	2.28685	26.1259	1.73713
	24.5843	1.80675	26.2279	1.97343	26.4417	2.31577	26.497	2.25993	26.1454	1.76944
	24.6027	1.7877	26.2475	1.94166	26.4615	2.30234	26.5168	2.22918	26.165	1.7847
	24.621	1.75567	26.2671	1.94196	26.4812	2.29896	26.5366	2.22304	26.1845	1.79628
	24.6394	1.74152	26.2867	1.94257	26.501	2.30412	26.5564	2.23188	26.204	1.80243
	24.6577	1.70856	26.3062	1.94843	26.5207	2.30562	26.5762	2.26454	26.2236	1.78874
	24.6761	1.65102	26.3258	1.96491	26.5405	2.32203	26.596	2.31547	26.2431	1.78679
	24.6945	1.65883	26.3454	1.99108	26.5602	2.32411	26.6157	2.32206	26.2626	1.82487
	24.7128	1.68199	26.365	2.00186	26.58	2.3339	26.6355	2.33427	26.2821	1.84449
	24.7312	1.67408	26.3846	2.018	26.5997	2.33619	26.6553	2.33689	26.3017	1.82798
	24.7495	1.68319	26.4042	2.02462	26.6194	2.35454	26.6751	2.33769	26.3212	1.79731
	24.7679	1.69802	26.4238	2.02835	26.6392	2.37542	26.6949	2.36101	26.3407	1.77201
	24.8116	1.73091	26.4704	1.99839	26.6862	2.36085	26.742	2.3502	26.3871	1.77963
	24.8552	1.72158	26.5169	1.94988	26.7331	2.36227	26.789	2.31338	26.4336	1.74223
	24.8989	1.70751	26.5635	1.95836	26.7801	2.35791	26.8361	2.34237	26.48	1.73092
	24.9425	1.7371	26.6101	1.93552	26.827	2.32257	26.8831	2.26215	26.5264	1.73087
	24.9862	1.69946	26.6567	1.98288	26.874	2.33864	26.9302	2.28977	26.5729	1.72243
	25.0299	1.70589	26.7033	2.02071	26.9209	2.34512	26.9772	2.31135	26.6193	1.73638
	25.0735	1.75051	26.7498	1.99415	26.9679	2.3435	27.0243	2.27453	26.6657	1.77005
	25.1172	1.7172	26.7964	2.00973	27.0149	2.34851	27.0714	2.30839	26.7122	1.79325
	25.1608	1.70889	26.843	2.02031	27.0618	2.35721	27.1184	2.25292	26.7586	1.81584
	25.2045	1.74161	26.8896	2.01243	27.1088	2.34802	27.1655	2.20024	26.805	1.79451
	25.2482	1.7328	26.9361	2.04077	27.1557	2.35843	27.2125	2.26928	26.8515	1.77972
	25.2918	1.7449	26.9827	2.02389	27.2027	2.35896	27.2596	2.28003	26.8979	1.77292
	25.3355	1.72631	27.0293	1.99957	27.2497	2.41248	27.3066	2.27691	26.9443	1.65274
	25.3791	1.6961	27.0759	2.01903	27.2966	2.42115	27.3537	2.25962	26.9908	1.66011
	25.4228	1.7323	27.1225	1.99337	27.3436	2.38773	27.4008	2.22859	27.0372	1.7214
	25.4665	1.71466	27.169	1.99407	27.3905	2.41247	27.4478	2.30099	27.0836	1.74405
	25.5101	1.71952	27.2156	1.98216	27.4375	2.41147	27.4949	2.28409	27.1301	1.79336
	25.5538	1.75129	27.2622	1.95786	27.4845	2.40889	27.5419	2.28479	27.1765	1.75427
	25.5974	1.7071	27.3088	2.03564	27.5314	2.36516	27.589	2.28583	27.2229	1.76304
	25.6411	1.71403	27.3554	1.984	27.5784	2.341	27.636	2.24902	27.2694	1.80372
	25.6848	1.72253	27.4019	1.95023	27.6253	2.32309	27.6831	2.28496	27.3158	1.7576
	25.7284	1.70493	27.4485	1.94456	27.6723	2.29416	27.7302	2.32031	27.3622	1.77179
	25.7721	1.71444	27.4951	1.8948	27.7193	2.27123	27.7772	2.34254	27.4087	1.79373
	25.8157	1.7329	27.5417	1.88843	27.7662	2.33539	27.8243	2.39375	27.4551	1.74948
	25.8594	1.71677	27.5883	1.93419	27.8132	2.31021	27.8713	2.39941	27.5015	1.74859
	25.9031	1.70951	27.6348	1.96983	27.8601	2.31784	27.9184	2.36934	27.548	1.73722
	25.9467	1.78017	27.6814	1.98354	27.9071	2.30408	27.9655	2.37361	27.5944	1.71286
	25.9904	1.7366	27.728	1.94911	27.9541	2.31761	28.0125	2.29873	27.6408	1.77768
	26.034	1.72645	27.7746	1.95646	28.001	2.37101	28.0596	2.31586	27.6873	1.77344
	26.0777	1.74341	27.8212	1.96759	28.048	2.34579	28.1066	2.30071	27.7337	1.76068
	26.1214	1.68205	27.8677	1.8163	28.0949	2.12304	28.1537	2.17582	27.7801	1.65749
	26.165	1.37741	27.9143	1.36835	28.1419	1.68849	28.2007	1.75205	27.8266	1.28291
	26.2087	0.92662	27.9609	0.87493	28.1888	1.23217	28.2478	1.24442	27.873	0.92482
	26.2523	0.59855	28.0075	0.5876	28.2358	0.90371	28.2949	0.86611	27.9194	0.64239
	26.296	0.42446	28.0541	0.39117	28.2828	0.6806	28.3419	0.61306	27.9659	0.4329
	26.3397	0.2066	28.1006	0.28606	28.3297	0.54086	28.389	0.45705	28.0123	0.2963
	26.3833	0.1215	28.1472	0.25144	28.3767	0.50801	28.436	0.34153	28.0587	0.23448
	26.427	0.11296	28.1938	0.24958	28.4236	0.44676	28.4831	0.27826	28.1052	0.1932
	26.4706	0.06851	28.2404	0.2374	28.4706	0.40493	28.5301	0.26984	28.1516	0.18331
	26.5143	0.13469	28.2869	0.1719	28.5176	0.37271	28.5772	0.21769	28.198	0.18681
	26.558	0.10841	28.3335	0.14707	28.5645	0.36734	28.6243	0.19049	28.2445	0.20931
	26.6016	0.08501	28.3801	0.19837	28.6115	0.43365	28.6713	0.18063	28.2909	0.19829
	26.6453	0.10648	28.4267	0.22884	28.6584	0.45782	28.7184	0.22121	28.3373	0.19944
	26.689	0.09934	28.4733	0.17746	28.7054	0.47239	28.7654	0.24108	28.3838	0.19955
	26.7326	0.0876	28.5198	0.15999	28.7524	0.45643	28.8125	0.23368	28.4302	0.19004
	26.7763	0.10854	28.5664	0.1462	28.7993	0.44695	28.8595	0.1906	28.4766	0.18839
	26.8199	0.09948	28.613	0.13066	28.8463	0.42387	28.9066	0.22082	28.5231	0.1817
	26.8636	0.13411	28.6596	0.08598	28.8932	0.38396	28.9537	0.23143	28.5695	0.21521
	26.9073	0.15205	28.7062	0.10416	28.9402	0.38838	29.0007	0.239	28.6159	0.19734
	26.9509	0.11418	28.7527	0.12189	28.9872	0.41818	29.0478	0.20394	28.6624	0.11228
	26.9946	0.09702	28.7993	0.10948	29.0341	0.42456	29.0948	0.23075	28.7088	0.15161
	27.0382	0.10743	28.8459	0.08233	29.0811	0.42851	29.1419	0.22449	28.7552	0.16171
	27.0819	0.10106	28.8925	0.07108	29.128	0.46928	29.1889	0.22262	28.8016	0.15026
	27.1256	0.10874	28.9391	0.11137	29.175	0.44397	29.236	0.18794	28.8481	0.17541
	27.1692	0.08693	28.9856	0.10342	29.2219	0.40833	29.2831	0.1908	28.8945	0.18215
	27.2129	0.06954	29.0322	0.08884	29.2689	0.40485	29.3301	0.23746	28.9409	0.16955
	27.2565	0.11599	29.0788	0.11319	29.3159	0.39331	29.3772	0.21441	28.9874	0.15253
	27.3002	0.1646	29.1254	0.09831	29.3628	0.40375	29.4242	0.19369	29.0338	0.13016
	27.3439	0.14249	29.172	0.09146	29.4098	0.31512	29.4713	0.21391	29.0802	0.14205
	27.3875	0.12453	29.2185	0.10858	29.4567	0.32628	29.5183	0.28694	29.1267	0.1661
	27.4312	0.09974	29.2651	0.11988	29.5037	0.34341	29.5654	0.28352	29.1731	0.12902
	27.4748	0.07681	29.3117	0.11125	29.5507	0.37187	29.6125	0.23773	29.2195	0.12475
	27.5185	0.09125	29.3583	0.09574	29.5976	0.36537	29.6595	0.21	29.266	0.1428
	27.5622	0.08808	29.4049	0.11854	29.6446	0.39687	29.7066	0.24792	29.3124	0.15412
	27.6058	0.08906	29.4514	0.12091	29.6915	0.43154	29.7536	0.26746	29.3588	0.16213
	27.6495	0.10899	29.498	0.12893	29.7385	0.40744	29.8007	0.27391	29.4053	0.16305
	27.6931	0.14846	29.5446	0.13486	29.7855	0.40133	29.8477	0.26965	29.4517	0.1694
	27.7368	0.13433	29.5912	0.15835	29.8324	0.38872	29.8948	0.2544	29.4981	0.17723
	27.7805	0.14002	29.6377	0.1429	29.8794	0.4051	29.9419	0.26518	29.5446	0.1638
	27.8241	0.13175	29.6843	0.12697	29.9263	0.38011	29.9889	0.2447	29.591	0.21633
	27.8678	0.09878	29.7309	0.09823	29.9733	0.35983	30.036	0.19416	29.6374	0.23743
	27.9114	0.10015	29.7775	0.10206	30.0202	0.36504	30.083	0.22216	29.6839	0.20361
	27.9551	0.10032	29.8241	0.1192	30.0672	0.3672	30.1301	0.20258	29.7303	0.20192
	27.9988	0.1036	29.8706	0.10948	30.1142	0.38519	30.1771	0.22097	29.7767	0.17873
	28.0424	0.11901	29.9172	0.11986	30.1611	0.38679	30.2242	0.23543	29.8232	0.16584
	28.0861	0.02418	29.9638	0.1012	30.2081	0.36823	30.2713	0.16127	29.8696	0.17417
	28.1297	0.05285	30.0104	0.08033	30.255	0.37656	30.3183	0.18522	29.916	0.14451
	28.1734	0.06371	30.057	0.14001	30.302	0.42149	30.3654	0.17477	29.9625	0.13573
	28.2171	0.07038	30.1035	0.18751	30.349	0.46634	30.4124	0.18001	30.0089	0.14288
	28.2607	0.05293	30.1501	0.18801	30.3959	0.465	30.4595	0.15268	30.0553	0.16163
	28.3044	0.04717	30.1967	0.17912	30.4429	0.42259	30.5065	0.16679	30.1018	0.16703
	28.348	0.0493	30.2433	0.1757	30.4898	0.42263	30.5536	0.21432	30.1482	0.19179
	28.3917	0.05925	30.2899	0.16793	30.5368	0.37498	30.6007	0.20374	30.1946	0.19676
	28.4354	0.06297	30.3364	0.14712	30.5838	0.35918	30.6477	0.18884	30.2411	0.18189
	28.479	0.04152	30.383	0.15553	30.6307	0.38311	30.6948	0.15515	30.2875	0.16061
	28.5227	0.03951	30.4296	0.15526	30.6777	0.37301	30.7418	0.13372	30.3339	0.19604
	28.5663	0.04442	30.4762	0.12647	30.7246	0.37411	30.7889	0.14064	30.3804	0.15086
	28.61	0.04359	30.5228	0.07819	30.7716	0.37712	30.8359	0.16943	30.4268	0.16649
	28.6537	0.04331	30.5693	0.10255	30.8186	0.38917	30.883	0.17652	30.4732	0.17667
	28.6973	0.03691	30.6159	0.11706	30.8655	0.3935	30.9301	0.2004	30.5197	0.20562
	28.741	0.07614	30.6625	0.09589	30.9125	0.38803	30.9771	0.1809	30.5661	0.20448
	28.7846	0.09033	30.7091	0.09891	30.9594	0.35871	31.0242	0.14987	30.6125	0.21376
	28.8283	0.08488	30.7557	0.0858	31.0064	0.35161	31.0712	0.18862	30.659	0.19911
	28.872	0.08074	30.8022	0.10926	31.0533	0.34774	31.1183	0.17512	30.7054	0.18394
	28.9156	0.0759	30.8488	0.06388	31.1003	0.31177	31.1653	0.15033	30.7518	0.17105
	28.9593	0.07103	30.8954	0.04766	31.1473	0.29476	31.2124	0.22987	30.7983	0.16272
	29.003	0.12157	30.942	0.08096	31.1942	0.35137	31.2595	0.23483	30.8447	0.13397
	29.0466	0.0797	30.9885	0.10514	31.2412	0.41474	31.3065	0.22677	30.8911	0.14359
	29.0903	0.05977	31.0351	0.11101	31.2881	0.38902	31.3536	0.20101	30.9376	0.17274
	29.1339	0.05598	31.0817	0.13081	31.3351	0.37016	31.4006	0.21087	30.984	0.17482
	29.1776	0.06077	31.1283	0.12682	31.3821	0.35895	31.4477	0.21353	31.0304	0.14956
	29.2213	0.08314	31.1749	0.11637	31.429	0.35625	31.4947	0.20059	31.0769	0.14362
	29.2649	0.08739	31.2214	0.08763	31.476	0.34205	31.5418	0.20868	31.1233	0.15837
	29.3086	0.10234	31.268	0.08117	31.5229	0.3369	31.5889	0.2174	31.1697	0.17643
	29.3522	0.0845	31.3146	0.07449	31.5699	0.34392	31.6359	0.26485	31.2162	0.18497
	29.3959	0.08763	31.3612	0.06314	31.6169	0.36053	31.683	0.24511	31.2626	0.17267
	29.4396	0.06603	31.4078	0.05547	31.6638	0.35349	31.73	0.2392	31.309	0.20605
	29.4832	0.08294	31.4543	0.07478	31.7108	0.35117	31.7771	0.24392	31.3555	0.19284
	29.5269	0.05444	31.5009	0.1184	31.7577	0.36958	31.8241	0.25399	31.4019	0.18408
	29.5705	0.05576	31.5475	0.11217	31.8047	0.37925	31.8712	0.25272	31.4483	0.17057
	29.6142	0.0977	31.5941	0.07898	31.8517	0.39655	31.9183	0.23907	31.4948	0.13817
	29.6579	0.05247	31.6407	0.07815	31.8986	0.37162	31.9653	0.2357	31.5412	0.11834
	29.7015	0.10526	31.6872	0.10823	31.9456	0.33657	32.0124	0.17614	31.5876	0.10965
	29.7452	0.075	31.7338	0.14012	31.9925	0.3368	32.0594	0.18986	31.6341	0.13852
	29.7888	0.02465	31.7804	0.16042	32.0395	0.36874	32.1065	0.19973	31.6805	0.13965
	29.8325	0.04974	31.827	0.14956	32.0864	0.39726	32.1535	0.1779	31.7269	0.14032
	29.8762	0.05651	31.8736	0.11274	32.1334	0.39483	32.2006	0.17423	31.7734	0.12101
	29.9198	0.07136	31.9201	0.1158	32.1804	0.37585	32.2477	0.15293	31.8198	0.12654
	29.9635	0.09914	31.9667	0.12315	32.2273	0.36456	32.2947	0.17326	31.8662	0.12167
	30.0071	0.09145	32.0133	0.09815	32.2743	0.36587	32.3418	0.2151	31.9127	0.13229
	30.0508	0.11068	32.0599	0.09625	32.3212	0.36716	32.3888	0.20878	31.9591	0.16161
	30.0945	0.08632	32.1064	0.09553	32.3682	0.39638	32.4359	0.20733	32.0055	0.15755
	30.1381	0.08036	32.153	0.0833	32.4152	0.38806	32.4829	0.16624	32.0519	0.14382
	30.1818	0.09012	32.1996	0.0734	32.4621	0.4008	32.53	0.14217	32.0984	0.07879
	30.2254	0.09659	32.2462	0.05609	32.5091	0.4067	32.5771	0.18143	32.1448	0.13646
	30.2691	0.05805	32.2928	0.09028	32.556	0.4112	32.6241	0.2155	32.1912	0.1559
	30.3128	0.03536	32.3393	0.07465	32.603	0.41323	32.6712	0.23028	32.2377	0.15946
	30.3564	0.03773	32.3859	0.08936	32.65	0.39293	32.7182	0.24445	32.2841	0.14266
	30.4001	0.04808	32.4325	0.08383	32.6969	0.35858	32.7653	0.22939	32.3305	0.15055
	30.4437	0.05068	32.4791	0.06043	32.7439	0.36994	32.8123	0.20202	32.377	0.18867
	30.4874	0.07029	32.5257	0.04567	32.7908	0.35674	32.8594	0.17636	32.4234	0.20451
	30.5311	0.07752	32.5722	0.01136	32.8378	0.3076	32.9065	0.18579	32.4698	0.1768
	30.5747	0.11853	32.6188	0.05907	32.8848	0.35451	32.9535	0.2308	32.5163	0.17227
	30.6184	0.06898	32.6654	0.0974	32.9317	0.39218	33.0006	0.20152	32.5627	0.16762
	30.662	0.06027	32.712	0.08916	32.9787	0.38151	33.0476	0.18343	32.6091	0.15594
	30.7057	0.09255	32.7586	0.09707	33.0256	0.36235	33.0947	0.20055	32.6556	0.13449
	30.7494	0.12395	32.8051	0.09901	33.0726	0.40136	33.1417	0.19876	32.702	0.11115
	30.793	0.12552	32.8517	0.09132	33.1195	0.38437	33.1888	0.21942	32.7484	0.1041
	30.8367	0.11858	32.8983	0.07752	33.1665	0.37882	33.2359	0.16766	32.7949	0.10633
	30.8803	0.13183	32.9449	0.10018	33.2135	0.36549	33.2829	0.18123	32.8413	0.10953
	30.924	0.11507	32.9915	0.08734	33.2604	0.37669	33.33	0.20067	32.8877	0.11309
	30.9677	0.1126	33.038	0.0901	33.3074	0.34415	33.377	0.20805	32.9342	0.13981
	31.0113	0.1068	33.0846	0.06965	33.3543	0.34828	33.4241	0.21097	32.9806	0.10852
	31.055	0.08415	33.1312	0.07476	33.4013	0.37145	33.4711	0.21542	33.027	0.15957
	31.0986	0.07084	33.1778	0.14514	33.4483	0.36955	33.5182	0.21831	33.0735	0.18106
	31.1423	0.06244	33.2244	0.12438	33.4952	0.36007	33.5653	0.19726	33.1199	0.18669
	31.186	0.0727	33.2709	0.08251	33.5422	0.32767	33.6123	0.19152	33.1663	0.15881
	31.2296	0.07285	33.3175	0.07985	33.5891	0.35759	33.6594	0.18837	33.2128	0.15023
	31.2733	0.06615	33.3641	0.10882	33.6361	0.38243	33.7064	0.1534	33.2592	0.14152
	31.317	0.07731	33.4107	0.12642	33.6831	0.38486	33.7535	0.19753	33.3056	0.16172
	31.3606	0.05264	33.4572	0.09721	33.73	0.398	33.8005	0.21207	33.3521	0.17571
	31.4043	0.04121	33.5038	0.12792	33.777	0.44055	33.8476	0.18688	33.3985	0.17849
	31.4479	0.07281	33.5504	0.16278	33.8239	0.43929	33.8947	0.17575	33.4449	0.18462
	31.4916	0.0419	33.597	0.16359	33.8709	0.42067	33.9417	0.16293	33.4914	0.15136
	31.5353	0.03537	33.6436	0.14295	33.9178	0.39659	33.9888	0.14764	33.5378	0.1568
	31.5789	0.04471	33.6901	0.1438	33.9648	0.42133	34.0358	0.16426	33.5842	0.1557
	31.6226	0.04793	33.7367	0.1343	34.0118	0.41679	34.0829	0.18546	33.6307	0.13995
	31.6662	0.03854	33.7833	0.13909	34.0587	0.36399	34.1299	0.17777	33.6771	0.14702
	31.7099	0.05253	33.8299	0.13849	34.1057	0.37674	34.177	0.1788	33.7235	0.15948
	31.7536	0.05946	33.8765	0.1236	34.1526	0.37414	34.2241	0.1778	33.77	0.09813
	31.7972	0.04596	33.923	0.10194	34.1996	0.37156	34.2711	0.16695	33.8164	0.08304
	31.8409	0.0331	33.9696	0.09312	34.2466	0.35678	34.3182	0.16983	33.8628	0.15283
	31.8845	0.04854	34.0162	0.07308	34.2935	0.33205	34.3652	0.1615	33.9093	0.15922
	31.9282	0.03195	34.0628	0.1003	34.3405	0.33133	34.4123	0.13988	33.9557	0.17475
	31.9719	0.02052	34.1094	0.11294	34.3874	0.33239	34.4594	0.16069	34.0021	0.17829
	32.0155	0.02985	34.1559	0.09465	34.4344	0.32065	34.5064	0.18202	34.0486	0.17723
	32.0592	0.04345	34.2025	0.09758	34.4814	0.30895	34.5535	0.20632	34.095	0.14473
	32.1028	0.0621	34.2491	0.05599	34.5283	0.21294	34.6005	0.19866	34.1414	0.14199
	32.1465	0.0471	34.2957	0.06711	34.5753	0.29387	34.6476	0.25107	34.1879	0.13879
	32.1902	0.08949	34.3423	0.06883	34.6222	0.32876	34.6946	0.2199	34.2343	0.13649
	32.2338	0.10107	34.3888	0.06971	34.6692	0.31296	34.7417	0.21354	34.2807	0.10559
	32.2775	0.0857	34.4354	0.06946	34.7162	0.30267	34.7887	0.20198	34.3272	0.16265
	32.3211	0.06949	34.482	0.0761	34.7631	0.32863	34.8358	0.227	34.3736	0.15781
	32.3648	0.06148	34.5286	0.02923	34.8101	0.33899	34.8829	0.22455	34.42	0.13219
	32.4085	0.05114	34.5752	0.0365	34.857	0.347	34.9299	0.21692	34.4665	0.15037
	32.4521	0.07674	34.6217	0.06274	34.904	0.32676	34.977	0.19685	34.5129	0.18077
	32.4958	0.06442	34.6683	0.11661	34.951	0.30121	35.024	0.18344	34.5593	0.19872
	32.5394	0.0705	34.7149	0.13323	34.9979	0.31944	35.0711	0.17797	34.6058	0.16962
	32.5831	0.06668	34.7615	0.11239	35.0449	0.31589	35.1182	0.20447	34.6522	0.16442
	32.6268	0.03565	34.8081	0.10328	35.0918	0.3496	35.1652	0.18737	34.6986	0.17115
	32.6704	0.0542	34.8546	0.09854	35.1388	0.33935	35.2123	0.19377	34.7451	0.22108
	32.7141	0.05063	34.9012	0.09706	35.1857	0.36368	35.2593	0.17671	34.7915	0.20889
	32.7577	0.07229	34.9478	0.09563	35.2327	0.36265	35.3064	0.17597	34.8379	0.21189
	32.8014	0.0752	34.9944	0.11228	35.2797	0.34491	35.3534	0.18154	34.8844	0.18683
	32.8451	0.0137	35.0409	0.10451	35.3266	0.34868	35.4005	0.17351	34.9308	0.18087
	32.8887	0.03215	35.0875	0.08264	35.3736	0.35457	35.4476	0.18858	34.9772	0.17161
	32.9324	0.06074	35.1341	0.08522	35.4205	0.33419	35.4946	0.21696	35.0237	0.15438
	32.976	0.03518	35.1807	0.11443	35.4675	0.3945	35.5417	0.26748	35.0701	0.14965
	33.0197	0.05443	35.2273	0.14914	35.5145	0.39766	35.5887	0.25921	35.1165	0.14106
	33.0634	0.07836	35.2738	0.11752	35.5614	0.41372	35.6358	0.22237	35.163	0.12215
	33.107	0.06919	35.3204	0.0834	35.6084	0.39674	35.6828	0.23544	35.2094	0.14331
	33.1507	0.06517	35.367	0.10769	35.6553	0.38774	35.7299	0.22205	35.2558	0.14731
	33.1943	0.01182	35.4136	0.09713	35.7023	0.37552	35.777	0.18631	35.3022	0.11996
	33.238	0.00431	35.4602	0.0896	35.7493	0.40249	35.824	0.1563	35.3487	0.13253
	33.2817	0.00368	35.5067	0.09315	35.7962	0.42106	35.8711	0.17963	35.3951	0.10141
	33.3253	0.03026	35.5533	0.09027	35.8432	0.38181	35.9181	0.1744	35.4416	0.09654
	33.369	0.05279	35.5999	0.09024	35.8901	0.41037	35.9652	0.18487	35.488	0.03552
	33.4126	0.06899	35.6465	0.08043	35.9371	0.38996	36.0122	0.19346	35.5344	0.03363
	33.4563	0.0798	35.6931	0.06247	35.984	0.36299	36.0593	0.21351	35.5808	0.06499
	33.5	0.05327	35.7396	0.08531	36.031	0.35631	36.1064	0.18803	35.6273	0.09524
	33.5436	0.05167	35.7862	0.07023	36.078	0.38459	36.1534	0.17748	35.6737	0.10811
	33.5873	0.03252	35.8328	0.05	36.1249	0.37333	36.2005	0.18898	35.7201	0.10552
	33.631	0.05363	35.8794	0.06768	36.1719	0.32649	36.2475	0.17872	35.7666	0.12103
	33.6746	0.0473	35.926	0.07508	36.2188	0.31469	36.2946	0.1825	35.813	0.12101
	33.7183	0.05412	35.9725	0.00272	36.2658	0.29049	36.3416	0.21262	35.8594	0.13495
	33.7619	0.06982	36.0191	0.02018	36.3128	0.36089	36.3887	0.21011	35.9059	0.12781
	33.8056	0.09723	36.0657	0.06667	36.3597	0.35884	36.4358	0.22605	35.9523	0.13659
	33.8493	0.0978	36.1123	0.04894	36.4067	0.3414	36.4828	0.18062	35.9987	0.14203
	33.8929	0.11135	36.1589	0.03803	36.4536	0.36762	36.5299	0.19148	36.0452	0.07729
	33.9106	0.07957	36.1768	0.00343	36.4716	0.30079	36.5478	0.19048	36.0631	0.03993
	33.9282	4.5076	36.1947	6.49129	36.4896	9.61767	36.5658	1.02673	36.081	5.82474
	33.9459	12.4139	36.2126	14.5867	36.5075	17.8009	36.5838	11.7411	36.0989	13.554
	33.9636	19.5037	36.2306	21.3084	36.5255	23.828	36.6018	19.8324	36.1168	20.4003
	33.9813	24.7953	36.2485	26.1404	36.5435	27.9026	36.6197	25.3778	36.1348	25.4664
	33.9989	28.4112	36.2664	29.363	36.5614	30.5207	36.6377	28.9702	36.1527	28.9018
	34.0166	30.7577	36.2844	31.4168	36.5794	32.1468	36.6557	31.2147	36.1706	31.1144
	34.0343	32.2286	36.3023	32.6854	36.5973	33.1332	36.6736	32.5815	36.1885	32.4917
	34.0519	33.1286	36.3202	33.4519	36.6153	33.7207	36.6916	33.3982	36.2064	33.3284
	34.0696	33.6694	36.3381	33.9072	36.6333	34.0659	36.7096	33.879	36.2243	33.8277
	34.0873	33.9896	36.3561	34.1741	36.6512	34.2663	36.7276	34.1588	36.2423	34.1214
	34.1049	34.1773	36.374	34.329	36.6692	34.3817	36.7455	34.3201	36.2602	34.2923
	34.1226	34.0494	36.3919	34.2482	36.6872	34.4476	36.7635	34.4124	36.2781	32.2732
	34.1403	31.8416	36.4099	32.1528	36.7051	34.1847	36.7815	34.4648	36.296	29.1134
	34.1579	28.4167	36.4278	28.6953	36.7231	31.8498	36.7995	34.4944	36.3139	24.6417
	34.1756	24.0113	36.4457	24.6753	36.7411	28.4692	36.8174	33.0303	36.3318	20.6918
	34.1933	20.3117	36.4636	20.6286	36.759	24.3876	36.8354	30.2644	36.3498	16.9607
	34.2109	16.2108	36.4816	16.9681	36.777	20.3806	36.8534	26.7676	36.3677	13.6803
	34.2286	12.9727	36.4995	13.7734	36.7949	16.7661	36.8713	23.082	36.3856	10.8968
	34.2463	10.4415	36.5174	11.1434	36.8129	13.5852	36.8893	19.5689	36.4035	8.66956
	34.2639	8.40421	36.5354	8.9549	36.8309	10.9162	36.9073	16.3512	36.4214	6.85682
	34.2816	6.80231	36.5533	7.25082	36.8488	8.71696	36.9253	13.5859	36.4393	5.4716
	34.2993	5.49826	36.5712	5.85098	36.8668	6.95074	36.9432	11.2225	36.4573	4.32989
	34.3169	4.49177	36.5892	4.80096	36.8848	5.52954	36.9612	9.31583	36.4752	3.53227
	34.3346	3.69795	36.6071	3.89242	36.9027	4.42146	36.9792	7.70368	36.4931	2.84735
	34.3523	3.04193	36.625	3.24669	36.9207	3.56208	36.9972	6.38103	36.511	2.39337
	34.37	2.5906	36.6429	2.72152	36.9387	2.89539	37.0151	5.26508	36.5289	1.97298
	34.3876	2.14417	36.6609	2.31843	36.9566	2.39421	37.0331	4.38203	36.5468	1.72041
	34.4053	1.87436	36.6788	1.99035	36.9746	2.02511	37.0511	3.6668	36.5648	1.4683
	34.423	1.57696	36.6967	1.73047	36.9925	1.68297	37.069	3.10123	36.5827	1.28516
	34.4406	1.4325	36.7147	1.53281	37.0105	1.38563	37.087	2.63112	36.6006	1.13995
	34.4583	1.2057	36.7326	1.37425	37.0285	1.19704	37.105	2.26214	36.6185	1.02474
	34.476	1.10068	36.7505	1.22746	37.0464	1.08249	37.123	1.99879	36.6364	0.94103
	34.4936	0.95608	36.7684	1.10831	37.0644	1.00512	37.1409	1.79391	36.6543	0.88175
	34.5113	0.87282	36.7864	1.01556	37.0824	0.93589	37.1589	1.58916	36.6723	0.8182
	34.529	0.81994	36.8043	0.95931	37.1003	0.87672	37.1769	1.4025	36.6902	0.76445
	34.5466	0.7782	36.8222	0.91629	37.1183	0.82242	37.1949	1.24207	36.7081	0.69786
	34.5643	0.72525	36.8402	0.87832	37.1363	0.7846	37.2128	1.12202	36.726	0.65611
	34.582	0.67191	36.8581	0.83196	37.1542	0.74743	37.2308	0.99804	36.7439	0.63395
	34.5996	0.61547	36.876	0.78249	37.1722	0.71968	37.2488	0.90894	36.7618	0.62151
	34.6173	0.59198	36.894	0.73085	37.1901	0.65811	37.2667	0.84418	36.7798	0.61455
	34.635	0.56386	36.9119	0.67168	37.2081	0.61412	37.2847	0.78924	36.7977	0.59451
	34.6526	0.54532	36.9298	0.62067	37.2261	0.61041	37.3027	0.74453	36.8156	0.56956
	34.6703	0.51841	36.9477	0.59657	37.244	0.58696	37.3207	0.70503	36.8335	0.5329
	34.688	0.49952	36.9657	0.60014	37.262	0.56272	37.3386	0.66632	36.8514	0.49644
	34.7057	0.48242	36.9836	0.59719	37.28	0.54547	37.3566	0.63609	36.8693	0.47521
	34.7233	0.47925	37.0015	0.57594	37.2979	0.53942	37.3746	0.61917	36.8873	0.46112
	34.741	0.46961	37.0195	0.54548	37.3159	0.53118	37.3926	0.59946	36.9052	0.44477
	34.7587	0.47227	37.0374	0.51105	37.3339	0.50516	37.4105	0.56705	36.9231	0.43745
	34.7763	0.45444	37.0553	0.48376	37.3518	0.48805	37.4285	0.51761	36.941	0.42714
	34.794	0.41876	37.0732	0.47393	37.3698	0.4858	37.4465	0.45834	36.9589	0.41005
	34.8117	0.38854	37.0912	0.43965	37.3877	0.47973	37.4644	0.3931	36.9768	0.39553
	34.8293	0.35931	37.1091	0.39204	37.4057	0.46117	37.4824	0.37032	36.9948	0.37554
	34.847	0.34153	37.127	0.3793	37.4237	0.4644	37.5004	0.396	37.0127	0.36528
	34.8647	0.3415	37.145	0.39533	37.4416	0.47427	37.5184	0.40081	37.0306	0.3324
	34.8823	0.36693	37.1629	0.42951	37.4596	0.45557	37.5363	0.39486	37.0485	0.31348
	34.9	0.43312	37.1808	0.43934	37.4776	0.42218	37.5543	0.39547	37.0664	0.32364
	34.9177	0.45208	37.1987	0.43463	37.4955	0.40877	37.5723	0.41159	37.0843	0.33527
	34.9353	0.41734	37.2167	0.43205	37.5135	0.41276	37.5903	0.41625	37.1022	0.33384
	34.953	0.3915	37.2346	0.4175	37.5315	0.41235	37.6082	0.40604	37.1202	0.3254
	34.9707	0.3663	37.2525	0.40885	37.5494	0.40859	37.6262	0.40043	37.1381	0.32644
	34.9883	0.343	37.2705	0.38379	37.5674	0.39808	37.6442	0.39771	37.156	0.33187
	35.006	0.33899	37.2884	0.35212	37.5853	0.39068	37.6621	0.39211	37.1739	0.33353
	35.0237	0.33942	37.3063	0.35444	37.6033	0.37421	37.6801	0.40116	37.1918	0.35391
	35.0414	0.31672	37.3242	0.35115	37.6213	0.35497	37.6981	0.40514	37.2098	0.40852
	35.059	0.303	37.3422	0.3596	37.6392	0.34873	37.7161	0.39748	37.2277	0.40563
	35.0767	0.28822	37.3601	0.39962	37.6572	0.35097	37.734	0.391	37.2456	0.36168
	35.0944	0.2558	37.378	0.41342	37.6752	0.36945	37.752	0.37053	37.2635	0.3237
	35.112	0.25594	37.396	0.40988	37.6931	0.36812	37.77	0.33738	37.2814	0.29042
	35.1297	0.26835	37.4139	0.40234	37.7111	0.35549	37.788	0.30658	37.2993	0.28454
	35.1474	0.28145	37.4318	0.38132	37.7291	0.35012	37.8059	0.2919	37.3172	0.29302
	35.165	0.28385	37.4498	0.34372	37.747	0.35129	37.8239	0.29744	37.3352	0.27527
	35.1827	0.27358	37.4677	0.32741	37.765	0.34012	37.8419	0.28531	37.3531	0.23811
	35.2004	0.254	37.4856	0.34547	37.7829	0.32577	37.8598	0.26444	37.371	0.22136
	35.218	0.23816	37.5035	0.35797	37.8009	0.31793	37.8778	0.25791	37.3889	0.22531
	35.2357	0.22016	37.5215	0.33237	37.8189	0.30676	37.8958	0.25186	37.4068	0.23505
	35.2534	0.20892	37.5394	0.32821	37.8368	0.29287	37.9138	0.24781	37.4247	0.24814
	35.271	0.20608	37.5573	0.32246	37.8548	0.31142	37.9317	0.26009	37.4427	0.25489
	35.2887	0.20597	37.5753	0.29287	37.8728	0.33634	37.9497	0.28132	37.4606	0.25876
	35.3064	0.21114	37.5932	0.29156	37.8907	0.32256	37.9677	0.30298	37.4785	0.24654
	35.324	0.22537	37.6111	0.29457	37.9087	0.29801	37.9856	0.30445	37.4964	0.22022
	35.3417	0.24208	37.629	0.29554	37.9267	0.2951	38.0036	0.286	37.5143	0.21583
	35.3594	0.23913	37.647	0.28833	37.9446	0.31511	38.0216	0.26051	37.5322	0.21862
	35.377	0.23546	37.6649	0.30114	37.9626	0.36318	38.0396	0.22593	37.5502	0.2261
	35.3947	0.23585	37.6828	0.35077	37.9805	0.36926	38.0575	0.19287	37.5681	0.227
	35.4124	0.23144	37.7008	0.38578	37.9985	0.34977	38.0755	0.16417	37.586	0.20667
	35.43	0.21921	37.7187	0.3623	38.0165	0.34734	38.0935	0.18101	37.6039	0.19125
	35.4477	0.206	37.7366	0.32926	38.0344	0.32985	38.1115	0.21518	37.6218	0.19061
	35.4654	0.19543	37.7546	0.31778	38.0524	0.31659	38.1294	0.20166	37.6397	0.20603
	35.4831	0.182	37.7725	0.31787	38.0704	0.30773	38.1474	0.17901	37.6577	0.21943
	35.5007	0.16271	37.7904	0.31568	38.0883	0.31073	38.1654	0.17993	37.6756	0.22926
	35.5184	0.15517	37.8083	0.27363	38.1063	0.28766	38.1833	0.16646	37.6935	0.23147
	35.5361	0.16829	37.8263	0.25607	38.1243	0.24261	38.2013	0.16774	37.7114	0.2081
	35.5537	0.1848	37.8442	0.25962	38.1422	0.22786	38.2193	0.17488	37.7293	0.17725
	35.5714	0.19451	37.8621	0.2486	38.1602	0.21379	38.2373	0.17548	37.7472	0.16945
	35.5891	0.17879	37.8801	0.23634	38.1781	0.20249	38.2552	0.16852	37.7652	0.14871
	35.6067	0.15306	37.898	0.22539	38.1961	0.19972	38.2732	0.15689	37.7831	0.14955
	35.6244	0.14137	37.9159	0.21499	38.2141	0.19953	38.2912	0.15559	37.801	0.15545
	35.6421	0.13417	37.9338	0.2169	38.232	0.20328	38.3092	0.1663	37.8189	0.15317
	35.6597	0.12984	37.9518	0.21278	38.25	0.2124	38.3271	0.17845	37.8368	0.13799
	35.6774	0.14369	37.9697	0.21095	38.268	0.22856	38.3451	0.18405	37.8547	0.12298
	35.6951	0.1548	37.9876	0.20185	38.2859	0.2325	38.3631	0.18693	37.8727	0.1155
	35.7127	0.15002	38.0056	0.19784	38.3039	0.22786	38.381	0.16922	37.8906	0.12343
	35.7304	0.12817	38.0235	0.20975	38.3219	0.23521	38.399	0.1587	37.9085	0.14622
	35.7481	0.10473	38.0414	0.21065	38.3398	0.23334	38.417	0.17829	37.9264	0.1501
	35.7657	0.0957	38.0594	0.22131	38.3578	0.2111	38.435	0.18392	37.9443	0.15905
	35.7834	0.10474	38.0773	0.22372	38.3757	0.18219	38.4529	0.17913	37.9622	0.18057
	35.8011	0.13546	38.0952	0.22353	38.3937	0.18858	38.4709	0.17254	37.9802	0.17676
	35.8188	0.15743	38.1131	0.2257	38.4117	0.19573	38.4889	0.15592	37.9981	0.16673
	35.8364	0.13389	38.1311	0.2239	38.4296	0.20201	38.5069	0.142	38.016	0.16367
	35.8541	0.11422	38.149	0.2202	38.4476	0.21032	38.5248	0.147	38.0339	0.15562
	35.8718	0.12041	38.1669	0.22647	38.4656	0.21688	38.5428	0.13609	38.0518	0.14562
	35.8894	0.11276	38.1849	0.22893	38.4835	0.2077	38.5608	0.13002	38.0697	0.13588
	35.9071	0.10547	38.2028	0.21771	38.5015	0.17964	38.5787	0.14778	38.0877	0.12119
	35.9248	0.09989	38.2207	0.20101	38.5195	0.17038	38.5967	0.13863	38.1056	0.117
	35.9424	0.07561	38.2386	0.19558	38.5374	0.16859	38.6147	0.1284	38.1235	0.11808
	35.9601	0.06739	38.2566	0.20275	38.5554	0.16045	38.6327	0.1357	38.1414	0.09277
	35.9778	0.06241	38.2745	0.20516	38.5733	0.15822	38.6506	0.13129	38.1593	0.03271
	35.9954	0.07001	38.2924	0.19631	38.5913	0.15726	38.6686	0.13719	38.1772	0.02485
	36.0131	0.07132	38.3104	0.20583	38.6093	0.17811	38.6866	0.13795	38.1952	0.06967
	36.0308	0.07172	38.3283	0.21088	38.6272	0.18884	38.7046	0.14578	38.2131	0.07464
	36.0484	0.08113	38.3462	0.212	38.6452	0.201	38.7225	0.15326	38.231	0.09778
	36.0661	0.09319	38.3641	0.21437	38.6632	0.21215	38.7405	0.13711	38.2489	0.09098
	36.0838	0.09077	38.3821	0.21493	38.6811	0.21934	38.7585	0.12747	38.2668	0.0813
	36.1014	0.0957	38.4	0.21074	38.6991	0.21671	38.7764	0.13841	38.2847	0.08263
	36.1191	0.11405	38.4179	0.20549	38.7171	0.21017	38.7944	0.15709	38.3027	0.08797
	36.1368	0.10595	38.4359	0.20488	38.735	0.20403	38.8124	0.16482	38.3206	0.09735
	36.1544	0.09246	38.4538	0.1977	38.753	0.20709	38.8304	0.19662	38.3385	0.09351
	36.1721	0.09328	38.4717	0.19505	38.7709	0.212	38.8483	0.27257	38.3564	0.08105
	36.1898	0.08295	38.4897	0.20761	38.7889	0.21631	38.8663	0.27504	38.3743	0.0841
	36.2075	0.09284	38.5076	0.21923	38.8069	0.20997	38.8843	0.23315	38.3922	0.10314
	36.2251	0.12228	38.5255	0.20197	38.8248	0.19382	38.9023	0.20544	38.4102	0.10817
	36.2428	0.12524	38.5434	0.20936	38.8428	0.18636	38.9202	0.18045	38.4281	0.11937
	36.2605	0.12573	38.5614	0.19859	38.8608	0.17363	38.9382	0.16549	38.446	0.12802
	36.2781	0.12794	38.5793	0.17343	38.8787	0.1565	38.9562	0.15046	38.4639	0.12345
	36.2958	0.12971	38.5972	0.16164	38.8967	0.13305	38.9741	0.14556	38.4818	0.12471
	36.3135	0.13496	38.6152	0.15022	38.9147	0.08988	38.9921	0.1395	38.4997	0.12227
	36.3311	0.13898	38.6331	0.13115	38.9326	0.06096	39.0101	0.12998	38.5177	0.11035
	36.3488	0.13774	38.651	0.11617	38.9506	0.06739	39.0281	0.11749	38.5356	0.09802
	36.3665	0.12232	38.6689	0.12456	38.9685	0.06742	39.046	0.11167	38.5535	0.08959
	36.3841	0.11282	38.6869	0.13036	38.9865	0.07222	39.064	0.12728	38.5714	0.09048
	36.4018	0.10188	38.7048	0.10452	39.0045	0.08557	39.082	0.14688	38.5893	0.09855
	36.4195	0.08861	38.7227	0.1152	39.0224	0.09757	39.1	0.1301	38.6072	0.11091
	36.4371	0.07752	38.7407	0.13271	39.0404	0.1113	39.1179	0.09338	38.6252	0.12179
	36.4548	0.05297	38.7586	0.09573	39.0584	0.11636	39.1359	0.08886	38.6431	0.09952
	36.4725	0.03581	38.7765	0.10302	39.0763	0.12994	39.1539	0.09559	38.661	0.09493
	36.4901	0.04229	38.7945	0.11328	39.0943	0.13309	39.1718	0.10478	38.6789	0.12259
	36.5078	0.05077	38.8124	0.13544	39.1123	0.12129	39.1898	0.11198	38.6968	0.13102
	36.5255	0.05289	38.8303	0.15115	39.1302	0.10779	39.2078	0.1063	38.7147	0.12533
	36.5432	0.05928	38.8482	0.14224	39.1482	0.10242	39.2258	0.10019	38.7327	0.10844
	36.5608	0.05299	38.8662	0.13941	39.1661	0.10161	39.2437	0.09561	38.7506	0.09035
	36.5785	0.07305	38.8841	0.13955	39.1841	0.10224	39.2617	0.11757	38.7685	0.07687
	36.5962	0.12451	38.902	0.13634	39.2021	0.09219	39.2797	0.10857	38.7864	0.06345
	36.6138	0.16642	38.92	0.13663	39.22	0.09662	39.2976	0.09745	38.8043	0.06635
	36.6315	0.15505	38.9379	0.11669	39.238	0.08668	39.3156	0.08317	38.8222	0.07356
	36.6492	0.14975	38.9558	0.10648	39.256	0.0766	39.3336	0.05631	38.8401	0.08352
	36.6668	0.15148	38.9737	0.09993	39.2739	0.10267	39.3516	0.03387	38.8581	0.07643
	36.6845	0.14018	38.9917	0.07554	39.2919	0.11559	39.3695	0.02387	38.876	0.05816
	36.7022	0.1258	39.0096	0.09428	39.3099	0.11912	39.3875	0.0584	38.8939	0.05974
	36.7198	0.11373	39.0275	0.1208	39.3278	0.11065	39.4055	0.09653	38.9118	0.1022
	36.7375	0.09303	39.0455	0.13408	39.3458	0.09558	39.4235	0.10518	38.9297	0.17438
	36.7552	0.08351	39.0634	0.13311	39.3637	0.08207	39.4414	0.09635	38.9476	0.18136
	36.7728	0.08282	39.0813	0.13238	39.3817	0.08042	39.4594	0.08419	38.9656	0.16687
	36.7905	0.07477	39.0993	0.13417	39.3997	0.09795	39.4774	0.08568	38.9835	0.13603
	36.8082	0.08288	39.1172	0.12969	39.4176	0.11309	39.4953	0.08182	39.0014	0.10964
	36.8258	0.10064	39.1351	0.12693	39.4356	0.11217	39.5133	0.07815	39.0193	0.10548
	36.8435	0.10916	39.153	0.14099	39.4536	0.11452	39.5313	0.08993	39.0372	0.113
	36.8612	0.10146	39.171	0.16061	39.4715	0.12126	39.5493	0.10546	39.0551	0.12206
	36.8788	0.08933	39.1889	0.14595	39.4895	0.11348	39.5672	0.11723	39.0731	0.12951
	36.8965	0.08443	39.2068	0.13405	39.5075	0.10077	39.5852	0.11217	39.091	0.13485
	36.9142	0.0817	39.2248	0.15484	39.5254	0.10098	39.6032	0.10961	39.1089	0.11773
	36.9319	0.08157	39.2427	0.14632	39.5434	0.09654	39.6212	0.10908	39.1268	0.08644
	36.9495	0.07158	39.2606	0.14458	39.5613	0.10119	39.6391	0.10227	39.1447	0.07413
	36.9672	0.07338	39.2785	0.15079	39.5793	0.11497	39.6571	0.10564	39.1626	0.08222
	36.9849	0.08123	39.2965	0.1542	39.5973	0.11549	39.6751	0.10717	39.1806	0.08539
	37.0025	0.07821	39.3144	0.1508	39.6152	0.10282	39.693	0.08467	39.1985	0.08792
	37.0202	0.09148	39.3323	0.12922	39.6332	0.09776	39.711	0.0799	39.2164	0.09328
	37.0379	0.09392	39.3503	0.119	39.6512	0.12901	39.729	0.09324	39.2343	0.09849
	37.0555	0.08504	39.3682	0.12083	39.6691	0.17818	39.747	0.10253	39.2522	0.11288
	37.0732	0.08048	39.3861	0.11452	39.6871	0.18526	39.7649	0.11923	39.2701	0.12001
	37.0909	0.07741	39.404	0.16048	39.7051	0.16345	39.7829	0.09547	39.2881	0.11971
	37.1085	0.07544	39.422	0.19414	39.723	0.14514	39.8009	0.07553	39.306	0.1105
	37.1262	0.07421	39.4399	0.15767	39.741	0.14594	39.8189	0.08762	39.3239	0.09263
	37.1439	0.06803	39.4578	0.1407	39.7589	0.16951	39.8368	0.09789	39.3418	0.09234
	37.1615	0.05278	39.4758	0.15473	39.7769	0.16641	39.8548	0.10221	39.3597	0.0962
	37.1792	0.04989	39.4937	0.18932	39.7949	0.16634	39.8728	0.09236	39.3776	0.10956
	37.1969	0.06017	39.5116	0.19874	39.8128	0.16658	39.8907	0.08971	39.3956	0.13082
	37.2145	0.0631	39.5295	0.18769	39.8308	0.14766	39.9087	0.09928	39.4135	0.13698
	37.2322	0.06119	39.5475	0.15745	39.8488	0.11849	39.9267	0.08426	39.4314	0.12933
	37.2499	0.05032	39.5654	0.12813	39.8667	0.09844	39.9447	0.0613	39.4493	0.1206
	37.2675	0.02407	39.5833	0.12657	39.8847	0.08677	39.9626	0.04597	39.4672	0.10972
	37.2852	0.01098	39.6013	0.11639	39.9027	0.08004	39.9806	0.02626	39.4851	0.10407
	37.3029	0.01684	39.6192	0.10754	39.9206	0.08435	39.9986	0.04645	39.5031	0.10102
	37.3206	0.03483	39.6371	0.09306	39.9386	0.10342	40.0166	0.0863	39.521	0.09525
	37.3382	0.05612	39.6551	0.09365	39.9565	0.116	40.0345	0.1168	39.5389	0.09598
	37.3559	0.06888	39.673	0.10605	39.9745	0.12977	40.0525	0.11988	39.5568	0.09565
	37.3736	0.05861	39.6909	0.1223	39.9925	0.1238	40.0705	0.1134	39.5747	0.1028
	37.3912	0.04743	39.7088	0.1453	40.0104	0.10685	40.0884	0.09778	39.5926	0.10598
	37.4089	0.04857	39.7268	0.1458	40.0284	0.0934	40.1064	0.08843	39.6106	0.09418
	37.4266	0.05566	39.7447	0.12275	40.0464	0.08629	40.1244	0.09865	39.6285	0.08773
	37.4442	0.0834	39.7626	0.10032	40.0643	0.08075	40.1424	0.10365	39.6464	0.05777
	37.4619	0.08414	39.7806	0.10811	40.0823	0.07322	40.1603	0.07431	39.6643	0.02354
	37.4796	0.07854	39.7985	0.11902	40.1003	0.07651	40.1783	0.04635	39.6822	0.02284
	37.4972	0.07561	39.8164	0.12319	40.1182	0.06982	40.1963	0.05602	39.7001	0.03623
	37.5149	0.0688	39.8343	0.12795	40.1362	0.06058	40.2143	0.06006	39.7181	0.04639
	37.5326	0.05438	39.8523	0.12119	40.1541	0.07334	40.2322	0.06854	39.736	0.04925
	37.5502	0.03919	39.8702	0.12423	40.1721	0.08793	40.2502	0.0805	39.7539	0.04829
	37.5679	0.02714	39.8881	0.12036	40.1901	0.08085	40.2682	0.07474	39.7718	0.05303
	37.5856	0.03636	39.9061	0.10261	40.208	0.07287	40.2861	0.06098	39.7897	0.05231
	37.6032	0.03938	39.924	0.10172	40.226	0.08241	40.3041	0.05884	39.8076	0.04584
	37.6209	0.03596	39.9419	0.09238	40.244	0.10147	40.3221	0.05922	39.8256	0.05162
	37.6386	0.02748	39.9599	0.06367	40.2619	0.11556	40.3401	0.06401	39.8435	0.0321
	37.6563	0.02021	39.9778	0.05643	40.2799	0.1139	40.358	0.06394	39.8614	0.0101
	37.6739	0.06229	39.9957	0.05159	40.2979	0.10116	40.376	0.05785	39.8793	0.0048
	37.6916	0.05911	40.0136	0.04596	40.3158	0.09298	40.394	0.0552	39.8972	0.00207
	37.7093	0.03641	40.0316	0.05102	40.3338	0.09948	40.4119	0.05824	39.9151	0.0175
	37.7269	0.02269	40.0495	0.0703	40.3517	0.11388	40.4299	0.07994	39.9331	0.02702
	37.7446	0.00518	40.0674	0.08156	40.3697	0.11202	40.4479	0.11852	39.951	0.04366
	37.7623	0.01107	40.0854	0.07568	40.3877	0.09783	40.4659	0.10798	39.9689	0.06313
	37.7799	0.02163	40.1033	0.07748	40.4056	0.08853	40.4838	0.08568	39.9868	0.06172
	37.7976	0.03074	40.1212	0.0892	40.4236	0.07252	40.5018	0.06963	40.0047	0.03324
	37.8153	0.03329	40.1391	0.09579	40.4416	0.06517	40.5198	0.06422	40.0226	0.0107
	37.8329	0.02836	40.1571	0.11452	40.4595	0.08212	40.5378	0.09291	40.0406	0.00725
	37.8506	0.03745	40.175	0.12955	40.4775	0.09279	40.5557	0.13811	40.0585	0.04242
	37.8683	0.05491	40.1929	0.12405	40.4955	0.09896	40.5737	0.13117	40.0764	0.04423
	37.8859	0.06399	40.2109	0.11651	40.5134	0.10113	40.5917	0.11713	40.0943	0.00123
	37.9036	0.05682	40.2288	0.10211	40.5314	0.09069	40.6096	0.13619	40.1122	0.01323
	37.9213	0.03057	40.2467	0.08867	40.5493	0.09079	40.6276	0.14524	40.1301	0.00926
	37.9389	0.01459	40.2647	0.09488	40.5673	0.10128	40.6456	0.14581	40.1481	0.0154
	37.9566	0.01759	40.2826	0.11683	40.5853	0.09834	40.6636	0.12591	40.166	0.0024
	37.9743	0.01346	40.3005	0.12352	40.6032	0.0601	40.6815	0.09806	40.1839	0.03425
	37.992	0.00521	40.3184	0.11096	40.6212	0.01701	40.6995	0.12332	40.2018	0.06523
	38.0096	0.02493	40.3364	0.06805	40.6392	0.0278	40.7175	0.11774	40.2197	0.07374
	38.0273	0.03552	40.3543	0.01405	40.6571	0.05402	40.7355	0.10965	40.2376	0.06577
	38.045	0.0498	40.3722	0.00115	40.6751	0.07668	40.7534	0.09786	40.2556	0.04754
	38.0626	0.05835	40.3902	0.02672	40.6931	0.09326	40.7714	0.0794	40.2735	0.03326
	38.0803	0.05772	40.4081	0.04682	40.711	0.09485	40.7894	0.07504	40.2914	0.03923
	38.098	0.05837	40.426	0.03548	40.729	0.09166	40.8073	0.07729	40.3093	0.09133
	38.1156	0.06445	40.4439	0.03658	40.7469	0.09109	40.8253	0.08713	40.3272	0.10001
	38.1333	0.05959	40.4619	0.03837	40.7649	0.08863	40.8433	0.10893	40.3451	0.02394
	38.151	0.0497	40.4798	0.04746	40.7829	0.08097	40.8613	0.11712	40.3631	0.01289
	38.1686	0.04756	40.4977	0.0516	40.8008	0.06608	40.8792	0.11162	40.381	0.00319
	38.1863	0.04867	40.5157	0.04983	40.8188	0.0479	40.8972	0.08591	40.3989	0.01897
	38.204	0.04651	40.5336	0.05649	40.8368	0.02877	40.9152	0.08865	40.4168	0.04335
	38.2216	0.04822	40.5515	0.05179	40.8547	0.0223	40.9332	0.08239	40.4347	0.05159
	38.2393	0.04587	40.5694	0.06271	40.8727	0.03821	40.9511	0.08911	40.4526	0.03431
	38.257	0.04351	40.5874	0.08387	40.8907	0.05388	40.9691	0.0911	40.4706	0.00809
	38.2746	0.04167	40.6053	0.08069	40.9086	0.0608	40.9871	0.09865	40.4885	0.00818
	38.2923	0.05561	40.6232	0.05083	40.9266	0.04322	41.005	0.10832	40.5064	0.000873066
	38.31	0.11474	40.6412	0.04929	40.9445	0.03597	41.023	0.10808	40.5243	0.03938
	38.3276	0.17638	40.6591	0.05556	40.9625	0.04467	41.041	0.10011	40.5422	0.07326
	38.3453	0.18421	40.677	0.05008	40.9805	0.06576	41.059	0.08763	40.5601	0.07203
	38.363	0.18059	40.695	0.05767	40.9984	0.07979	41.0769	0.07642	40.578	0.05542
	38.3806	0.16484	40.7129	0.07773	41.0164	0.07316	41.0949	0.06809	40.596	0.03501
	38.3983	0.14641	40.7308	0.08849	41.0344	0.07636	41.1129	0.05797	40.6139	0.04042
	38.416	0.12666	40.7487	0.08508	41.0523	0.08378	41.1309	0.05024	40.6318	0.12397
	38.4337	0.09978	40.7667	0.09651	41.0703	0.08269	41.1488	0.05502	40.6497	0.14033
	38.4513	0.07817	40.7846	0.10666	41.0883	0.07119	41.1668	0.05977	40.6676	0.13188
	38.469	0.05969	40.8025	0.10216	41.1062	0.05571	41.1848	0.06782	40.6855	0.12201
	38.4867	0.04217	40.8205	0.07819	41.1242	0.05318	41.2027	0.0783	40.7035	0.11271
	38.5043	0.02881	40.8384	0.05065	41.1421	0.05268	41.2207	0.07744	40.7214	0.10249
	38.522	0.02381	40.8563	0.05189	41.1601	0.04186	41.2387	0.07059	40.7393	0.08673
	38.5397	0.02628	40.8742	0.05203	41.1781	0.04938	41.2567	0.05272	40.7572	0.06471
	38.5573	0.02961	40.8922	0.0529	41.196	0.05346	41.2746	0.01921	40.7751	0.05782
	38.575	0.01765	40.9101	0.07025	41.214	0.05598	41.2926	0.02297	40.793	0.05608
	38.5927	0.02811	40.928	0.08269	41.232	0.05725	41.3106	0.05027	40.811	0.05155
	38.6103	0.05321	40.946	0.09483	41.2499	0.07579	41.3286	0.03972	40.8289	0.04313
	38.628	0.06175	40.9639	0.09084	41.2679	0.11638	41.3465	0.03347	40.8468	0.02622
	38.6457	0.06683	40.9818	0.08926	41.2859	0.13342	41.3645	0.03813	40.8647	0.00298
	38.6633	0.06642	40.9998	0.10213	41.3038	0.09499	41.3825	0.01716	40.8826	0.00556
	38.681	0.05754	41.0177	0.09795	41.3218	0.0738	41.4004	0.00521	40.9005	0.00428
	38.6987	0.05246	41.0356	0.08362	41.3397	0.07361	41.4184	0.00381	40.9185	0.02535
	38.7164	0.05166	41.0535	0.06557	41.3577	0.07686	41.4364	0.00555	40.9364	0.04459
	38.734	0.065	41.0715	0.05494	41.3757	0.13281	41.4544	0.01749	40.9543	0.05075
	38.7517	0.07831	41.0894	0.05746	41.3936	0.20447	41.4723	0.02882	40.9722	0.04701
	38.7694	0.07372	41.1073	0.09071	41.4116	0.19526	41.4903	0.03125	40.9901	0.02995
	38.787	0.06456	41.1253	0.12409	41.4296	0.177	41.5083	0.02238	41.008	0.03607
	38.8047	0.06026	41.1432	0.10524	41.4475	0.16345	41.5263	0.03359	41.026	0.06778
	38.8224	0.05362	41.1611	0.09719	41.4655	0.15339	41.5442	0.03682	41.0439	0.07948
	38.84	0.04835	41.179	0.09984	41.4835	0.13792	41.5622	0.02895	41.0618	0.08091
	38.8577	0.03983	41.197	0.10742	41.5014	0.11898	41.5802	0.03446	41.0797	0.09539
	38.8754	0.04833	41.2149	0.11327	41.5194	0.10678	41.5981	0.0304	41.0976	0.09036
	38.893	0.06127	41.2328	0.10515	41.5373	0.08697	41.6161	0.0215	41.1155	0.07307
	38.9107	0.05475	41.2508	0.09847	41.5553	0.08782	41.6341	0.01461	41.1335	0.05984
	38.9284	0.04799	41.2687	0.0947	41.5733	0.08732	41.6521	0.01985	41.1514	0.0703
	38.946	0.04179	41.2866	0.073	41.5912	0.0874	41.67	0.032	41.1693	0.09091
	38.9637	0.0402	41.3046	0.05579	41.6092	0.08762	41.688	0.03501	41.1872	0.08474
	38.9814	0.04049	41.3225	0.03883	41.6272	0.07665	41.706	0.04364	41.2051	0.05911
	38.999	0.04007	41.3404	0.04078	41.6451	0.06983	41.7239	0.04956	41.223	0.0469
	39.0167	0.04867	41.3583	0.04468	41.6631	0.07142	41.7419	0.052	41.241	0.0423
	39.0344	0.05029	41.3763	0.04824	41.681	0.07951	41.7599	0.05294	41.2589	0.0491
	39.052	0.03406	41.3942	0.05401	41.699	0.08757	41.7779	0.04512	41.2768	0.05695
	39.0697	0.0302	41.4121	0.06791	41.717	0.09057	41.7958	0.02397	41.2947	0.04921
	39.0874	0.03088	41.4301	0.08198	41.7349	0.08027	41.8138	0.04278	41.3126	0.04149
	39.105	0.04942	41.448	0.08881	41.7529	0.07152	41.8318	0.08174	41.3305	0.04079
	39.1227	0.06727	41.4659	0.08796	41.7709	0.09001	41.8498	0.07613	41.3485	0.04075
	39.1404	0.08562	41.4838	0.08105	41.7888	0.08794	41.8677	0.06383	41.3664	0.03733
	39.1581	0.08946	41.5018	0.08059	41.8068	0.06465	41.8857	0.06134	41.3843	0.02886
	39.1757	0.08035	41.5197	0.08642	41.8248	0.06947	41.9037	0.06731	41.4022	0.02301
	39.1934	0.07225	41.5376	0.08021	41.8427	0.07504	41.9216	0.06945	41.4201	0.04474
	39.2111	0.06068	41.5556	0.09076	41.8607	0.07956	41.9396	0.06051	41.438	0.06423
	39.2287	0.04342	41.5735	0.10118	41.8787	0.08904	41.9576	0.04868	41.456	0.07258
	39.2464	0.01785	41.5914	0.10922	41.8966	0.08872	41.9756	0.04578	41.4739	0.07558
	39.2641	0.00226	41.6093	0.09353	41.9146	0.08773	41.9935	0.05047	41.4918	0.06434
	39.2817	0.00708	41.6273	0.07509	41.9325	0.11829	42.0115	0.03555	41.5097	0.04793
	39.2994	0.01482	41.6452	0.06282	41.9505	0.12236	42.0295	0.02442	41.5276	0.03887
	39.3171	0.02353	41.6631	0.05783	41.9685	0.10121	42.0475	0.02574	41.5455	0.0282
	39.3347	0.0346	41.6811	0.05598	41.9864	0.08871	42.0654	0.02339	41.5635	0.01054
	39.3524	0.02997	41.699	0.05541	42.0044	0.07294	42.0834	0.02708	41.5814	0.05126
	39.3701	0.0021	41.7169	0.05532	42.0224	0.0605	42.1014	0.02922	41.5993	0.05419
	39.3877	0.03405	41.7348	0.07645	42.0403	0.06611	42.1193	0.03169	41.6172	0.04725
	39.4054	0.04696	41.7528	0.08549	42.0583	0.06758	42.1373	0.03241	41.6351	0.0258
	39.4231	0.02996	41.7707	0.06852	42.0763	0.04727	42.1553	0.02418	41.653	0.00543
	39.4407	0.00716	41.7886	0.06696	42.0942	0.0474	42.1733	0.01603	41.671	0.00998
	39.4584	0.00355	41.8066	0.09591	42.1122	0.05411	42.1912	0.01718	41.6889	0.01459
	39.4761	0.01298	41.8245	0.10192	42.1301	0.05595	42.2092	0.02536	41.7068	0.01058
	39.4938	0.0158	41.8424	0.08896	42.1481	0.06969	42.2272	0.02997	41.7247	0.000944888
	39.5114	0.02557	41.8604	0.089	42.1661	0.08317	42.2452	0.03261	41.7426	0.01221
	39.5291	0.04074	41.8783	0.0831	42.184	0.07525	42.2631	0.08822	41.7605	0.01397
	39.5468	0.04198	41.8962	0.08145	42.202	0.07148	42.2811	0.10437	41.7785	0.01526
	39.5644	0.01244	41.9141	0.08032	42.22	0.06252	42.2991	0.05136	41.7964	0.04076
	39.5821	0.00319	41.9321	0.07258	42.2379	0.0543	42.317	0.04421	41.8143	0.04337
	39.5998	0.000777859	41.95	0.05965	42.2559	0.06624	42.335	0.04261	41.8322	0.03453
	39.6174	0.01017	41.9679	0.05786	42.2739	0.0687	42.353	0.05754	41.8501	0.02845
	39.6351	0.01556	41.9859	0.06447	42.2918	0.05969	42.371	0.07392	41.868	0.02969
	39.6528	0.0037	42.0038	0.05992	42.3098	0.05751	42.3889	0.08424	41.886	0.02999
	39.6704	0.02632	42.0217	0.05387	42.3277	0.04657	42.4069	0.08857	41.9039	0.03476
	39.6881	0.02428	42.0396	0.03031	42.3457	0.03753	42.4249	0.08612	41.9218	0.05121
	39.7058	0.00427	42.0576	0.01426	42.3637	0.02612	42.4429	0.07452	41.9397	0.06539
	39.7234	0.02657	42.0755	0.0077	42.3816	0.01941	42.4608	0.05868	41.9576	0.05627
	39.7411	0.05736	42.0934	0.02265	42.3996	0.01459	42.4788	0.03251	41.9755	0.03036
	39.7588	0.05553	42.1114	0.03557	42.4176	0.01735	42.4968	0.02442	41.9935	0.0109
	39.7764	0.03015	42.1293	0.0376	42.4355	0.01518	42.5147	0.03072	42.0114	0.0265
	39.7941	0.01516	42.1472	0.03707	42.4535	0.01577	42.5327	0.01677	42.0293	0.02122
	39.8118	0.02086	42.1652	0.05696	42.4715	0.01686	42.5507	0.02217	42.0472	0.00775
	39.8294	0.02956	42.1831	0.08834	42.4894	0.00869	42.5687	0.01778	42.0651	0.01989
	39.8471	0.04105	42.201	0.08604	42.5074	0.00849	42.5866	0.0187	42.083	0.01995
	39.8648	0.04455	42.2189	0.05986	42.5253	0.00673	42.6046	0.04834	42.1009	0.02479
	39.8825	0.02615	42.2369	0.0444	42.5433	0.01778	42.6226	0.08275	42.1189	0.03497
	39.9001	0.00211	42.2548	0.06059	42.5613	0.04138	42.6406	0.09612	42.1368	0.02869
	39.9178	0.02103	42.2727	0.07935	42.5792	0.04514	42.6585	0.07717	42.1547	0.0208
	39.9355	0.01808	42.2907	0.0752	42.5972	0.04035	42.6765	0.05487	42.1726	0.03284
	39.9531	0.00109	42.3086	0.07996	42.6152	0.04673	42.6945	0.06511	42.1905	0.05712
	39.9708	0.02012	42.3265	0.09438	42.6331	0.05473	42.7124	0.07195	42.2085	0.05938
	39.9885	0.04183	42.3444	0.10284	42.6511	0.06065	42.7304	0.06335	42.2264	0.05166
	40.0061	0.07176	42.3624	0.0996	42.669	0.06094	42.7484	0.04987	42.2443	0.05721
	40.0238	0.13267	42.3803	0.09378	42.687	0.05144	42.7664	0.08123	42.2622	0.06779
	40.0415	0.11345	42.3982	0.09956	42.705	0.04171	42.7843	0.09556	42.2801	0.06078
	40.0591	0.08629	42.4162	0.09835	42.7229	0.04796	42.8023	0.08166	42.298	0.04903
	40.0768	0.10162	42.4341	0.07226	42.7409	0.05	42.8203	0.05753	42.3159	0.05848
	40.0945	0.10056	42.452	0.053	42.7589	0.05149	42.8383	0.03969	42.3339	0.09796
	40.1121	0.09178	42.47	0.06018	42.7768	0.03042	42.8562	0.02427	42.3518	0.11755
	40.1298	0.07299	42.4879	0.06428	42.7948	0.01324	42.8742	0.02076	42.3697	0.10973
	40.1475	0.06477	42.5058	0.05833	42.8128	2.74873e-05	42.8922	0.02675	42.3876	0.10836
	40.1651	0.05986	42.5237	0.05226	42.8307	0.00301	42.9101	0.03053	42.4055	0.09537
	40.1828	0.03909	42.5417	0.04752	42.8487	0.00131	42.9281	0.04518	42.4234	0.06873
	40.2005	0.01414	42.5596	0.0657	42.8666	0.00984	42.9461	0.04103	42.4414	0.05552
	40.2182	0.00704	42.5775	0.06704	42.8846	0.01831	42.9641	0.02547	42.4593	0.04871
	40.2358	0.00815	42.5955	0.07121	42.9026	0.02109	42.982	0.02205	42.4772	0.05421
	40.2535	0.01515	42.6134	0.08522	42.9205	0.03378	43	0.03639	42.4951	0.05096
	40.2712	0.03843	42.6313	0.09899	42.9385	0.05006	43.018	0.05055	42.513	0.04285
	40.2888	0.06433	42.6492	0.08156	42.9565	0.05385	43.0359	0.0485	42.5309	0.05257
	40.3065	0.06217	42.6672	0.07139	42.9744	0.05495	43.0539	0.04071	42.5489	0.03743
	40.3242	0.061	42.6851	0.07604	42.9924	0.03927	43.0719	0.04825	42.5668	0.0276
	40.3418	0.04947	42.703	0.06885	43.0104	0.03229	43.0899	0.05105	42.5847	0.03903
	40.3595	0.06592	42.721	0.05176	43.0283	0.01914	43.1078	0.04516	42.6026	0.05273
	40.3772	0.08496	42.7389	0.02752	43.0463	0.00798	43.1258	0.03404	42.6205	0.05573
	40.3948	0.07627	42.7568	0.01266	43.0643	0.000127704	43.1438	0.02761	42.6384	0.04683
	40.4125	0.05197	42.7747	0.03803	43.0822	0.04971	43.1618	0.03646	42.6564	0.02129
	40.4302	0.03624	42.7927	0.05524	43.1002	0.12222	43.1797	0.04202	42.6743	0.01106
	40.4478	0.02971	42.8106	0.07901	43.1181	0.13204	43.1977	0.00189	42.6922	0.01975
	40.4655	0.01765	42.8285	0.12136	43.1361	0.1134	43.2157	0.04015	42.7101	0.02204
	40.4832	0.00367	42.8465	0.13649	43.1541	0.09104	43.2337	0.04661	42.728	0.0279
	40.5008	0.01421	42.8644	0.12758	43.172	0.06829	43.2516	0.0288	42.7459	0.04754
	40.5185	0.01997	42.8823	0.11281	43.19	0.05582	43.2696	0.00417	42.7639	0.06841
	40.5362	0.01639	42.9003	0.08364	43.208	0.05814	43.2876	0.00923	42.7818	0.07793
	40.5538	0.01088	42.9182	0.05393	43.2259	0.06703	43.3055	0.02614	42.7997	0.07576
	40.5715	0.00223	42.9361	0.05735	43.2439	0.05745	43.3235	0.02626	42.8176	0.06516
	40.5892	0.0095	42.954	0.07356	43.2619	0.05251	43.3415	0.00687	42.8355	0.05048
	40.6069	0.0141	42.972	0.05872	43.2798	0.04679	43.3595	0.00327	42.8534	0.03671
	40.6245	0.00729	42.9899	0.03774	43.2978	0.04181	43.3774	0.00185	42.8714	0.02629
	40.6422	0.01096	43.0078	0.04544	43.3157	0.0423	43.3954	0.00707	42.8893	0.01222
	40.6599	0.04061	43.0258	0.02218	43.3337	0.04184	43.4134	0.01217	42.9072	0.01076
	40.6775	0.03601	43.0437	0.00703	43.3517	0.04062	43.4313	0.00622	42.9251	0.02549
	40.6952	0.03268	43.0616	0.00171	43.3696	0.05873	43.4493	0.00542	42.943	0.04084
	40.7129	0.0357	43.0795	0.01038	43.3876	0.07393	43.4673	0.01812	42.9609	0.05291
	40.7305	0.03746	43.0975	0.03297	43.4056	0.07631	43.4853	0.02321	42.9789	0.06625
	40.7482	0.02644	43.1154	0.05109	43.4235	0.05681	43.5032	0.03032	42.9968	0.06036
	40.7659	0.01082	43.1333	0.0357	43.4415	0.03926	43.5212	0.03875	43.0147	0.05449
	40.7835	0.01277	43.1513	0.03321	43.4594	0.0369	43.5392	0.0302	43.0326	0.0525
	40.8012	0.00948	43.1692	0.04132	43.4774	0.05014	43.5572	0.02313	43.0505	0.04065
	40.8189	0.00356	43.1871	0.04661	43.4954	0.05574	43.5751	0.02366	43.0684	0.04214
	40.8365	0.01326	43.2051	0.05012	43.5133	0.04921	43.5931	0.02287	43.0864	0.06053
	40.8542	0.03327	43.223	0.05697	43.5313	0.0435	43.6111	0.04194	43.1043	0.056
	40.8719	0.05976	43.2409	0.0428	43.5493	0.05245	43.629	0.05261	43.1222	0.05003
	40.8895	0.05465	43.2588	0.04585	43.5672	0.07344	43.647	0.05026	43.1401	0.05374
	40.9072	0.05514	43.2768	0.07087	43.5852	0.07974	43.665	0.02665	43.158	0.06363
	40.9249	0.05531	43.2947	0.08111	43.6032	0.06007	43.683	0.00684	43.1759	0.05603
	40.9426	0.0297	43.3126	0.08531	43.6211	0.03369	43.7009	0.00363	43.1939	0.04682
	40.9602	0.02288	43.3306	0.0761	43.6391	0.03423	43.7189	0.02016	43.2118	0.03923
	40.9779	0.03025	43.3485	0.05285	43.657	0.04844	43.7369	0.04445	43.2297	0.03379
	40.9956	0.02732	43.3664	0.02786	43.675	0.03586	43.7549	0.06593	43.2476	0.04091
	41.0132	0.03093	43.3843	0.02496	43.693	0.03033	43.7728	0.06605	43.2655	0.02074
	41.0309	0.03805	43.4023	0.03844	43.7109	0.03564	43.7908	0.05867	43.2834	0.01091
	41.0486	0.03505	43.4202	0.04579	43.7289	0.04511	43.8088	0.05854	43.3014	0.02666
	41.0662	0.02557	43.4381	0.04152	43.7469	0.05848	43.8267	0.05734	43.3193	0.04065
	41.0839	0.00688	43.4561	0.02673	43.7648	0.06725	43.8447	0.04375	43.3372	0.04195
	41.1016	0.01212	43.474	0.03803	43.7828	0.05839	43.8627	0.03937	43.3551	0.02207
	41.1192	0.01976	43.4919	0.05925	43.8008	0.06348	43.8807	0.04213	43.373	0.03038
	41.1369	0.02219	43.5098	0.07043	43.8187	0.07068	43.8986	0.04537	43.3909	0.04344
	41.1546	0.0104	43.5278	0.07346	43.8367	0.06481	43.9166	0.02677	43.4089	0.03013
	41.1722	0.00189	43.5457	0.07466	43.8546	0.06116	43.9346	0.01217	43.4268	0.02303
	41.1899	0.00708	43.5636	0.07842	43.8726	0.06311	43.9526	0.00274	43.4447	0.000694052
	41.2076	0.01463	43.5816	0.06553	43.8906	0.06546	43.9705	0.04637	43.4626	0.00967
	41.2252	0.01023	43.5995	0.05961	43.9085	0.07769	43.9885	0.10825	43.4805	0.01498
	41.2429	0.0202	43.6174	0.06761	43.9265	0.06554	44.0065	0.12263	43.4984	0.05319
	41.2606	0.04407	43.6353	0.06418	43.9445	0.05799	44.0244	0.11094	43.5164	0.04776
	41.2782	0.05168	43.6533	0.05749	43.9624	0.05721	44.0424	0.12329	43.5343	0.02254
	41.2959	0.04028	43.6712	0.04719	43.9804	0.06015	44.0604	0.10684	43.5522	0.01087
	41.3136	0.02471	43.6891	0.04757	43.9984	0.06902	44.0784	0.07382	43.5701	0.02121
	41.3313	0.01576	43.7071	0.04472	44.0163	0.0457	44.0963	0.0536	43.588	0.03065
	41.3489	0.000531447	43.725	0.04764	44.0343	0.000175733	44.1143	0.04021	43.6059	0.02879
	41.3666	0.00414	43.7429	0.03952	44.0522	0.0168	44.1323	0.04189	43.6239	0.01596
	41.3843	0.000425903	43.7609	0.00333	44.0702	0.01695	44.1503	0.04489	43.6418	0.00125
	41.4019	0.000672149	43.7788	0.04303	44.0882	0.00826	44.1682	0.03437	43.6597	0.01026
	41.4196	3.42738e-05	43.7967	0.05295	44.1061	0.00506	44.1862	0.01899	43.6776	0.00589
	41.4373	0.01076	43.8146	0.04665	44.1241	0.01593	44.2042	0.02307	43.6955	0.03538
	41.4549	0.02601	43.8326	0.02832	44.1421	0.00811	44.2221	0.0332	43.7134	0.02402
	41.4726	0.03002	43.8505	0.01476	44.16	0.000905013	44.2401	0.03137	43.7313	0.00781
	41.4903	0.04503	43.8684	0.0174	44.178	0.00195	44.2581	0.04093	43.7493	0.00127
	41.5079	0.02345	43.8864	0.01704	44.196	0.00999	44.2761	0.06497	43.7672	0.00961
	41.5256	0.01896	43.9043	0.000643412	44.2139	0.00822	44.294	0.06057	43.7851	0.02427
	41.5433	0.01641	43.9222	0.00459	44.2319	0.000383696	44.312	0.05423	43.803	0.03603
	41.5609	0.02919	43.9401	0.01511	44.2499	0.00634	44.33	0.06659	43.8209	0.02901
	41.5786	0.03612	43.9581	0.0434	44.2678	0.01811	44.3479	0.08824	43.8388	0.03128
	41.5963	0.02936	43.976	0.04426	44.2858	0.02573	44.3659	0.09526	43.8568	0.02346
	41.6139	0.02184	43.9939	0.03202	44.3037	0.03037	44.3839	0.09928	43.8747	0.01775
	41.6316	0.02372	44.0119	0.02628	44.3217	0.0418	44.4019	0.08651	43.8926	0.0349
[truncated: 732 more rows]

## Sheet: Figure 5f
Figure 5f
		Electron （cm2 V-1 s-1 ）	Hole（cm2 V-1 s-1 ）
	PM6:BTP-DC11	1.36×10-4	1.95×10-4
	PM6:BTP-DTBO	1.32×10-4	1.72×10-4
	PM6:BTP-DBO	1.92×10-4	2.34×10-4
	PM6:BTP-C11-TBO	2.57×10-4	2.88×10-4
	PM6:BTP-BO-TBO	3.47×10-4	3.73×10-4

## Sheet: Figure 5g
Figure 5g
	PM6:BTP-DC11		PM6:BTP-DTBO		PM6:BTP-DBO		PM6:BTP-C11-TBO		PM6:BTP-BO-TBO
	JSC (mA/cm^2)	EQEEL (%)	JSC (mA/cm^2)	EQEEL (%)	JSC (mA/cm^2)	EQEEL (%)	JSC (mA/cm^2)	EQEEL (%)	JSC (mA/cm^2)	EQEEL (%)
	9.59875	0.01781	7.80196	0.00171	2.04632	0.01667	10.7926	0.01864	12.0819	0.0314
	15.5651	0.01802	10.3555	0.00567	3.50615	0.01897	15.4971	0.02224	16.8327	0.04079
	23.9022	0.0184	13.7199	0.00861	5.95215	0.02157	21.8559	0.02504	23.6223	0.04748
	34.643	0.01842	17.835	0.01074	9.82388	0.02203	29.9638	0.02716	32.846	0.05263
	47.5913	0.01829	22.7767	0.01235	15.4896	0.02276	39.7795	0.02875	44.226	0.05561
	62.449	0.01809	28.3123	0.01332	23.1221	0.02279	51.1795	0.02957	57.665	0.05754
	78.923	0.01786	34.2848	0.01411	32.6655	0.02257	63.982	0.0302	72.795	0.0585
	96.7292	0.01764	40.7931	0.01452	43.909	0.02207	78.0105	0.03057	89.3358	0.05882
	115.648	0.01738	47.5933	0.01472	56.6037	0.02163	93.054	0.03071	107.094	0.05872
	135.503	0.01716	54.7441	0.0148	70.5132	0.02107	109.013	0.03069	125.826	0.05843
	156.138	0.01695	62.2191	0.01483	85.4385	0.02063	125.721	0.03058	145.515	0.05796
	177.465	0.01674	69.8086	0.01484	101.209	0.02014	143.104	0.03042	165.796	0.05724
	199.359	0.01654	77.5648	0.01477	117.708	0.01965	161.095	0.03018	186.712	0.05687
	221.773	0.01636	85.4851	0.01468	134.802	0.01926	179.624	0.02993	208.122	0.0563
	244.636	0.01619	93.5626	0.01463	152.451	0.01886	198.598	0.02965	229.944	0.05572
	267.962	0.01602	101.76	0.0145	170.56	0.01849	218.023	0.02937	252.302	0.05509
	291.59	0.01587	109.953	0.01442	189.112	0.01814	237.863	0.02907	274.985	0.0545
	315.543	0.01572	118.977	0.01414	208.035	0.01781	258.036	0.02876	297.98	0.0539
	339.845	0.01559	127.35	0.01406	227.321	0.0175	278.623	0.02846	321.275	0.05341
	364.385	0.01547	135.835	0.01398	246.959	0.01721	299.46	0.02818	344.848	0.05287
	389.233	0.01535	144.41	0.01386	266.93	0.01695	320.647	0.02787	368.723	0.05237
	414.295	0.01524	153.155	0.01373	287.152	0.01671	342.08	0.02764	392.863	0.05188
	439.61	0.01513	161.888	0.01366	307.61	0.01648	363.832	0.02739	417.345	0.05144
	465.147	0.01504	170.716	0.01352	328.363	0.01626	385.812	0.02716	441.975	0.05102
	490.89	0.01494	179.631	0.0134	349.35	0.01605	408.053	0.02696	466.803	0.05078
	516.883	0.01484	188.738	0.01328	370.562	0.01585	430.618	0.02674	491.587	0.05054
	543.015	0.01483	197.96	0.01314	392.043	0.01568	453.303	0.02652	517.15	0.05003
	569.43	0.0147	207.043	0.01306	413.72	0.01551	476.342	0.02634	542.572	0.04975
	595.935	0.01465	216.165	0.01292	435.642	0.01537	499.545	0.02616	568.197	0.04943
	622.663	0.01458	225.213	0.01284	457.743	0.01521	523.023	0.026	593.918	0.04919
	649.548	0.01452	234.575	0.01275	480.095	0.01508	546.778	0.02586	619.725	0.04898
	676.595	0.01447	243.945	0.01269	502.608	0.01496	570.675	0.02573	645.805	0.0488

## Sheet: Figure 5h
Figure 5h
		PM6:BTP-DC11	PM6:BTP-DTBO	PM6:BTP-DBO	PM6:BTP-C11-TBO	PM6:BTP-BO-TBO
	ΔE1 (eV)	0.257	0.262	0.265	0.259	0.26
	ΔE2 (eV)	0.035	0.055	0.073	0.044	0.027
	ΔE3 (eV)	0.223	0.233	0.219	0.215	0.198
	ΔEloss (eV)	0.515	0.55	0.557	0.518	0.485
