# Supplementary material for: Asymmetric small-molecule acceptor enables suppressed electron-vibration coupling and minimized driving force for organic solar cells
Source: Nat Commun. 2025 Feb 10;16:1503. doi: 10.1038/s41467-025-56799-6 (PMC11811148; doi:10.1038/s41467-025-56799-6)
Supplement: Supplementary file 26 — Source Data 6 [file 41467_2025_56799_MOESM26_ESM.xlsx]

## Sheet: Supplementary Figure 2a
Supplementary Figure 2a
	Wavelength(nm)	BTP-DC11-solution	Wavelength(nm)	BTP-DTBO-solution	Wavelength(nm)	BTP-DBO-solution	Wavelength(nm)	BTP-C11-TBO-solution	Wavelength(nm)	BTP-BO-TBO-solution
	1000	0.00098556	1000	-0.00215	1000	-0.00647	1000	-0.00295	1000	-0.00314
	999	0.00463	999	0.000127219	999	-0.0066	999	0.00329	999	-0.00117
	998	-0.000509025	998	-0.00403	998	-0.01554	998	-0.00709	998	-0.00392
	997	0.00136	997	-0.000721893	997	-0.00196	997	0.00953	997	0.00206
	996	0.00215	996	-0.00294	996	-0.0086	996	0.00373	996	0.00184
	995	0.000848375	995	-0.00326	995	-0.00532	995	-0.00556	995	-0.00149
	994	0.00311	994	0.000310651	994	-0.00184	994	-0.00432	994	-0.00339
	993	0.00528	993	9.46746e-05	993	-0.000285714	993	-0.00772	993	-0.00377
	992	0.00308	992	-0.00208	992	0.00544	992	-0.000681004	992	0.000623342
	991	0.00475	991	0.0012	991	0.00718	991	0.00495	991	-0.00112
	990	0.00372	990	-0.00322	990	-0.00402	990	0.00261	990	0.00067374
	989	0.00478	989	-0.00178	989	-0.00399	989	0.0065	989	-0.00258
	988	0.00455	988	0.000630178	988	-0.00117	988	-0.0016	988	-0.0028
	987	0.00626	987	0.000488166	987	0.00887	987	-0.0046	987	-0.00142
	986	0.00473	986	0.000133136	986	0.00373	986	0.00229	986	-0.000599469
	985	0.00279	985	-0.000139053	985	0.00204	985	-0.0034	985	-0.00344
	984	0.00753	984	-0.00215	984	-0.00192	984	0.00603	984	0.00104
	983	0.00477	983	-0.000301775	983	-0.00141	983	-0.000594982	983	-0.00101
	982	0.00191	982	-0.00128	982	-0.00361	982	0.000164875	982	-0.004
	981	0.00378	981	-0.000656805	981	-0.000556391	981	0.000326165	981	-0.000429708
	980	0.0085	980	-0.00052071	980	-0.00498	980	-0.00414	980	-0.00101
	979	0.00538	979	0.00226	979	-0.00299	979	0.00476	979	-0.00126
	978	0.00453	978	-0.00091716	978	-0.00778	978	0.00363	978	-0.00332
	977	0.00301	977	-0.00191	977	-0.00426	977	0.00589	977	0.00158
	976	0.00569	976	0.000961538	976	0.000270677	976	0.00611	976	0.00133
	975	0.00493	975	-0.00111	975	-0.00642	975	0.00449	975	0.00318
	974	0.00617	974	-0.00231	974	-0.00321	974	-0.000179211	974	-0.00283
	973	0.00553	973	0.000201183	973	-0.00121	973	0.00494	973	0.00244
	972	0.00536	972	-0.00195	972	-0.00447	972	-0.00174	972	-0.00173
	971	0.00325	971	-0.00264	971	-0.00237	971	-0.00369	971	-0.00153
	970	0.00311	970	-0.000523669	970	-0.00426	970	-0.00378	970	-0.0035
	969	0.00565	969	0.0016	969	-0.00344	969	-0.00103	969	-0.00347
	968	0.00292	968	-0.00157	968	-0.00729	968	0.00699	968	-0.0017
	967	0.00534	967	-0.000798817	967	-0.0018	967	0.00401	967	0.00416
	966	0.00497	966	0.00257	966	-0.00178	966	0.00318	966	0.00146
	965	0.00372	965	-0.00254	965	-0.00735	965	-0.000616487	965	0.000509284
	964	0.00438	964	0.00138	964	-0.00228	964	0.00157	964	0.00263
	963	0.00559	963	-0.00402	963	-0.0126	963	0.00293	963	0.000801061
	962	0.00101	962	-0.00193	962	-0.00374	962	0.00561	962	0.00184
	961	0.00573	961	-0.00177	961	0.00332	961	-0.0014	961	-0.00374
	960	0.00421	960	-0.00133	960	-0.00806	960	-0.00055914	960	-0.00348
	959	0.00173	959	-0.00312	959	-0.00726	959	0.00598	959	0.00164
	958	0.00442	958	-0.000195266	958	-0.00138	958	-0.000351254	958	-0.000915119
	957	0.00567	957	-0.00282	957	-0.00123	957	0.00292	957	-0.000575597
	956	0.00487	956	-7.98817e-05	956	-0.000481203	956	0.01104	956	0.000291777
	955	0.00621	955	0.00165	955	0.00738	955	0.00185	955	-0.00197
	954	0.00574	954	0.000431953	954	-0.00465	954	0.001	954	-0.000233422
	953	0.0051	953	0.000677515	953	-0.00362	953	-0.00224	953	-0.00218
	952	0.00372	952	-0.000828402	952	-0.00632	952	-0.00181	952	0.000209549
	951	0.00347	951	-8.87574e-05	951	0.00307	951	0.0035	951	-0.0012
	950	0.00674	950	0.000313609	950	0.00271	950	0.000512545	950	0.000427056
	949	0.0067	949	-0.000739645	949	0.000834586	949	-0.000182796	949	0.000599469
	948	0.00714	948	0.000284024	948	-0.00109	948	0.00132	948	-0.00168
	947	0.00689	947	3.5503e-05	947	0.00591	947	-0.00233	947	0.000679045
	946	0.00556	946	0.000272189	946	-0.000466165	946	0.00369	946	0.00279
	945	0.0018	945	-0.000159763	945	-0.00196	945	0.00314	945	-0.00103
	944	0.00248	944	0.000281065	944	-0.00274	944	0.0046	944	-0.000472149
	943	0.00255	943	-0.00188	943	0.0035	943	0.00345	943	0.000132626
	942	0.00401	942	0.00215	942	0.00159	942	0.00124	942	-0.00169
	941	0.00293	941	-0.00126	941	-0.00744	941	0.00384	941	-0.00197
	940	0.00451	940	0.00105	940	-0.00199	940	0.00928	940	0.00318
	939	0.0066	939	0.000511834	939	-0.00135	939	0.00485	939	0.00144
	938	0.000501805	938	-0.00312	938	-0.00433	938	0.0037	938	-0.000320955
	937	0.000389892	937	0.000976331	937	-0.00479	937	-0.000519713	937	-0.00228
	936	-0.000942238	936	0.000106509	936	-0.00123	936	0.00224	936	-0.0013
	935	0.00466	935	0.000393491	935	-0.00358	935	0.00271	935	8.48806e-05
	934	0.00257	934	-0.00328	934	-0.000766917	934	-0.00214	934	-0.00183
	933	0.00494	933	-0.000352071	933	0.000789474	933	-0.00251	933	-0.0039
	932	0.00717	932	-0.00149	932	-0.000954887	932	-0.00244	932	0.00237
	931	0.00762	931	-0.00126	931	-0.00276	931	0.0022	931	-0.0021
	930	0.0074	930	0.000784024	930	-0.0035	930	0.00354	930	0.000238727
	929	0.0062	929	-2.36686e-05	929	-0.000518797	929	-0.000967742	929	0.00139
	928	0.00171	928	-0.00278	928	-0.00381	928	-0.000602151	928	-0.00418
	927	0.00448	927	-0.000491124	927	0.0045	927	0.00456	927	-0.000671088
	926	0.00596	926	-0.00188	926	0.00149	926	0.000835125	926	0.00165
	925	0.00454	925	-0.00147	925	-0.000691729	925	0.00135	925	-0.000124668
	924	0.00225	924	-0.00056213	924	-0.00213	924	0.00328	924	0.000148541
	923	0.00533	923	0.000346154	923	0.00409	923	-0.00053405	923	-0.00271
	922	0.00561	922	0.00213	922	0.00127	922	-0.000250896	922	-0.000278515
	921	0.00692	921	0.00199	921	0.000744361	921	0.00229	921	-0.00183
	920	0.00369	920	-0.0014	920	0.000571429	920	-0.000376344	920	-0.00178
	919	0.00394	919	-0.00109	919	-0.0046	919	-0.000580645	919	-0.00185
	918	0.00563	918	0.000387574	918	-0.00192	918	0.00363	918	-0.00198
	917	0.00273	917	-0.00236	917	-0.0032	917	0.00394	917	-0.00206
	916	0.00469	916	-0.00326	916	-0.00748	916	-0.000519713	916	-0.0011
	915	0.00478	915	0.00118	915	0.000593985	915	0.00437	915	-0.00136
	914	0.00799	914	0.00343	914	0.00495	914	0.00323	914	-6.6313e-05
	913	0.00674	913	0.00222	913	0.00369	913	0.00246	913	-0.00271
	912	0.00268	912	-0.000846154	912	0.00316	912	0.00363	912	-0.00172
	911	0.00417	911	0.00155	911	-0.00395	911	0.002	911	-0.00157
	910	0.00457	910	-0.000372781	910	-0.00309	910	0.00165	910	0.000201592
	909	0.00262	909	-0.00112	909	-0.00531	909	0.00137	909	-0.0017
	908	0.00554	908	-1.18343e-05	908	-0.0024	908	0.0021	908	0.000628647
	907	0.00326	907	0.000390533	907	0.00107	907	-0.000297491	907	0.00328
	906	0.00557	906	0.00264	906	0.00468	906	0.000125448	906	0.00263
	905	0.00349	905	-0.00267	905	-0.00271	905	7.16846e-06	905	-0.000435013
	904	0.00548	904	-0.000431953	904	0.00043609	904	0.000759857	904	0.00199
	903	0.0052	903	-0.000488166	903	-0.00127	903	0.00135	903	-0.00107
	902	0.00531	902	0.000130178	902	0.00242	902	0.00352	902	0.00418
	901	0.00501	901	0.00168	901	0.00376	901	0.00254	901	0.00438
	900	0.00255	900	-0.000452663	900	-0.00586	900	0.00286	900	0.000527851
	899	0.00229	899	-0.000159763	899	-0.00751	899	-0.00165	899	-0.00094695
	898	0.00202	898	0.00242	898	0.00124	898	0.00322	898	0.000572944
	897	0.00395	897	0.000630178	897	0.00787	897	0.000716846	897	-0.000973475
	896	0.00586	896	0.0016	896	0.0028	896	-0.00803	896	-0.00488
	895	0.00848	895	0.00117	895	0.00804	895	-0.01063	895	-0.000750663
	894	0.0079	894	0.00128	894	0.00562	894	0.00407	894	0.01167
	893	0.00614	893	0.000997041	893	-0.00249	893	0.00784	893	0.01046
	892	0.00455	892	0.00151	892	-0.00517	892	0.000587814	892	0.00604
	891	0.00539	891	-0.000633136	891	-0.00222	891	-0.00472	891	7.95756e-05
	890	0.00315	890	-0.00187	890	-0.00712	890	-0.00677	890	0.00352
	889	0.00547	889	0.000221893	889	-0.00192	889	-0.00849	889	0.000580902
	888	0.00312	888	-0.00238	888	-0.00256	888	0.000580645	888	0.00196
	887	0.00385	887	-0.000248521	887	-0.00226	887	0.00161	887	0.00543
	886	0.00322	886	-0.00188	886	-0.00471	886	-0.01081	886	-0.0078
	885	0.00414	885	-0.000949704	885	0.00375	885	-0.02015	885	-0.00825
	884	0.00477	884	0.00201	884	0.00569	884	-0.014	884	-0.0078
	883	0.00335	883	0.000866864	883	-0.00119	883	-0.00255	883	0.00454
	882	0.00382	882	0.00016568	882	-0.00203	882	0.00557	882	0.01131
	881	0.00539	881	0.00131	881	0.000390977	881	-0.00514	881	0.00687
	880	0.00525	880	0.000677515	880	-0.00353	880	-0.0038	880	0.00392
	879	0.00576	879	0.00185	879	-0.00161	879	-0.00235	879	0.00318
	878	0.00577	878	0.00248	878	0.00357	878	0.000121864	878	0.00192
	877	0.00573	877	-0.000204142	877	-0.0012	877	-0.00195	877	0.00517
	876	0.0035	876	-4.73373e-05	876	-0.00118	876	-0.00376	876	0.00189
	875	0.00464	875	0.000109467	875	0.00123	875	-0.00929	875	-0.0064
	874	0.00426	874	0.000269231	874	0.000360902	874	-0.00534	874	-0.00363
	873	0.00481	873	-0.000411243	873	-0.00408	873	-0.0053	873	-0.00515
	872	0.00386	872	-0.0011	872	-0.00251	872	-0.00603	872	-0.008
	871	0.00306	871	-2.07101e-05	871	-0.00285	871	0.0042	871	-0.00542
	870	0.00337	870	0.00153	870	-0.00211	870	-0.000591398	870	-0.00519
	869	0.00191	869	0.000674556	869	-0.00277	869	-0.00104	869	-0.00344
	868	0.00405	868	0.000843195	868	0.0014	868	-0.00353	868	-0.000472149
	867	0.00529	867	0.00231	867	0.0051	867	-0.000487455	867	0.000774536
	866	0.00367	866	0.000928994	866	-0.00347	866	-0.00422	866	-0.00324
	865	0.00607	865	0.000594675	865	-0.00695	865	-0.00343	865	-0.00207
	864	0.00591	864	0.000636095	864	-0.0048	864	0.00454	864	-0.00154
	863	0.00549	863	0.0013	863	-0.00208	863	0.00228	863	-0.00208
	862	0.00365	862	-0.000789941	862	-0.0038	862	-0.00465	862	-0.0056
	861	0.00474	861	0.000227811	861	0.0015	861	-0.00254	861	-0.00432
	860	0.00347	860	-0.00117	860	-0.00268	860	-0.000136201	860	-0.000777188
	859	0.00317	859	-0.000849112	859	-0.00489	859	-0.000903226	859	0.00098939
	858	0.00391	858	-0.00217	858	-0.00288	858	-0.000114695	858	0.00102
	857	0.00173	857	-0.00272	857	-0.00599	857	0.00138	857	0.000771883
	856	0.000873646	856	-0.000636095	856	-0.00505	856	-0.00199	856	0.00144
	855	0.00161	855	0.00158	855	-0.004	855	-0.00511	855	0.00034748
	854	0.00381	854	0.0012	854	-0.00612	854	-0.00293	854	-0.000201592
	853	0.00196	853	5.91716e-06	853	-0.00525	853	-0.00493	853	-0.00119
	852	0.0017	852	0.00148	852	-0.00348	852	-0.00457	852	-0.000564987
	851	0.00215	851	0.00181	851	-0.00484	851	-0.00184	851	0.00176
	850	0.00225	850	0.00212	850	-0.00873	850	-0.000770609	850	0.00128
	849	0.00325	849	0.00147	849	-0.00767	849	-0.00187	849	0.000758621
	848	0.00404	848	0.00133	848	-0.0049	848	-0.000924731	848	0.00219
	847	0.00166	847	0.00144	847	-0.00951	847	-0.000512545	847	0.00216
	846	0.000613718	846	-0.000343195	846	-0.01287	846	0.000229391	846	0.00121
	845	0.00247	845	0.00132	845	-0.00774	845	0.0018	845	0.00159
	844	0.00308	844	0.00214	844	-0.00826	844	0.00264	844	0.00277
	843	0.00286	843	0.00181	843	-0.00851	843	0.0025	843	0.00314
	842	0.00353	842	0.00228	842	-0.00705	842	0.00155	842	0.00231
	841	0.00403	841	0.00265	841	-0.00639	841	0.00119	841	0.00259
	840	0.00425	840	0.00349	840	-0.00456	840	0.00205	840	0.00372
	839	0.00424	839	0.00378	839	-0.00233	839	0.0026	839	0.00361
	838	0.00492	838	0.00422	838	-0.00217	838	0.00346	838	0.00331
	837	0.00549	837	0.00452	837	-0.0025	837	0.00247	837	0.00224
	836	0.00551	836	0.00433	836	-0.00258	836	0.00196	836	0.00203
	835	0.00462	835	0.0045	835	-0.00297	835	0.00309	835	0.00307
	834	0.00335	834	0.00423	834	-0.0055	834	0.00326	834	0.0036
	833	0.00344	833	0.00314	833	-0.00716	833	0.00352	833	0.00363
	832	0.00417	832	0.00339	832	-0.00444	832	0.00566	832	0.00439
	831	0.00609	831	0.00556	831	-0.00166	831	0.00607	831	0.00456
	830	0.00681	830	0.00648	830	-0.00217	830	0.00542	830	0.00491
	829	0.00745	829	0.00742	829	-0.00129	829	0.00617	829	0.00584
	828	0.00784	828	0.00814	828	-0.00056391	828	0.00773	828	0.00691
	827	0.0077	827	0.00812	827	-0.00274	827	0.00889	827	0.00781
	826	0.00846	826	0.00881	826	-0.00344	826	0.00876	826	0.00861
	825	0.00898	825	0.00958	825	-0.00168	825	0.00976	825	0.0094
	824	0.00859	824	0.01022	824	-0.000609023	824	0.01113	824	0.00972
	823	0.00937	823	0.01129	823	-0.000428571	823	0.01271	823	0.01088
	822	0.01087	822	0.01326	822	-0.000135338	822	0.0135	822	0.01169
	821	0.01186	821	0.01494	821	0.00121	821	0.01408	821	0.01179
	820	0.01209	820	0.01556	820	0.00229	820	0.01653	820	0.01375
	819	0.01273	819	0.01662	819	0.00238	819	0.01805	819	0.01554
	818	0.01431	818	0.01877	818	0.00464	818	0.01814	818	0.01644
	817	0.01474	817	0.02095	817	0.00547	817	0.01953	817	0.01798
	816	0.01517	816	0.02205	816	0.00474	816	0.02166	816	0.01963
	815	0.01737	815	0.02366	815	0.00692	815	0.02398	815	0.02147
	814	0.0191	814	0.02592	814	0.0083	814	0.02657	814	0.02373
	813	0.02014	813	0.02768	813	0.00919	813	0.02865	813	0.02583
	812	0.02161	812	0.02973	812	0.00952	812	0.03142	812	0.02801
	811	0.02354	811	0.03246	811	0.00959	811	0.03371	811	0.03028
	810	0.02588	810	0.03548	810	0.01223	810	0.03689	810	0.03343
	809	0.02833	809	0.03896	809	0.01543	809	0.04008	809	0.03624
	808	0.03043	808	0.04256	808	0.01837	808	0.04284	808	0.03949
	807	0.03272	807	0.04649	807	0.0224	807	0.04832	807	0.04392
	806	0.03609	806	0.05086	806	0.02634	806	0.05389	806	0.04822
	805	0.03987	805	0.05549	805	0.03005	805	0.05875	805	0.05249
	804	0.04344	804	0.06055	804	0.03329	804	0.06448	804	0.05737
	803	0.04738	803	0.06593	803	0.03766	803	0.0702	803	0.06209
	802	0.05165	802	0.07121	802	0.04128	802	0.07562	802	0.06686
	801	0.05743	801	0.07852	801	0.04673	801	0.08181	801	0.07267
	800	0.06316	800	0.08619	800	0.0523	800	0.08921	800	0.07959
	799	0.0683	799	0.09312	799	0.05822	799	0.09704	799	0.08746
	798	0.07392	798	0.10081	798	0.06341	798	0.10559	798	0.09547
	797	0.08059	797	0.10999	797	0.06945	797	0.1141	797	0.10385
	796	0.08912	796	0.11989	796	0.07778	796	0.12272	796	0.11272
	795	0.09801	795	0.13085	795	0.08644	795	0.13209	795	0.12165
	794	0.10624	794	0.14188	794	0.09489	794	0.14308	794	0.13209
	793	0.11536	793	0.15382	793	0.10457	793	0.15502	793	0.14422
	792	0.12517	792	0.16696	792	0.11254	792	0.16756	792	0.15673
	791	0.13669	791	0.18082	791	0.12224	791	0.18085	791	0.16976
	790	0.1498	790	0.19624	790	0.13628	790	0.19534	790	0.1846
	789	0.16251	789	0.21255	789	0.14905	789	0.21111	789	0.20044
	788	0.17626	788	0.22948	788	0.16293	788	0.22871	788	0.21697
	787	0.19218	787	0.24812	787	0.17958	787	0.24729	787	0.23521
	786	0.20868	786	0.26805	786	0.19471	786	0.26635	786	0.25412
	785	0.22604	785	0.28886	785	0.2124	785	0.287	785	0.27453
	784	0.24494	784	0.31167	784	0.23071	784	0.30919	784	0.29667
	783	0.26584	783	0.33589	783	0.25032	783	0.33329	783	0.32031
	782	0.28822	782	0.36156	782	0.27223	782	0.35933	782	0.34526
	781	0.31148	781	0.38937	781	0.29647	781	0.38691	781	0.37214
	780	0.33669	780	0.41885	780	0.32088	780	0.41589	780	0.40142
	779	0.3639	779	0.44913	779	0.34713	779	0.44657	779	0.43215
	778	0.39226	778	0.48126	778	0.37441	778	0.47853	778	0.4635
	777	0.4224	777	0.51534	777	0.40396	777	0.51241	777	0.49708
	776	0.45418	776	0.55091	776	0.43496	776	0.54783	776	0.53295
	775	0.48709	775	0.58832	775	0.46632	775	0.58558	775	0.57014
	774	0.52232	774	0.62758	774	0.5012	774	0.62549	774	0.60917
	773	0.55989	773	0.66908	773	0.53878	773	0.66666	773	0.65089
	772	0.59897	772	0.71231	772	0.57672	772	0.7095	772	0.69437
	771	0.64049	771	0.75714	771	0.61659	771	0.75489	771	0.73915
	770	0.68381	770	0.80438	770	0.65902	770	0.80168	770	0.7864
	769	0.7287	769	0.85264	769	0.70422	769	0.85084	769	0.83628
	768	0.77513	768	0.90207	768	0.74965	768	0.90164	768	0.88756
	767	0.82323	767	0.95353	767	0.79686	767	0.95291	767	0.93985
	766	0.87268	766	1.00629	766	0.84656	766	1.00564	766	0.99349
	765	0.92443	765	1.06075	765	0.89895	765	1.06061	765	1.04887
	764	0.97815	764	1.11648	764	0.95089	764	1.11795	764	1.1076
	763	1.03247	763	1.17368	763	1.00423	763	1.17649	763	1.16727
	762	1.0881	762	1.23239	762	1.05942	762	1.23533	762	1.22689
	761	1.14499	761	1.29115	761	1.1156	761	1.29512	761	1.28821
	760	1.20365	760	1.35133	760	1.17551	760	1.35718	760	1.3508
	759	1.26302	759	1.41149	759	1.23455	759	1.41878	759	1.41423
	758	1.32234	758	1.47145	758	1.29318	758	1.47991	758	1.47748
	757	1.38161	757	1.53208	757	1.35189	757	1.5431	757	1.5418
	756	1.44117	756	1.59288	756	1.41243	756	1.60452	756	1.60529
	755	1.50003	755	1.65249	755	1.47236	755	1.66606	755	1.66936
	754	1.55946	754	1.71177	754	1.5325	754	1.72801	754	1.73345
	753	1.61951	753	1.77247	753	1.59363	753	1.7893	753	1.79705
	752	1.67873	752	1.83133	752	1.6543	752	1.84984	752	1.85998
	751	1.73584	751	1.88829	751	1.71299	751	1.90972	751	1.92233
	750	1.79287	750	1.94422	750	1.77201	750	1.96899	750	1.98352
	749	1.84816	749	1.99844	749	1.82868	749	2.02564	749	2.04304
	748	1.90081	748	2.05079	748	1.88365	748	2.0789	748	2.10023
	747	1.95076	747	2.10063	747	1.93674	747	2.1301	747	2.15464
	746	2.00012	746	2.14768	746	1.98871	746	2.18006	746	2.20578
	745	2.04653	745	2.19254	745	2.03777	745	2.22699	745	2.25571
	744	2.0906	744	2.23469	744	2.08405	744	2.27273	744	2.304
	743	2.13082	743	2.27427	743	2.12814	743	2.31443	743	2.34863
	742	2.16934	742	2.31146	742	2.16923	742	2.35293	742	2.39044
	741	2.20454	741	2.34449	741	2.20805	741	2.38778	741	2.42982
	740	2.23595	740	2.37411	740	2.24314	740	2.42078	740	2.46519
	739	2.26414	739	2.40134	739	2.27625	739	2.44938	739	2.49632
	738	2.28844	738	2.42439	738	2.30422	738	2.47343	738	2.52295
	737	2.30898	737	2.44387	737	2.3282	737	2.49387	737	2.54612
	736	2.32578	736	2.4587	736	2.34866	736	2.51075	736	2.56602
	735	2.33813	735	2.47021	735	2.3649	735	2.52454	735	2.58204
	734	2.3468	734	2.47862	734	2.37804	734	2.53375	734	2.59394
	733	2.35292	733	2.4832	733	2.38838	733	2.53925	733	2.60167
	732	2.35498	732	2.48468	732	2.39412	732	2.54015	732	2.60537
	731	2.35288	731	2.48188	731	2.39653	731	2.53773	731	2.60478
	730	2.3469	730	2.47573	730	2.3942	730	2.53204	730	2.60087
	729	2.33752	729	2.46589	729	2.38862	729	2.52228	729	2.59365
	728	2.32454	728	2.45295	728	2.37943	728	2.5089	728	2.58188
	727	2.3086	727	2.43678	727	2.36567	727	2.49317	727	2.56708
	726	2.29017	726	2.41806	726	2.35031	726	2.47397	726	2.54902
	725	2.26848	725	2.39564	725	2.3304	725	2.45195	725	2.52751
	724	2.24408	724	2.37091	724	2.30872	724	2.42628	724	2.50249
	723	2.21736	723	2.34312	723	2.28344	723	2.39828	723	2.47538
	722	2.18762	722	2.3128	722	2.25546	722	2.36865	722	2.44529
	721	2.15492	721	2.28131	721	2.2253	721	2.33439	721	2.41157
	720	2.12144	720	2.24771	720	2.19456	720	2.29994	720	2.37638
	719	2.0853	719	2.21284	719	2.15956	719	2.26325	719	2.34019
	718	2.04876	718	2.17716	718	2.12421	718	2.22506	718	2.30161
	717	2.00982	717	2.13909	717	2.08608	717	2.18609	717	2.2617
	716	1.97075	716	2.09994	716	2.04702	716	2.14622	716	2.22121
	715	1.93036	715	2.06108	715	2.00706	715	2.10462	715	2.17948
	714	1.88906	714	2.01969	714	1.96529	714	2.06332	714	2.13664
	713	1.84765	713	1.9783	713	1.92338	713	2.02046	713	2.09312
	712	1.80653	712	1.93766	712	1.88274	712	1.97778	712	2.04779
	711	1.76522	711	1.89581	711	1.84077	711	1.9347	711	2.003
	710	1.72263	710	1.8541	710	1.79765	710	1.89165	710	1.95853
	709	1.68132	709	1.81325	709	1.75452	709	1.84918	709	1.91404
	708	1.64118	708	1.77255	708	1.7132	708	1.8081	708	1.87048
	707	1.60073	707	1.73289	707	1.67211	707	1.76765	707	1.8275
	706	1.56232	706	1.69464	706	1.63274	706	1.72829	706	1.7856
	705	1.52383	705	1.65682	705	1.59394	705	1.68805	705	1.74382
	704	1.48674	704	1.6194	704	1.55313	704	1.64878	704	1.70288
	703	1.45178	703	1.58401	703	1.51796	703	1.61121	703	1.6631
	702	1.41659	702	1.54894	702	1.48038	702	1.57586	702	1.62525
	701	1.38231	701	1.51506	701	1.44448	701	1.54073	701	1.58818
	700	1.35009	700	1.48279	700	1.40938	700	1.50651	700	1.55237
	699	1.31866	699	1.45109	699	1.37473	699	1.47462	699	1.51832
	698	1.29062	698	1.42283	698	1.34414	698	1.44452	698	1.48521
	697	1.26319	697	1.39592	697	1.3149	697	1.41606	697	1.45453
	696	1.23776	696	1.36974	696	1.28683	696	1.38955	696	1.42652
	695	1.21299	695	1.34552	695	1.26123	695	1.36395	695	1.39919
	694	1.19077	694	1.32291	694	1.23655	694	1.34025	694	1.37296
	693	1.16993	693	1.30214	693	1.21462	693	1.31833	693	1.34959
	692	1.15101	692	1.28325	692	1.19302	692	1.29844	692	1.3274
	691	1.13348	691	1.26477	691	1.17334	691	1.27984	691	1.30781
	690	1.11804	690	1.24841	690	1.15555	690	1.26258	690	1.28866
	689	1.10282	689	1.23282	689	1.13913	689	1.2468	689	1.27153
	688	1.09087	688	1.21939	688	1.12485	688	1.23229	688	1.25573
	687	1.08005	687	1.20707	687	1.11227	687	1.21903	687	1.24028
	686	1.07048	686	1.19643	686	1.10014	686	1.20788	686	1.228
	685	1.06194	685	1.18696	685	1.0908	685	1.1987	685	1.21673
	684	1.05398	684	1.17772	684	1.08144	684	1.18897	684	1.20644
	683	1.04677	683	1.16893	683	1.07321	683	1.18185	683	1.19741
	682	1.04129	682	1.16244	682	1.06647	682	1.17399	682	1.1901
	681	1.03598	681	1.15585	681	1.06009	681	1.16747	681	1.1829
	680	1.03162	680	1.1499	680	1.05444	680	1.16209	680	1.17699
	679	1.02868	679	1.14489	679	1.05086	679	1.15748	679	1.17188
	678	1.02495	678	1.13988	678	1.04705	678	1.15266	678	1.16668
	677	1.02098	677	1.13475	677	1.04191	677	1.14859	677	1.16238
	676	1.01822	676	1.1293	676	1.0368	676	1.14446	676	1.15768
	675	1.01588	675	1.12512	675	1.03521	675	1.14053	675	1.15337
	674	1.01258	674	1.12043	674	1.03231	674	1.13614	674	1.14891
	673	1.00938	673	1.11525	673	1.02828	673	1.13129	673	1.14383
	672	1.00629	672	1.10997	672	1.02603	672	1.12628	672	1.13952
	671	1.00235	671	1.10441	671	1.0222	671	1.12085	671	1.13427
	670	0.99805	670	1.09802	670	1.01827	670	1.11565	670	1.1289
	669	0.99306	669	1.09085	669	1.01354	669	1.1089	669	1.12245
	668	0.98752	668	1.08362	668	1.00859	668	1.10278	668	1.11644
	667	0.98092	667	1.07545	667	1.00257	667	1.09552	667	1.10964
	666	0.97435	666	1.06677	666	0.99592	666	1.08705	666	1.10098
	665	0.96531	665	1.05664	665	0.98665	665	1.07722	665	1.09184
	664	0.95687	664	1.04615	664	0.97902	664	1.06713	664	1.08211
	663	0.9469	663	1.03477	663	0.97004	663	1.05643	663	1.07159
	662	0.93718	662	1.02346	662	0.96131	662	1.04473	662	1.05941
	661	0.9255	661	1.01038	661	0.95014	661	1.03241	661	1.04692
	660	0.91358	660	0.99717	660	0.93809	660	1.01857	660	1.03324
	659	0.90021	659	0.98318	659	0.92586	659	1.004	659	1.01895
	658	0.88636	658	0.96844	658	0.91165	658	0.98923	658	1.00404
	657	0.87109	657	0.95283	657	0.89849	657	0.97346	657	0.98829
	656	0.85573	656	0.93716	656	0.88368	656	0.95714	656	0.97193
	655	0.83993	655	0.92041	655	0.86679	655	0.93995	655	0.95467
	654	0.82368	654	0.90332	654	0.85041	654	0.92298	654	0.93708
	653	0.80658	653	0.88613	653	0.83269	653	0.90458	653	0.91873
	652	0.78971	652	0.86907	652	0.81759	652	0.8867	652	0.90063
	651	0.771	651	0.85092	651	0.79826	651	0.8684	651	0.88172
	650	0.75293	650	0.83351	650	0.78005	650	0.84978	650	0.86285
	649	0.735	649	0.81607	649	0.76211	649	0.83096	649	0.84454
	648	0.71748	648	0.79932	648	0.74306	648	0.81258	648	0.82537
	647	0.69903	647	0.78311	647	0.7261	647	0.79475	647	0.8066
	646	0.68165	646	0.76655	646	0.70741	646	0.77697	646	0.7881
	645	0.6643	645	0.75075	645	0.69001	645	0.75896	645	0.7694
	644	0.64666	644	0.7356	644	0.67304	644	0.74197	644	0.75186
	643	0.63027	643	0.72104	643	0.65567	643	0.72572	643	0.73457
	642	0.61373	642	0.70636	642	0.63808	642	0.70944	642	0.71769
	641	0.59742	641	0.69336	641	0.6218	641	0.69367	641	0.70151
	640	0.58237	640	0.68095	640	0.60629	640	0.67801	640	0.68564
	639	0.56763	639	0.66977	639	0.592	639	0.66413	639	0.67059
	638	0.55397	638	0.65949	638	0.57696	638	0.65104	638	0.6563
	637	0.54017	637	0.65049	637	0.56309	637	0.63863	637	0.64376
	636	0.52819	636	0.64227	636	0.54968	636	0.62736	636	0.63208
	635	0.5162	635	0.6352	635	0.53701	635	0.61714	635	0.62121
	634	0.50514	634	0.62921	634	0.52623	634	0.60829	634	0.61112
	633	0.49491	633	0.62493	633	0.51605	633	0.59941	633	0.6023
	632	0.48582	632	0.62181	632	0.50698	632	0.59215	632	0.59486
	631	0.47777	631	0.61934	631	0.49751	631	0.58611	631	0.58822
	630	0.47042	630	0.619	630	0.48938	630	0.5817	630	0.58318
	629	0.46417	629	0.61962	629	0.48366	629	0.5778	629	0.57852
	628	0.45839	628	0.62181	628	0.47771	628	0.57509	628	0.57608
	627	0.4546	627	0.62538	627	0.47358	627	0.5742	627	0.57486
	626	0.4506	626	0.62959	626	0.46947	626	0.57448	626	0.57461
	625	0.44883	625	0.63588	625	0.46914	625	0.57429	625	0.57515
	624	0.44763	624	0.64314	624	0.4671	624	0.57638	624	0.5776
	623	0.44679	623	0.65096	623	0.46642	623	0.57985	623	0.58092
	622	0.44739	622	0.66088	622	0.46705	622	0.58408	622	0.58547
	621	0.44838	621	0.67144	621	0.46847	621	0.58965	621	0.59127
	620	0.45022	620	0.68277	620	0.47035	620	0.59556	620	0.59741
	619	0.45308	619	0.69535	619	0.4738	619	0.60361	619	0.60547
	618	0.45656	618	0.70829	618	0.47753	618	0.61208	618	0.61482
	617	0.461	617	0.72158	617	0.48217	617	0.62142	617	0.62428
	616	0.46661	616	0.7363	616	0.48865	616	0.63027	616	0.6339
	615	0.47248	615	0.75073	615	0.49532	615	0.64022	615	0.64462
	614	0.47976	614	0.76609	614	0.50383	614	0.65089	614	0.65658
	613	0.48639	613	0.7805	613	0.51094	613	0.66286	613	0.66906
	612	0.49357	612	0.79509	612	0.51808	612	0.67433	612	0.68179
	611	0.50168	611	0.80994	611	0.52689	611	0.68628	611	0.69444
	610	0.50974	610	0.82339	610	0.53559	610	0.69849	610	0.70771
	609	0.51863	609	0.8365	609	0.54481	609	0.70998	609	0.72004
	608	0.52654	608	0.84814	608	0.55325	608	0.72154	608	0.73269
	607	0.53499	607	0.85926	607	0.56229	607	0.73231	607	0.74417
	606	0.54335	606	0.86886	606	0.57062	606	0.74336	606	0.75609
	605	0.55169	605	0.87729	605	0.57917	605	0.75304	605	0.76659
	604	0.55949	604	0.88389	604	0.58717	604	0.76195	604	0.77667
	603	0.56652	603	0.88888	603	0.59445	603	0.76917	603	0.78517
	602	0.5735	602	0.89235	602	0.60133	602	0.77565	602	0.79303
	601	0.5789	601	0.89372	601	0.60736	601	0.78067	601	0.79871
	600	0.58475	600	0.89384	600	0.61326	600	0.78391	600	0.80325
	599	0.58893	599	0.89144	599	0.6166	599	0.78554	599	0.80557
	598	0.59208	598	0.88726	598	0.62008	598	0.78508	598	0.80632
	597	0.59408	597	0.88129	597	0.62256	597	0.78399	597	0.8061
	596	0.59563	596	0.87399	596	0.62332	596	0.78192	596	0.80403
	595	0.5962	595	0.86481	595	0.62335	595	0.77766	595	0.80025
	594	0.59507	594	0.85367	594	0.62168	594	0.77268	594	0.79563
	593	0.5924	593	0.8411	593	0.61895	593	0.76663	593	0.78941
	592	0.58897	592	0.82728	592	0.61523	592	0.7595	592	0.78228
	591	0.58469	591	0.81196	591	0.61093	591	0.75099	591	0.77297
	590	0.57858	590	0.79543	590	0.60261	590	0.74075	590	0.76261
	589	0.57192	589	0.77828	589	0.59487	589	0.72841	589	0.75021
	588	0.5644	588	0.76104	588	0.58708	588	0.7154	588	0.73712
	587	0.55604	587	0.74289	587	0.57814	587	0.70238	587	0.72392
	586	0.54626	586	0.72413	586	0.56698	586	0.68808	586	0.70913
	585	0.53691	585	0.70609	585	0.55702	585	0.67304	585	0.69383
	584	0.52655	584	0.68749	584	0.54563	584	0.65828	584	0.67779
	583	0.51517	583	0.66884	583	0.53368	583	0.6423	583	0.66137
	582	0.50399	582	0.65075	582	0.52285	582	0.62695	582	0.64528
	581	0.4923	581	0.63291	581	0.50957	581	0.61126	581	0.62914
	580	0.48022	580	0.61548	580	0.49714	580	0.59615	580	0.61309
	579	0.46878	579	0.59895	579	0.48543	579	0.58105	579	0.59728
	578	0.45771	578	0.58345	578	0.47327	578	0.56662	578	0.58225
	577	0.44634	577	0.56866	577	0.46158	577	0.55233	577	0.56738
	576	0.4353	576	0.55454	576	0.44998	576	0.53897	576	0.55315
	575	0.42453	575	0.54133	575	0.43825	575	0.52611	575	0.54007
	574	0.41434	574	0.52877	574	0.42695	574	0.5137	574	0.52736
	573	0.40408	573	0.51728	573	0.41562	573	0.50191	573	0.515
	572	0.39455	572	0.50654	572	0.40544	572	0.49052	572	0.50315
	571	0.38515	571	0.4965	571	0.39532	571	0.47958	571	0.49202
	570	0.37675	570	0.4873	570	0.38677	570	0.47024	570	0.4822
	569	0.36907	569	0.47918	569	0.37757	569	0.46111	569	0.47278
	568	0.36191	568	0.47219	568	0.37089	568	0.45314	568	0.46394
	567	0.35529	567	0.46565	567	0.36397	567	0.44547	567	0.45547
	566	0.34895	566	0.45968	566	0.35752	566	0.43825	566	0.44773
	565	0.34295	565	0.45376	565	0.35083	565	0.43149	565	0.44073
	564	0.33736	564	0.44882	564	0.34465	564	0.42526	564	0.43427
	563	0.33248	563	0.44472	563	0.33985	563	0.4201	563	0.42885
	562	0.32765	562	0.44071	562	0.33465	562	0.41571	562	0.42422
	561	0.32309	561	0.43709	561	0.32963	561	0.41202	561	0.42011
	560	0.31872	560	0.43406	560	0.32524	560	0.40825	560	0.41627
	559	0.31489	559	0.43137	559	0.32192	559	0.4044	559	0.41193
	558	0.31118	558	0.42864	558	0.31734	558	0.40105	558	0.40868
	557	0.30826	557	0.42654	557	0.31437	557	0.39776	557	0.40489
	556	0.30494	556	0.42392	556	0.31128	556	0.39416	556	0.40097
	555	0.30151	555	0.42136	555	0.30754	555	0.39093	555	0.39763
	554	0.29811	554	0.41861	554	0.30332	554	0.38794	554	0.39447
	553	0.29518	553	0.41649	553	0.29998	553	0.38472	553	0.39134
	552	0.29174	552	0.41381	552	0.2964	552	0.38175	552	0.38801
	551	0.28837	551	0.41107	551	0.29326	551	0.37886	551	0.38475
	550	0.28499	550	0.40835	550	0.28983	550	0.37558	550	0.38111
	549	0.28181	549	0.4057	549	0.28604	549	0.37237	549	0.37763
	548	0.27839	548	0.40323	548	0.2823	548	0.36868	548	0.37421
	547	0.27495	547	0.40077	547	0.27833	547	0.36521	547	0.37029
	546	0.27121	546	0.3981	546	0.27386	546	0.36196	546	0.3669
	545	0.26739	545	0.39566	545	0.26974	545	0.359	545	0.36397
	544	0.26338	544	0.39323	544	0.26611	544	0.35569	544	0.36061
	543	0.25947	543	0.39061	543	0.26276	543	0.35241	543	0.35698
	542	0.25547	542	0.38803	542	0.25832	542	0.34928	542	0.35364
	541	0.25152	541	0.38603	541	0.25427	541	0.34605	541	0.35003
	540	0.24767	540	0.38414	540	0.25067	540	0.34298	540	0.3467
	539	0.24405	539	0.38244	539	0.24677	539	0.33966	539	0.34318
	538	0.24024	538	0.38109	538	0.24238	538	0.33619	538	0.34008
	537	0.23612	537	0.37942	537	0.23772	537	0.33317	537	0.33703
	536	0.23249	536	0.37805	536	0.23426	536	0.33033	536	0.33407
	535	0.22913	535	0.37683	535	0.23041	535	0.32755	535	0.33147
	534	0.22562	534	0.37581	534	0.22674	534	0.32508	534	0.32921
	533	0.22265	533	0.37481	533	0.22289	533	0.32311	533	0.32736
	532	0.2203	532	0.37475	532	0.22103	532	0.32137	532	0.32563
	531	0.21798	531	0.37451	531	0.2186	531	0.31989	531	0.32416
	530	0.21564	530	0.3745	530	0.21622	530	0.31892	530	0.32324
	529	0.21369	529	0.3747	529	0.2142	529	0.31778	529	0.32202
	528	0.212	528	0.37463	528	0.21243	528	0.31685	528	0.32123
	527	0.21062	527	0.37481	527	0.2108	527	0.31597	527	0.32066
	526	0.20943	526	0.37516	526	0.20965	526	0.31557	526	0.32038
	525	0.2086	525	0.37567	525	0.20845	525	0.31539	525	0.32024
	524	0.20835	524	0.37601	524	0.20813	524	0.31543	524	0.32026
	523	0.20816	523	0.37637	523	0.20777	523	0.31553	523	0.32066
	522	0.2081	522	0.37672	522	0.20732	522	0.31601	522	0.32112
	521	0.20854	521	0.37746	521	0.20799	521	0.31615	521	0.32132
	520	0.20923	520	0.37833	520	0.20865	520	0.31686	520	0.32193
	519	0.20999	519	0.37897	519	0.20916	519	0.31708	519	0.32251
	518	0.21134	518	0.37981	518	0.21114	518	0.31764	518	0.323
	517	0.21249	517	0.38009	517	0.2129	517	0.31878	517	0.32383
	516	0.21366	516	0.38046	516	0.2145	516	0.31957	516	0.32442
	515	0.21509	515	0.38113	515	0.21592	515	0.32006	515	0.32505
	514	0.21679	514	0.38183	514	0.21795	514	0.32062	514	0.32587
	513	0.21886	513	0.38248	513	0.22002	513	0.32095	513	0.32655
	512	0.22057	512	0.38283	512	0.22191	512	0.32108	512	0.32692
	511	0.22225	511	0.38308	511	0.2243	511	0.32131	511	0.32746
	510	0.22427	510	0.38323	510	0.22644	510	0.32211	510	0.32792
	509	0.22644	509	0.38353	509	0.22929	509	0.32292	509	0.32892
	508	0.22834	508	0.3836	508	0.23179	508	0.3232	508	0.32893
	507	0.23036	507	0.38353	507	0.23459	507	0.32346	507	0.32912
	506	0.23274	506	0.38342	506	0.23792	506	0.32415	506	0.32973
	505	0.23495	505	0.38324	505	0.24021	505	0.32428	505	0.33027
	504	0.23698	504	0.3829	504	0.24268	504	0.32414	504	0.33047
	503	0.23904	503	0.38234	503	0.24492	503	0.32419	503	0.3305
	502	0.24086	502	0.38172	502	0.24777	502	0.32456	502	0.33063
	501	0.24258	501	0.38059	501	0.24957	501	0.32473	501	0.33084
	500	0.2449	500	0.37989	500	0.25154	500	0.32477	500	0.33073
	499	0.2472	499	0.37924	499	0.25404	499	0.3244	499	0.33063
	498	0.24925	498	0.37817	498	0.25651	498	0.32507	498	0.33102
	497	0.25128	497	0.37682	497	0.25862	497	0.32485	497	0.33108
	496	0.25317	496	0.37564	496	0.26091	496	0.3245	496	0.3308
	495	0.25502	495	0.37399	495	0.26275	495	0.32417	495	0.33025
	494	0.25749	494	0.37218	494	0.26532	494	0.32395	494	0.32982
	493	0.25956	493	0.37001	493	0.26685	493	0.32339	493	0.32963
	492	0.26135	492	0.36821	492	0.26903	492	0.3233	492	0.32946
	491	0.26315	491	0.3662	491	0.27137	491	0.32306	491	0.32937
	490	0.265	490	0.36375	490	0.27251	490	0.32218	490	0.32867
	489	0.26659	489	0.36091	489	0.27326	489	0.32119	489	0.32755
	488	0.26791	488	0.35825	488	0.27496	488	0.32007	488	0.32641
	487	0.2695	487	0.35592	487	0.27705	487	0.31941	487	0.32561
	486	0.27129	486	0.35303	486	0.27855	486	0.31852	486	0.32459
	485	0.2728	485	0.34995	485	0.27979	485	0.31761	485	0.32365
	484	0.27395	484	0.34693	484	0.28103	484	0.3168	484	0.32277
	483	0.27511	483	0.34412	483	0.28264	483	0.3158	483	0.32175
	482	0.27551	482	0.341	482	0.28339	482	0.31444	482	0.32035
	481	0.27575	481	0.33769	481	0.28339	481	0.31305	481	0.31876
	480	0.27628	480	0.33439	480	0.2835	480	0.31136	480	0.31694
	479	0.27646	479	0.33111	479	0.28322	479	0.30968	479	0.31547
	478	0.27643	478	0.32776	478	0.28284	478	0.30769	478	0.31373
	477	0.27581	477	0.32399	477	0.28212	477	0.30599	477	0.31154
	476	0.27543	476	0.32065	476	0.28246	476	0.30457	476	0.30973
	475	0.27516	475	0.31731	475	0.2822	475	0.30306	475	0.3081
	474	0.27421	474	0.31364	474	0.2805	474	0.30131	474	0.30589
	473	0.27275	473	0.30991	473	0.27843	473	0.29965	473	0.30366
	472	0.27104	472	0.30609	472	0.27624	472	0.29749	472	0.30149
	471	0.26944	471	0.30252	471	0.27419	471	0.29465	471	0.29894
	470	0.26803	470	0.29907	470	0.27276	470	0.29246	470	0.29657
	469	0.26618	469	0.29546	469	0.27144	469	0.29041	469	0.29417
	468	0.26388	468	0.29166	468	0.26905	468	0.28796	468	0.29147
	467	0.26165	467	0.28787	467	0.26692	467	0.28537	467	0.28854
	466	0.25942	466	0.28403	466	0.26483	466	0.28259	466	0.28522
	465	0.25708	465	0.28036	465	0.26198	465	0.27967	465	0.2819
	464	0.25437	464	0.27669	464	0.25842	464	0.27663	464	0.27872
	463	0.25151	463	0.27262	463	0.25511	463	0.27377	463	0.27557
	462	0.24869	462	0.26845	462	0.25221	462	0.27092	462	0.27227
	461	0.24588	461	0.26471	461	0.24923	461	0.26797	461	0.26914
	460	0.24285	460	0.26101	460	0.24602	460	0.26466	460	0.26595
	459	0.23964	459	0.25712	459	0.24245	459	0.26151	459	0.26263
	458	0.23635	458	0.25303	458	0.23906	458	0.25836	458	0.25953
	457	0.23309	457	0.24909	457	0.23576	457	0.25463	457	0.2561
	456	0.22991	456	0.24538	456	0.2317	456	0.251	456	0.25207
	455	0.22679	455	0.24149	455	0.22746	455	0.24751	455	0.24827
	454	0.22378	454	0.23786	454	0.22409	454	0.24411	454	0.24441
	453	0.22052	453	0.2345	453	0.22087	453	0.24091	453	0.2407
	452	0.21704	452	0.23075	452	0.21681	452	0.23763	452	0.23718
	451	0.21357	451	0.22693	451	0.21256	451	0.23399	451	0.23336
	450	0.21012	450	0.22344	450	0.20898	450	0.23083	450	0.22958
	449	0.20688	449	0.22026	449	0.20579	449	0.2284	449	0.2261
	448	0.20342	448	0.21692	448	0.2027	448	0.22563	448	0.22273
	447	0.1997	447	0.21343	447	0.19901	447	0.22232	447	0.21913
	446	0.19655	446	0.21038	446	0.19542	446	0.21911	446	0.21543
	445	0.19381	445	0.20756	445	0.19291	445	0.21592	445	0.21161
	444	0.19042	444	0.20443	444	0.18977	444	0.21304	444	0.20799
	443	0.18709	443	0.20169	443	0.18589	443	0.21081	443	0.20469
	442	0.18447	442	0.19912	442	0.18305	442	0.20815	442	0.20142
	441	0.18181	441	0.19627	441	0.18013	441	0.20503	441	0.19847
	440	0.17881	440	0.19364	440	0.17727	440	0.20203	440	0.19588
	439	0.17592	439	0.19117	439	0.17438	439	0.19911	439	0.193
	438	0.17356	438	0.18897	438	0.17177	438	0.19621	438	0.19008
	437	0.17102	437	0.18663	437	0.16908	437	0.19287	437	0.18689
	436	0.16859	436	0.18426	436	0.16656	436	0.18965	436	0.18412
	435	0.16677	435	0.18259	435	0.16457	435	0.18713	435	0.18181
	434	0.16488	434	0.18108	434	0.16293	434	0.18478	434	0.17938
	433	0.16313	433	0.17938	433	0.16155	433	0.18258	433	0.17699
	432	0.16157	432	0.17776	432	0.15943	432	0.18037	432	0.17458
	431	0.1598	431	0.1764	431	0.15676	431	0.17872	431	0.17261
	430	0.15821	430	0.17525	430	0.1543	430	0.17712	430	0.17089
	429	0.15658	429	0.17421	429	0.15245	429	0.17542	429	0.16927
	428	0.15487	428	0.17318	428	0.15089	428	0.17377	428	0.16773
	427	0.15364	427	0.17236	427	0.14971	427	0.17218	427	0.1662
	426	0.15215	426	0.17166	426	0.14824	426	0.1712	426	0.16499
	425	0.15031	425	0.17117	425	0.14602	425	0.1705	425	0.16381
	424	0.14818	424	0.17071	424	0.14374	424	0.16949	424	0.16279
	423	0.14625	423	0.17024	423	0.14147	423	0.16797	423	0.16181
	422	0.14403	422	0.17015	422	0.13902	422	0.16694	422	0.16079
	421	0.14149	421	0.17043	421	0.13662	421	0.1662	421	0.1603
	420	0.1399	420	0.17086	420	0.13468	420	0.16537	420	0.15989
	419	0.13832	419	0.17114	419	0.13278	419	0.16507	419	0.15976
	418	0.13631	418	0.17154	418	0.13071	418	0.16497	418	0.15965
	417	0.13445	417	0.17225	417	0.12895	417	0.16527	417	0.15951
	416	0.13244	416	0.17266	416	0.12651	416	0.16617	416	0.15999
	415	0.13101	415	0.17355	415	0.12541	415	0.16694	415	0.16093
	414	0.13039	414	0.17516	414	0.12538	414	0.16847	414	0.16211
	413	0.12974	413	0.17644	413	0.12502	413	0.17029	413	0.16344
	412	0.12895	412	0.17768	412	0.12424	412	0.17138	412	0.16475
	411	0.12869	411	0.17959	411	0.12459	411	0.17232	411	0.1659
	410	0.1291	410	0.18191	410	0.12583	410	0.17414	410	0.16756
	409	0.1296	409	0.18397	409	0.12553	409	0.17616	409	0.16942
	408	0.13096	408	0.18668	408	0.12636	408	0.17732	408	0.17088
	407	0.13203	407	0.18922	407	0.12712	407	0.17915	407	0.17266
	406	0.13361	406	0.19229	406	0.12844	406	0.1816	406	0.17519
	405	0.13633	405	0.19657	405	0.13168	405	0.18434	405	0.17782
	404	0.13918	404	0.20109	404	0.13519	404	0.18711	404	0.18041
	403	0.14232	403	0.20621	403	0.13856	403	0.18996	403	0.18337
	402	0.14519	402	0.21156	402	0.14089	402	0.1937	402	0.18703
	401	0.14884	401	0.21771	401	0.14456	401	0.19839	401	0.19139
	400	0.15311	400	0.22438	400	0.14818	400	0.20355	400	0.19617
	399	0.15727	399	0.23122	399	0.15193	399	0.20874	399	0.20138
	398	0.16182	398	0.2388	398	0.15711	398	0.21441	398	0.20699
	397	0.16666	397	0.24614	397	0.16238	397	0.22066	397	0.21296
	396	0.17127	396	0.25348	396	0.16595	396	0.22688	396	0.21878
	395	0.17691	395	0.26157	395	0.17211	395	0.23332	395	0.22522
	394	0.18222	394	0.26913	394	0.17782	394	0.23998	394	0.2318
	393	0.18745	393	0.27645	393	0.18266	393	0.24654	393	0.23817
	392	0.19216	392	0.28346	392	0.18819	392	0.25301	392	0.24476
	391	0.196	391	0.28964	391	0.19192	391	0.25965	391	0.2513
	390	0.19933	390	0.2955	390	0.19641	390	0.26465	390	0.25636
	389	0.20232	389	0.30079	389	0.19983	389	0.26967	389	0.26194
	388	0.20581	388	0.3058	388	0.20347	388	0.27491	388	0.26721
	387	0.20867	387	0.31	387	0.20702	387	0.27951	387	0.27161
	386	0.2108	386	0.31395	386	0.21027	386	0.28339	386	0.27594
	385	0.21274	385	0.31797	385	0.21274	385	0.28755	385	0.28019
	384	0.21395	384	0.32075	384	0.21397	384	0.2907	384	0.28377
	383	0.21587	383	0.32392	383	0.21567	383	0.29476	383	0.28752
	382	0.2187	382	0.32763	382	0.21949	382	0.29907	382	0.29204
	381	0.22128	381	0.33106	381	0.22295	381	0.30314	381	0.29624
	380	0.22466	380	0.33524	380	0.22632	380	0.3071	380	0.30046
	379	0.22875	379	0.34012	379	0.23132	379	0.31259	379	0.30597
	378	0.23397	378	0.34511	378	0.23674	378	0.31749	378	0.31163
	377	0.2388	377	0.35061	377	0.24102	377	0.32322	377	0.31728
	376	0.24677	376	0.35855	376	0.25026	376	0.33062	376	0.32464
	375	0.25474	375	0.36665	375	0.25814	375	0.33878	375	0.33201
	374	0.26295	374	0.37479	374	0.26521	374	0.34542	374	0.33943
	373	0.27149	373	0.38454	373	0.27552	373	0.35262	373	0.34776
	372	0.27942	372	0.39533	372	0.28518	372	0.36224	372	0.35683
	371	0.2876	371	0.40667	371	0.29284	371	0.37252	371	0.36694
	370	0.29653	370	0.4192	370	0.30359	370	0.38179	370	0.37728
	369	0.30521	369	0.43174	369	0.31255	369	0.39233	369	0.3883
	368	0.31372	368	0.44515	368	0.32157	368	0.40304	368	0.39962
	367	0.32253	367	0.45923	367	0.33214	367	0.41468	367	0.41146
	366	0.33115	366	0.47212	366	0.34107	366	0.42584	366	0.42264
	365	0.33842	365	0.48406	365	0.34778	365	0.43681	365	0.43419
	364	0.34533	364	0.49581	364	0.35621	364	0.44736	364	0.44489
	363	0.35164	363	0.50586	363	0.36365	363	0.45732	363	0.45533
	362	0.35745	362	0.51459	362	0.37014	362	0.46676	362	0.46487
	361	0.36353	361	0.52179	361	0.37507	361	0.47354	361	0.47176
	360	0.3687	360	0.52697	360	0.38114	360	0.47865	360	0.4767
	359	0.37242	359	0.5296	359	0.38595	359	0.48397	359	0.48145
	358	0.37391	358	0.53093	358	0.38755	358	0.48557	358	0.48316
	357	0.37533	357	0.5297	357	0.38819	357	0.4883	357	0.48539
	356	0.37702	356	0.52823	356	0.38991	356	0.48904	356	0.48614
	355	0.377	355	0.52615	355	0.39196	355	0.48894	355	0.48582
	354	0.37913	354	0.52416	354	0.39438	354	0.48953	354	0.48597
	353	0.38097	353	0.52246	353	0.39784	353	0.49	353	0.4864
	352	0.38366	352	0.52204	352	0.40084	352	0.49044	352	0.48748
	351	0.38692	351	0.52211	351	0.40471	351	0.49223	351	0.48969
	350	0.39047	350	0.52332	350	0.40841	350	0.49652	350	0.49336
	349	0.39435	349	0.52651	349	0.41405	349	0.50194	349	0.4969
	348	0.40039	348	0.5309	348	0.42041	348	0.50713	348	0.50312
	347	0.40749	347	0.53666	347	0.42668	347	0.51464	347	0.51078
	346	0.417	346	0.54501	346	0.43768	346	0.52439	346	0.52049
	345	0.42689	345	0.55375	345	0.44796	345	0.53459	345	0.53011
	344	0.43733	344	0.56284	344	0.45883	344	0.546	344	0.54159
	343	0.44878	343	0.57381	343	0.4712	343	0.55729	343	0.55354
	342	0.46156	342	0.58501	342	0.48477	342	0.56918	342	0.56563
	341	0.4745	341	0.59592	341	0.49588	341	0.58232	341	0.57788
	340	0.48554	340	0.60593	340	0.50655	340	0.59572	340	0.58989
	339	0.49629	339	0.61575	339	0.51761	339	0.60735	339	0.60207
	338	0.50792	338	0.62559	338	0.52975	338	0.61805	338	0.61276
	337	0.51615	337	0.63304	337	0.53717	337	0.62981	337	0.6238
	336	0.52581	336	0.64144	336	0.54478	336	0.63806	336	0.63187
	335	0.53327	335	0.64898	335	0.55367	335	0.64633	335	0.64052
	334	0.53935	334	0.65493	334	0.55952	334	0.65402	334	0.64859
	333	0.54595	333	0.66158	333	0.56662	333	0.66029	333	0.65568
	332	0.55214	332	0.66815	332	0.57414	332	0.666	332	0.66132
	331	0.55601	331	0.67352	331	0.57738	331	0.67028	331	0.66558
	330	0.55994	330	0.68024	330	0.58283	330	0.67377	330	0.66927
	329	0.5637	329	0.68676	329	0.58474	329	0.67831	329	0.67339
	328	0.56545	328	0.69214	328	0.58536	328	0.68081	328	0.67583
	327	0.56649	327	0.69679	327	0.58699	327	0.68508	327	0.67869
	326	0.56629	326	0.70171	326	0.5876	326	0.68787	326	0.68069
	325	0.56594	325	0.70696	325	0.58671	325	0.6902	325	0.68182
	324	0.56415	324	0.71233	324	0.58683	324	0.69041	324	0.683
	323	0.56312	323	0.7172	323	0.58539	323	0.6933	323	0.68466
	322	0.56235	322	0.72303	322	0.58656	322	0.69577	322	0.68641
	321	0.56229	321	0.72827	321	0.58525	321	0.69747	321	0.68712
	320	0.56149	320	0.73367	320	0.58459	320	0.69889	320	0.68949
	319	0.56013	319	0.73889	319	0.58506	319	0.70227	319	0.69177
	318	0.56159	318	0.74507	318	0.58745	318	0.70469	318	0.69521
	317	0.56146	317	0.75019	317	0.58867	317	0.70923	317	0.69862
	316	0.5638	316	0.75517	316	0.59013	316	0.71311	316	0.70202
	315	0.56665	315	0.76044	315	0.59006	315	0.71733	315	0.70664
	314	0.57066	314	0.76515	314	0.59402	314	0.72228	314	0.71112
	313	0.57458	313	0.76789	313	0.59674	313	0.72564	313	0.71389
	312	0.57588	312	0.76949	312	0.59914	312	0.72839	312	0.71645
	311	0.57672	311	0.76758	311	0.59733	311	0.72825	311	0.71676
	310	0.57523	310	0.76316	310	0.59168	310	0.72732	310	0.71489
	309	0.57246	309	0.75627	309	0.58715	309	0.72252	309	0.70999
	308	0.56799	308	0.74738	308	0.5828	308	0.71633	308	0.70251
	307	0.5608	307	0.73707	307	0.57483	307	0.70659	307	0.69247
	306	0.54933	306	0.7244	306	0.56074	306	0.69446	306	0.67881
	305	0.53661	305	0.71209	305	0.54931	305	0.68168	305	0.66432
	304	0.52162	304	0.69741	304	0.5329	304	0.66636	304	0.64841
	303	0.50581	303	0.68464	303	0.51644	303	0.65094	303	0.63232
	302	0.48937	302	0.67256	302	0.50053	302	0.63674	302	0.61594
	301	0.47401	301	0.66168	301	0.48367	301	0.62352	301	0.59975
	300	0.45894	300	0.65207	300	0.46853	300	0.6098	300	0.58649
	299	0.44623	299	0.64482	299	0.45607	299	0.59792	299	0.57395
	298	0.43411	298	0.63832	298	0.44255	298	0.58964	298	0.56445
	297	0.42425	297	0.63413	297	0.43274	297	0.58354	297	0.5562
	296	0.41628	296	0.63123	296	0.42602	296	0.57807	296	0.54967
	295	0.41044	295	0.62888	295	0.42186	295	0.57431	295	0.544
	294	0.40724	294	0.62906	294	0.41891	294	0.5717	294	0.54004
	293	0.40581	293	0.62949	293	0.42026	293	0.57176	293	0.53801
	292	0.40428	292	0.63022	292	0.41918	292	0.571	292	0.53584
	291	0.40279	291	0.63118	291	0.42034	291	0.56982	291	0.53381
	290	0.40301	290	0.63292	290	0.42158	290	0.57128	290	0.5332
	289	0.40275	289	0.63478	289	0.42238	289	0.57185	289	0.53255
	288	0.40212	288	0.6363	288	0.42427	288	0.57414	288	0.5325
	287	0.40291	287	0.63767	287	0.42784	287	0.57545	287	0.53323
	286	0.40508	286	0.63869	286	0.43102	286	0.57641	286	0.53381
	285	0.40674	285	0.63856	285	0.43464	285	0.57864	285	0.53572
	284	0.40949	284	0.63751	284	0.43758	284	0.58138	284	0.5379
	283	0.41394	283	0.6361	283	0.44611	283	0.58392	283	0.54032
	282	0.41903	282	0.63412	282	0.45197	282	0.58691	282	0.54329
	281	0.42344	281	0.6304	281	0.45798	281	0.58723	281	0.5443
	280	0.4274	280	0.62693	280	0.46187	280	0.58898	280	0.54669
	279	0.43284	279	0.62327	279	0.46905	279	0.59046	279	0.54748
	278	0.43779	278	0.61846	278	0.47511	278	0.59004	278	0.54795
	277	0.44313	277	0.61345	277	0.48242	277	0.58834	277	0.54654
	276	0.44686	276	0.60804	276	0.48621	276	0.58642	276	0.54521
	275	0.4491	275	0.60224	275	0.48796	275	0.58306	275	0.54186
	274	0.44943	274	0.59605	274	0.48829	274	0.57976	274	0.53781
	273	0.45066	273	0.58995	273	0.49005	273	0.57348	273	0.53233
	272	0.4498	272	0.5849	272	0.48956	272	0.56568	272	0.52501
	271	0.44706	271	0.57977	271	0.48856	271	0.55565	271	0.51549
	270	0.44419	270	0.57505	270	0.48708	270	0.54874	270	0.50693
	269	0.4408	269	0.57095	269	0.48458	269	0.54718	269	0.50375
	268	0.43766	268	0.56781	268	0.48269	268	0.54453	268	0.50163
	267	0.43288	267	0.5648	267	0.47673	267	0.54146	267	0.49805
	266	0.42938	266	0.56452	266	0.47465	266	0.53618	266	0.49251
	265	0.4267	265	0.56527	265	0.47314	265	0.53158	265	0.48847
	264	0.42314	264	0.5673	264	0.46932	264	0.52598	264	0.48487
	263	0.4211	263	0.57139	263	0.46736	263	0.52382	263	0.48368
	262	0.41971	262	0.5772	262	0.46647	262	0.52454	262	0.48536
	261	0.41913	261	0.58391	261	0.46354	261	0.52825	261	0.48885
	260	0.41953	260	0.59252	260	0.46186	260	0.53253	260	0.49323
	259	0.42074	259	0.60267	259	0.46341	259	0.53672	259	0.49914
	258	0.42291	258	0.61375	258	0.46317	258	0.5432	258	0.50631
	257	0.42723	257	0.62708	257	0.46423	257	0.55024	257	0.51521
	256	0.43177	256	0.64132	256	0.46756	256	0.56114	256	0.52566
	255	0.43829	255	0.6572	255	0.4706	255	0.57037	255	0.53655
	254	0.4474	254	0.67538	254	0.47813	254	0.58205	254	0.54897
	253	0.45847	253	0.69417	253	0.48681	253	0.59577	253	0.56316
	252	0.47134	252	0.71511	252	0.49602	252	0.6121	252	0.57994
	251	0.48727	251	0.7366	251	0.50716	251	0.62778	251	0.5961
	250	0.50597	250	0.75905	250	0.52245	250	0.64433	250	0.61257

## Sheet: Supplementary Figure 2b
Supplementary Figure 2b
	Wavelength(nm)	BTP-DC11-film	Wavelength(nm)	BTP-DTBO-film	Wavelength(nm)	BTP-DBO-film	Wavelength(nm)	BTP-C11-TBO-film	Wavelength(nm)	BTP-BO-TBO-film
	1100	0.07298	1100	0.06376	1100	0.08771	1100	0.08583	1100	0.06956
	1099	0.07282	1099	0.0633	1099	0.08691	1099	0.08535	1099	0.06894
	1098	0.07239	1098	0.06356	1098	0.08809	1098	0.08892	1098	0.06959
	1097	0.0744	1097	0.06424	1097	0.08722	1097	0.08845	1097	0.0703
	1096	0.0722	1096	0.06384	1096	0.08713	1096	0.08713	1096	0.07065
	1095	0.0749	1095	0.06417	1095	0.0893	1095	0.08807	1095	0.06949
	1094	0.07295	1094	0.06401	1094	0.08727	1094	0.08621	1094	0.07146
	1093	0.07563	1093	0.06444	1093	0.08945	1093	0.08713	1093	0.07067
	1092	0.07438	1092	0.0652	1092	0.08747	1092	0.0886	1092	0.07222
	1091	0.07571	1091	0.06534	1091	0.0889	1091	0.08768	1091	0.07201
	1090	0.07362	1090	0.06605	1090	0.08949	1090	0.08842	1090	0.07218
	1089	0.07643	1089	0.06565	1089	0.08862	1089	0.08806	1089	0.07335
	1088	0.07476	1088	0.06573	1088	0.0875	1088	0.08772	1088	0.07104
	1087	0.07462	1087	0.06509	1087	0.09228	1087	0.09006	1087	0.07281
	1086	0.07677	1086	0.06646	1086	0.09116	1086	0.08975	1086	0.07326
	1085	0.07823	1085	0.06604	1085	0.092	1085	0.08988	1085	0.07398
	1084	0.0764	1084	0.0671	1084	0.09266	1084	0.08854	1084	0.07385
	1083	0.07726	1083	0.06606	1083	0.09321	1083	0.09119	1083	0.07462
	1082	0.07763	1082	0.06732	1082	0.09238	1082	0.09276	1082	0.0744
	1081	0.07835	1081	0.06814	1081	0.09199	1081	0.0911	1081	0.07531
	1080	0.07676	1080	0.06663	1080	0.09548	1080	0.09197	1080	0.07393
	1079	0.07666	1079	0.06782	1079	0.09401	1079	0.09282	1079	0.07596
	1078	0.07789	1078	0.0669	1078	0.09487	1078	0.09162	1078	0.07611
	1077	0.07754	1077	0.06769	1077	0.09366	1077	0.09173	1077	0.07479
	1076	0.08062	1076	0.06817	1076	0.09101	1076	0.0907	1076	0.07649
	1075	0.07812	1075	0.06658	1075	0.09592	1075	0.09325	1075	0.07693
	1074	0.0777	1074	0.06796	1074	0.09561	1074	0.09415	1074	0.0757
	1073	0.07862	1073	0.06787	1073	0.09316	1073	0.09318	1073	0.07643
	1072	0.08088	1072	0.06949	1072	0.09608	1072	0.09468	1072	0.07803
	1071	0.07993	1071	0.06827	1071	0.09492	1071	0.09475	1071	0.07718
	1070	0.08052	1070	0.07022	1070	0.09815	1070	0.09578	1070	0.07858
	1069	0.08118	1069	0.06954	1069	0.09653	1069	0.09408	1069	0.07729
	1068	0.08185	1068	0.07005	1068	0.09621	1068	0.09648	1068	0.08006
	1067	0.08178	1067	0.07081	1067	0.09659	1067	0.09624	1067	0.0796
	1066	0.08186	1066	0.06951	1066	0.09821	1066	0.09667	1066	0.08004
	1065	0.08148	1065	0.07122	1065	0.09618	1065	0.0954	1065	0.08008
	1064	0.08289	1064	0.07239	1064	0.09803	1064	0.09599	1064	0.08082
	1063	0.08255	1063	0.07109	1063	0.09828	1063	0.09878	1063	0.07934
	1062	0.0825	1062	0.07184	1062	0.09999	1062	0.09771	1062	0.08032
	1061	0.08255	1061	0.07064	1061	0.10104	1061	0.09812	1061	0.07999
	1060	0.0842	1060	0.07299	1060	0.10082	1060	0.09591	1060	0.08129
	1059	0.08525	1059	0.07445	1059	0.10177	1059	0.09668	1059	0.08224
	1058	0.08376	1058	0.07357	1058	0.09856	1058	0.09718	1058	0.08173
	1057	0.0857	1057	0.07281	1057	0.1019	1057	0.10028	1057	0.08358
	1056	0.08388	1056	0.07321	1056	0.10166	1056	0.09944	1056	0.08361
	1055	0.08644	1055	0.07468	1055	0.10227	1055	0.10004	1055	0.08432
	1054	0.085	1054	0.07246	1054	0.1036	1054	0.10124	1054	0.08208
	1053	0.08465	1053	0.0728	1053	0.10393	1053	0.10261	1053	0.08322
	1052	0.08771	1052	0.07472	1052	0.10406	1052	0.10252	1052	0.08545
	1051	0.08828	1051	0.0753	1051	0.10433	1051	0.10167	1051	0.0868
	1050	0.08766	1050	0.07481	1050	0.10438	1050	0.10249	1050	0.08647
	1049	0.08952	1049	0.07568	1049	0.10571	1049	0.10187	1049	0.08606
	1048	0.08839	1048	0.07531	1048	0.10351	1048	0.10079	1048	0.0871
	1047	0.08951	1047	0.07691	1047	0.10494	1047	0.10246	1047	0.0867
	1046	0.0897	1046	0.07695	1046	0.10489	1046	0.1038	1046	0.08715
	1045	0.09152	1045	0.07865	1045	0.10658	1045	0.10391	1045	0.08864
	1044	0.09003	1044	0.07711	1044	0.10476	1044	0.10359	1044	0.08739
	1043	0.09148	1043	0.07832	1043	0.10698	1043	0.10178	1043	0.08815
	1042	0.09149	1042	0.07719	1042	0.10737	1042	0.10483	1042	0.0898
	1041	0.09198	1041	0.07852	1041	0.10622	1041	0.10445	1041	0.08935
	1040	0.09173	1040	0.07873	1040	0.10722	1040	0.10718	1040	0.08815
	1039	0.09193	1039	0.07845	1039	0.10899	1039	0.10614	1039	0.09059
	1038	0.09102	1038	0.07955	1038	0.10889	1038	0.10533	1038	0.09117
	1037	0.09314	1037	0.08015	1037	0.11122	1037	0.10682	1037	0.09129
	1036	0.09316	1036	0.08018	1036	0.11091	1036	0.10674	1036	0.09095
	1035	0.0943	1035	0.07965	1035	0.11009	1035	0.10807	1035	0.09296
	1034	0.09561	1034	0.082	1034	0.11235	1034	0.10983	1034	0.09423
	1033	0.09416	1033	0.08025	1033	0.11208	1033	0.10893	1033	0.09197
	1032	0.09513	1032	0.07997	1032	0.11335	1032	0.11129	1032	0.09422
	1031	0.09518	1031	0.08114	1031	0.11288	1031	0.10988	1031	0.09519
	1030	0.09511	1030	0.08113	1030	0.11273	1030	0.10871	1030	0.094
	1029	0.09807	1029	0.08465	1029	0.11402	1029	0.11027	1029	0.09711
	1028	0.09861	1028	0.08266	1028	0.11494	1028	0.1122	1028	0.09536
	1027	0.09776	1027	0.0824	1027	0.11577	1027	0.11286	1027	0.09587
	1026	0.09849	1026	0.08416	1026	0.11587	1026	0.11312	1026	0.09689
	1025	0.09932	1025	0.08365	1025	0.11694	1025	0.11366	1025	0.09739
	1024	0.09893	1024	0.08424	1024	0.11778	1024	0.11401	1024	0.09713
	1023	0.09645	1023	0.08238	1023	0.11714	1023	0.11272	1023	0.09661
	1022	0.09988	1022	0.08597	1022	0.11915	1022	0.1139	1022	0.0994
	1021	0.09966	1021	0.08426	1021	0.11804	1021	0.1137	1021	0.1
	1020	0.09962	1020	0.08585	1020	0.11862	1020	0.11395	1020	0.09872
	1019	0.10077	1019	0.08669	1019	0.12107	1019	0.11614	1019	0.10038
	1018	0.10148	1018	0.08712	1018	0.12214	1018	0.11714	1018	0.10145
	1017	0.10111	1017	0.0872	1017	0.12265	1017	0.11761	1017	0.10135
	1016	0.10169	1016	0.08662	1016	0.12301	1016	0.11792	1016	0.10075
	1015	0.1022	1015	0.08613	1015	0.12173	1015	0.11626	1015	0.10227
	1014	0.10321	1014	0.08636	1014	0.1226	1014	0.11845	1014	0.10166
	1013	0.1031	1013	0.08715	1013	0.12394	1013	0.1205	1013	0.10253
	1012	0.10447	1012	0.09004	1012	0.12434	1012	0.11964	1012	0.10506
	1011	0.10341	1011	0.08852	1011	0.12444	1011	0.12105	1011	0.10343
	1010	0.10619	1010	0.08982	1010	0.12611	1010	0.12107	1010	0.10552
	1009	0.10666	1009	0.09068	1009	0.12709	1009	0.11978	1009	0.10581
	1008	0.10686	1008	0.09094	1008	0.12505	1008	0.12027	1008	0.10591
	1007	0.109	1007	0.09198	1007	0.1279	1007	0.12272	1007	0.1089
	1006	0.10768	1006	0.09184	1006	0.12768	1006	0.12493	1006	0.1063
	1005	0.10797	1005	0.09211	1005	0.13123	1005	0.12602	1005	0.10871
	1004	0.1064	1004	0.09139	1004	0.13244	1004	0.1269	1004	0.10811
	1003	0.10953	1003	0.09259	1003	0.13084	1003	0.12445	1003	0.10928
	1002	0.11004	1002	0.09332	1002	0.13203	1002	0.12436	1002	0.10981
	1001	0.111	1001	0.09397	1001	0.13174	1001	0.1251	1001	0.1105
	1000	0.11039	1000	0.09336	1000	0.13145	1000	0.12568	1000	0.11113
	999	0.11273	999	0.09456	999	0.13281	999	0.12505	999	0.1132
	998	0.1147	998	0.09675	998	0.13282	998	0.12675	998	0.11525
	997	0.1126	997	0.09549	997	0.13439	997	0.12713	997	0.11251
	996	0.11432	996	0.09703	996	0.13536	996	0.12985	996	0.11535
	995	0.11451	995	0.0958	995	0.13568	995	0.12896	995	0.1141
	994	0.11513	994	0.09641	994	0.13739	994	0.13064	994	0.11431
	993	0.11587	993	0.09896	993	0.13697	993	0.13079	993	0.11728
	992	0.11421	992	0.09792	992	0.13745	992	0.13093	992	0.11471
	991	0.11776	991	0.09913	991	0.14039	991	0.13295	991	0.11781
	990	0.11757	990	0.09853	990	0.13949	990	0.13326	990	0.11942
	989	0.11914	989	0.10011	989	0.1414	989	0.13419	989	0.11917
	988	0.11845	988	0.09862	988	0.14202	988	0.13525	988	0.12043
	987	0.11991	987	0.09998	987	0.14182	987	0.13541	987	0.12143
	986	0.12026	986	0.10059	986	0.14305	986	0.13529	986	0.12207
	985	0.12224	985	0.1029	985	0.14587	985	0.13673	985	0.12435
	984	0.12062	984	0.10165	984	0.14593	984	0.13691	984	0.12283
	983	0.12055	983	0.10294	983	0.14594	983	0.13644	983	0.12486
	982	0.12266	982	0.10316	982	0.14848	982	0.1393	982	0.12389
	981	0.12217	981	0.10341	981	0.15021	981	0.14223	981	0.12573
	980	0.12465	980	0.10363	980	0.15196	980	0.14382	980	0.12697
	979	0.12402	979	0.10404	979	0.15173	979	0.14416	979	0.12741
	978	0.12608	978	0.10579	978	0.15101	978	0.14229	978	0.12826
	977	0.12819	977	0.10711	977	0.15402	977	0.14466	977	0.12924
	976	0.12737	976	0.10658	976	0.15615	976	0.14494	976	0.13094
	975	0.12997	975	0.10707	975	0.15534	975	0.1453	975	0.13219
	974	0.12756	974	0.10813	974	0.15665	974	0.14744	974	0.13285
	973	0.13042	973	0.10876	973	0.15715	973	0.14822	973	0.13461
	972	0.12974	972	0.10767	972	0.15852	972	0.14861	972	0.13331
	971	0.13314	971	0.1109	971	0.1598	971	0.14882	971	0.13582
	970	0.13297	970	0.10981	970	0.16061	970	0.14946	970	0.13665
	969	0.13474	969	0.11179	969	0.16249	969	0.151	969	0.13985
	968	0.13403	968	0.11168	968	0.1632	968	0.15215	968	0.13929
	967	0.13576	967	0.11247	967	0.16367	967	0.15242	967	0.13986
	966	0.13652	966	0.11233	966	0.1667	966	0.15418	966	0.14131
	965	0.13776	965	0.11332	965	0.16789	965	0.15576	965	0.14191
	964	0.13926	964	0.11587	964	0.16837	964	0.15489	964	0.14353
	963	0.13994	963	0.11627	963	0.16901	963	0.15447	963	0.14644
	962	0.14209	962	0.11704	962	0.17175	962	0.15754	962	0.1481
	961	0.14294	961	0.11647	961	0.17325	961	0.1599	961	0.14715
	960	0.14385	960	0.11857	960	0.17344	960	0.15923	960	0.15007
	959	0.14325	959	0.11788	959	0.17672	959	0.16058	959	0.14936
	958	0.14349	958	0.11813	958	0.17844	958	0.16306	958	0.15167
	957	0.14601	957	0.12025	957	0.17867	957	0.16356	957	0.15178
	956	0.14764	956	0.12127	956	0.17977	956	0.16276	956	0.15501
	955	0.14902	955	0.12208	955	0.18112	955	0.16528	955	0.1571
	954	0.14975	954	0.12137	954	0.18268	954	0.16754	954	0.15607
	953	0.15137	953	0.12396	953	0.18458	953	0.16998	953	0.15903
	952	0.15402	952	0.12375	952	0.18764	952	0.17125	952	0.16026
	951	0.15363	951	0.12443	951	0.18998	951	0.17144	951	0.1632
	950	0.1561	950	0.12577	950	0.19085	950	0.17251	950	0.16508
	949	0.15592	949	0.12607	949	0.19239	949	0.17368	949	0.16413
	948	0.15847	948	0.1277	948	0.19504	948	0.17502	948	0.1667
	947	0.15861	947	0.12864	947	0.19683	947	0.17725	947	0.16745
	946	0.16171	946	0.12968	946	0.19896	946	0.17852	946	0.17111
	945	0.16194	945	0.13101	945	0.2031	945	0.18157	945	0.17203
	944	0.16316	944	0.13074	944	0.20496	944	0.18189	944	0.1744
	943	0.16567	943	0.13265	943	0.20633	943	0.18241	943	0.17745
	942	0.16848	942	0.13426	942	0.21024	942	0.18527	942	0.17899
	941	0.16847	941	0.13284	941	0.21341	941	0.18665	941	0.17846
	940	0.1699	940	0.13537	940	0.21497	940	0.18678	940	0.18279
	939	0.171	939	0.1363	939	0.21597	939	0.18715	939	0.18454
	938	0.17317	938	0.13855	938	0.21803	938	0.19112	938	0.18546
	937	0.17481	937	0.13754	937	0.22072	937	0.19357	937	0.18844
	936	0.17823	936	0.14072	936	0.22514	936	0.19515	936	0.19202
	935	0.17791	935	0.13971	935	0.22897	935	0.19875	935	0.19166
	934	0.18349	934	0.14096	934	0.23098	934	0.20052	934	0.197
	933	0.18397	933	0.14209	933	0.23238	933	0.20206	933	0.19822
	932	0.18563	932	0.14494	932	0.23763	932	0.20594	932	0.20056
	931	0.18741	931	0.14562	931	0.24134	931	0.20619	931	0.20314
	930	0.18793	930	0.14563	930	0.24425	930	0.20845	930	0.20418
	929	0.19261	929	0.147	929	0.24763	929	0.21367	929	0.20848
	928	0.19565	928	0.14882	928	0.24797	928	0.2141	928	0.21374
	927	0.19656	927	0.1488	927	0.25224	927	0.21617	927	0.21427
	926	0.19842	926	0.15109	926	0.25827	926	0.21884	926	0.21607
	925	0.20239	925	0.15304	925	0.25982	925	0.22016	925	0.22013
	924	0.2041	924	0.15447	924	0.2626	924	0.22406	924	0.22256
	923	0.20857	923	0.15725	923	0.269	923	0.22623	923	0.22859
	922	0.21236	922	0.15665	922	0.27324	922	0.22757	922	0.23025
	921	0.21463	921	0.15956	921	0.27878	921	0.23151	921	0.2347
	920	0.21687	920	0.16064	920	0.28311	920	0.23574	920	0.23746
	919	0.22098	919	0.1616	919	0.28522	919	0.23793	919	0.24242
	918	0.22067	918	0.16201	918	0.28995	918	0.24215	918	0.24335
	917	0.22673	917	0.16475	917	0.29308	917	0.24662	917	0.24851
	916	0.22899	916	0.1666	916	0.29556	916	0.24856	916	0.25241
	915	0.23465	915	0.1678	915	0.30086	915	0.25082	915	0.2569
	914	0.23548	914	0.16846	914	0.30606	914	0.25381	914	0.26119
	913	0.24098	913	0.17179	913	0.3106	913	0.25725	913	0.26587
	912	0.24277	912	0.17299	912	0.31654	912	0.25959	912	0.26886
	911	0.24779	911	0.17551	911	0.32063	911	0.2649	911	0.27241
	910	0.25166	910	0.17786	910	0.32624	910	0.2695	910	0.27845
	909	0.25556	909	0.17868	909	0.33376	909	0.27242	909	0.28306
	908	0.26043	908	0.1806	908	0.33915	908	0.27794	908	0.28809
	907	0.26433	907	0.18381	907	0.34297	907	0.28074	907	0.2936
	906	0.26998	906	0.18562	906	0.34769	906	0.28465	906	0.29769
	905	0.27286	905	0.18668	905	0.35346	905	0.2913	905	0.30201
	904	0.27504	904	0.18882	904	0.35981	904	0.29639	904	0.30806
	903	0.28277	903	0.19182	903	0.36454	903	0.29801	903	0.31348
	902	0.28602	902	0.19336	902	0.37147	902	0.30183	902	0.31821
	901	0.29014	901	0.1967	901	0.37818	901	0.3047	901	0.32315
	900	0.29713	900	0.19879	900	0.38236	900	0.30916	900	0.32939
	899	0.30203	899	0.20217	899	0.38772	899	0.31514	899	0.33419
	898	0.3072	898	0.20468	898	0.39339	898	0.32024	898	0.34414
	897	0.31281	897	0.20644	897	0.4175	897	0.3444	897	0.34723
	896	0.31915	896	0.21012	896	0.44051	896	0.36254	896	0.3546
	895	0.32406	895	0.21292	895	0.44389	895	0.36349	895	0.36154
	894	0.32797	894	0.21503	894	0.4494	894	0.36835	894	0.3664
	893	0.33579	893	0.21925	893	0.45724	893	0.38048	893	0.37512
	892	0.34133	892	0.22067	892	0.46363	892	0.38692	892	0.38061
	891	0.34671	891	0.22415	891	0.47607	891	0.39088	891	0.38845
	890	0.3522	890	0.2278	890	0.48404	890	0.39473	890	0.39324
	889	0.35829	889	0.2306	889	0.48738	889	0.40298	889	0.40153
	888	0.36394	888	0.23412	888	0.49375	888	0.41572	888	0.40722
	887	0.37351	887	0.23832	887	0.50381	887	0.42365	887	0.41732
	886	0.37734	886	0.24004	886	0.51495	886	0.42565	886	0.42187
	885	0.38531	885	0.24488	885	0.51995	885	0.43179	885	0.43159
	884	0.39165	884	0.24971	884	0.53092	884	0.44109	884	0.43779
	883	0.39866	883	0.25308	883	0.54193	883	0.44954	883	0.44708
	882	0.40798	882	0.25807	882	0.54974	882	0.4572	882	0.45495
	881	0.41642	881	0.2651	881	0.5578	881	0.46495	881	0.46693
	880	0.42004	880	0.26837	880	0.56552	880	0.47303	880	0.47341
	879	0.42764	879	0.27263	879	0.57453	879	0.47826	879	0.48258
	878	0.43395	878	0.27705	878	0.5848	878	0.48906	878	0.49209
	877	0.44486	877	0.28372	877	0.59485	877	0.49669	877	0.50104
	876	0.45206	876	0.28804	876	0.60365	876	0.50567	876	0.50941
	875	0.45946	875	0.29356	875	0.61505	875	0.51657	875	0.51918
	874	0.46591	874	0.29694	874	0.62256	874	0.52467	874	0.52849
	873	0.47438	873	0.30334	873	0.63154	873	0.53317	873	0.53787
	872	0.48449	872	0.31124	872	0.64102	872	0.54202	872	0.54957
	871	0.49	871	0.31425	871	0.65209	871	0.55107	871	0.55721
	870	0.49997	870	0.32065	870	0.66212	870	0.55962	870	0.56823
	869	0.50797	869	0.3284	869	0.67472	869	0.57154	869	0.57868
	868	0.51752	868	0.33532	868	0.68548	868	0.57999	868	0.58758
	867	0.52485	867	0.34232	867	0.69422	867	0.58988	867	0.59968
	866	0.5336	866	0.34895	866	0.70704	866	0.60006	866	0.60951
	865	0.54376	865	0.35656	865	0.71659	865	0.6115	865	0.61987
	864	0.55177	864	0.36314	864	0.72555	864	0.62176	864	0.62774
	863	0.56155	863	0.37053	863	0.73775	863	0.63194	863	0.64095
	862	0.57038	862	0.37927	862	0.74922	862	0.64385	862	0.6524
	861	0.57779	861	0.38709	861	0.76091	861	0.65592	861	0.66073
	860	0.58941	860	0.39545	860	0.77138	860	0.66392	860	0.67454
	859	0.59891	859	0.40477	859	0.78381	859	0.67434	859	0.68518
	858	0.6054	858	0.41313	858	0.79442	858	0.68546	858	0.69512
	857	0.61599	857	0.42223	857	0.80355	857	0.69749	857	0.70643
	856	0.62485	856	0.43042	856	0.81339	856	0.70901	856	0.71534
	855	0.63644	855	0.44092	855	0.82545	855	0.71823	855	0.72455
	854	0.6464	854	0.45236	854	0.83646	854	0.73094	854	0.73701
	853	0.65685	853	0.46126	853	0.84645	853	0.74393	853	0.75077
	852	0.66662	852	0.47177	852	0.85675	852	0.75518	852	0.75922
	851	0.67605	851	0.47932	851	0.86663	851	0.76622	851	0.76965
	850	0.68561	850	0.49223	850	0.87624	850	0.77641	850	0.77844
	849	0.69714	849	0.50365	849	0.88581	849	0.78901	849	0.79413
	848	0.70777	848	0.51691	848	0.89575	848	0.80136	848	0.80365
	847	0.71694	847	0.52647	847	0.90492	847	0.81186	847	0.81417
	846	0.7245	846	0.53623	846	0.91504	846	0.82318	846	0.81762
	845	0.73809	845	0.55038	845	0.92275	845	0.83574	845	0.8326
	844	0.74854	844	0.56203	844	0.9315	844	0.84743	844	0.84217
	843	0.75761	843	0.57246	843	0.94093	843	0.85872	843	0.84943
	842	0.76762	842	0.58767	842	0.9489	842	0.87051	842	0.85905
	841	0.78129	841	0.59965	841	0.95621	841	0.88199	841	0.86943
	840	0.78793	840	0.6139	840	0.9632	840	0.89344	840	0.87815
	839	0.79659	839	0.62496	839	0.96985	839	0.90397	839	0.88744
	838	0.80917	838	0.63857	838	0.97637	838	0.9146	838	0.8954
	837	0.81865	837	0.6533	837	0.98171	837	0.92549	837	0.90433
	836	0.827	836	0.66861	836	0.98709	836	0.93652	836	0.91088
	835	0.83584	835	0.68215	835	0.9918	835	0.94657	835	0.91456
	834	0.84737	834	0.69686	834	0.99619	834	0.9566	834	0.92553
	833	0.8574	833	0.70958	833	1.00052	833	0.9665	833	0.92974
	832	0.8676	832	0.72544	832	1.00387	832	0.97553	832	0.93825
	831	0.87357	831	0.73821	831	1.00696	831	0.98415	831	0.93867
	830	0.88174	830	0.75099	830	1.00929	830	0.99331	830	0.94604
	829	0.89108	829	0.76294	829	1.0115	829	1.00122	829	0.95459
	828	0.89923	828	0.7807	828	1.01357	828	1.00932	828	0.9587
	827	0.90309	827	0.79017	827	1.01388	827	1.01633	827	0.95851
	826	0.91168	826	0.80248	826	1.01438	826	1.02379	826	0.9666
	825	0.91643	825	0.81486	825	1.0145	825	1.02932	825	0.96728
	824	0.93169	824	0.8299	824	1.01411	824	1.0356	824	0.96736
	823	0.93173	823	0.83943	823	1.01367	823	1.04146	823	0.96959
	822	0.93296	822	0.84658	822	1.01216	822	1.04629	822	0.97269
	821	0.93905	821	0.86203	821	1.01076	821	1.05002	821	0.97246
	820	0.94048	820	0.87072	820	1.00848	820	1.05336	820	0.97516
	819	0.94807	819	0.88067	819	1.00593	819	1.05715	819	0.97224
	818	0.95036	818	0.88931	818	1.00291	818	1.06056	818	0.97255
	817	0.95277	817	0.89794	817	0.99982	817	1.06284	817	0.97114
	816	0.9573	816	0.9073	816	0.996	816	1.06463	816	0.97364
	815	0.95675	815	0.91403	815	0.99272	815	1.06652	815	0.97047
	814	0.95701	814	0.92088	814	0.98895	814	1.06726	814	0.96924
	813	0.95909	813	0.92712	813	0.9848	813	1.0674	813	0.96441
	812	0.95954	812	0.93787	812	0.9806	812	1.0676	812	0.96315
	811	0.95787	811	0.94105	811	0.97513	811	1.06731	811	0.96052
	810	0.96113	810	0.94274	810	0.97023	810	1.06647	810	0.95894
	809	0.95729	809	0.9518	809	0.96433	809	1.06423	809	0.95381
	808	0.95758	808	0.9546	808	0.95862	808	1.06273	808	0.94958
	807	0.95406	807	0.95833	807	0.95334	807	1.06018	807	0.94519
	806	0.9509	806	0.96074	806	0.94804	806	1.0574	806	0.94448
	805	0.95	805	0.96346	805	0.9426	805	1.05383	805	0.94001
	804	0.94703	804	0.96537	804	0.93624	804	1.05058	804	0.93357
	803	0.9447	803	0.96875	803	0.9302	803	1.0469	803	0.93007
	802	0.94292	802	0.96729	802	0.92443	802	1.04269	802	0.92421
	801	0.94298	801	0.97052	801	0.91739	801	1.0376	801	0.9198
	800	0.93405	800	0.9697	800	0.91177	800	1.0332	800	0.91547
	799	0.9246	799	0.97212	799	0.90519	799	1.02825	799	0.91585
	798	0.92251	798	0.97298	798	0.89924	798	1.02277	798	0.91085
	797	0.91756	797	0.97092	797	0.89244	797	1.0172	797	0.9053
	796	0.91261	796	0.96995	796	0.8861	796	1.0114	796	0.89876
	795	0.90803	795	0.96735	795	0.88036	795	1.00579	795	0.89229
	794	0.90277	794	0.96424	794	0.87421	794	0.99943	794	0.8871
	793	0.89781	793	0.96192	793	0.86869	793	0.99333	793	0.88079
	792	0.89143	792	0.95909	792	0.86219	792	0.98749	792	0.87368
	791	0.88768	791	0.95532	791	0.85615	791	0.98072	791	0.86809
	790	0.88123	790	0.951	790	0.84988	790	0.97338	790	0.86241
	789	0.8763	789	0.9476	789	0.84343	789	0.96654	789	0.85584
	788	0.87013	788	0.94217	788	0.83841	788	0.96002	788	0.84933
	787	0.86456	787	0.93653	787	0.83274	787	0.95361	787	0.84292
	786	0.85954	786	0.93269	786	0.827	786	0.94639	786	0.83571
	785	0.85272	785	0.92495	785	0.82155	785	0.9391	785	0.82987
	784	0.84613	784	0.91761	784	0.81623	784	0.93249	784	0.82268
	783	0.8416	783	0.91239	783	0.81106	783	0.92514	783	0.81662
	782	0.8358	782	0.9059	782	0.80669	782	0.91891	782	0.8108
	781	0.83067	781	0.90073	781	0.80173	781	0.91238	781	0.80647
	780	0.82582	780	0.89244	780	0.79666	780	0.90535	780	0.80056
	779	0.8215	779	0.88605	779	0.79253	779	0.89897	779	0.79474
	778	0.81496	778	0.87834	778	0.78781	778	0.89225	778	0.7888
	777	0.81043	777	0.87087	777	0.78308	777	0.88567	777	0.78249
	776	0.80298	776	0.86286	776	0.77942	776	0.87974	776	0.77557
	775	0.79919	775	0.85546	775	0.77541	775	0.87337	775	0.77186
	774	0.79409	774	0.84755	774	0.77227	774	0.86796	774	0.7664
	773	0.78916	773	0.84064	773	0.7681	773	0.86198	773	0.76118
	772	0.78426	772	0.83099	772	0.7644	772	0.85621	772	0.75602
	771	0.78002	771	0.82463	771	0.76177	771	0.85136	771	0.7512
	770	0.7746	770	0.8146	770	0.7592	770	0.84612	770	0.74647
	769	0.77118	769	0.80719	769	0.75585	769	0.84092	769	0.74196
	768	0.76801	768	0.7996	768	0.75357	768	0.83615	768	0.73839
	767	0.76261	767	0.79025	767	0.75053	767	0.8319	767	0.73363
	766	0.75901	766	0.78287	766	0.74856	766	0.82728	766	0.73038
	765	0.75457	765	0.77467	765	0.74627	765	0.82349	765	0.72615
	764	0.751	764	0.76658	764	0.74331	764	0.81961	764	0.7222
	763	0.74807	763	0.75979	763	0.74108	763	0.81601	763	0.71929
	762	0.74553	762	0.75263	762	0.73921	762	0.81248	762	0.71543
	761	0.74129	761	0.74498	761	0.73748	761	0.80964	761	0.71319
	760	0.73857	760	0.73749	760	0.73545	760	0.80597	760	0.70969
	759	0.73675	759	0.73131	759	0.73376	759	0.80379	759	0.70727
	758	0.7334	758	0.72447	758	0.73215	758	0.80083	758	0.70546
	757	0.72952	757	0.71656	757	0.73014	757	0.79814	757	0.70212
	756	0.72592	756	0.70934	756	0.72897	756	0.7958	756	0.69885
	755	0.72491	755	0.70409	755	0.72709	755	0.79318	755	0.69852
	754	0.72177	754	0.6978	754	0.72605	754	0.79174	754	0.69467
	753	0.72083	753	0.69268	753	0.72461	753	0.79012	753	0.69331
	752	0.71777	752	0.68795	752	0.72317	752	0.78872	752	0.69091
	751	0.71525	751	0.68224	751	0.72171	751	0.78686	751	0.68939
	750	0.71232	750	0.67584	750	0.72012	750	0.78543	750	0.68645
	749	0.71112	749	0.67228	749	0.71896	749	0.78364	749	0.6849
	748	0.70873	748	0.66726	748	0.71748	748	0.78209	748	0.68293
	747	0.70698	747	0.66345	747	0.71589	747	0.78124	747	0.68167
	746	0.70599	746	0.66024	746	0.71416	746	0.78023	746	0.6799
	745	0.70378	745	0.65654	745	0.71297	745	0.77831	745	0.67792
	744	0.70314	744	0.65406	744	0.71095	744	0.77688	744	0.67824
	743	0.70158	743	0.65128	743	0.70931	743	0.77594	743	0.67645
	742	0.69877	742	0.64817	742	0.70808	742	0.77486	742	0.674
	741	0.69739	741	0.64564	741	0.70641	741	0.77328	741	0.67215
	740	0.69478	740	0.64298	740	0.70414	740	0.77202	740	0.67104
	739	0.69403	739	0.64059	739	0.70243	739	0.77087	739	0.66923
	738	0.69193	738	0.63893	738	0.70073	738	0.76874	738	0.66687
	737	0.69062	737	0.63727	737	0.69829	737	0.76709	737	0.66568
	736	0.68707	736	0.63543	736	0.69622	736	0.76544	736	0.66321
	735	0.68609	735	0.63421	735	0.69416	735	0.76388	735	0.66244
	734	0.68485	734	0.63304	734	0.69259	734	0.76243	734	0.66054
	733	0.68358	733	0.63179	733	0.69009	733	0.76039	733	0.6577
	732	0.68176	732	0.63176	732	0.68728	732	0.75841	732	0.65654
	731	0.6786	731	0.62955	731	0.68521	731	0.75638	731	0.65341
	730	0.67727	730	0.62851	730	0.6827	730	0.75323	730	0.65046
	729	0.67602	729	0.62751	729	0.67989	729	0.75156	729	0.64961
	728	0.67441	728	0.62681	728	0.67725	728	0.74867	728	0.64757
	727	0.67189	727	0.62547	727	0.67468	727	0.74633	727	0.64436
	726	0.66984	726	0.6248	726	0.67171	726	0.74364	726	0.64223
	725	0.66838	725	0.6228	725	0.66906	725	0.74061	725	0.63891
	724	0.66605	724	0.62263	724	0.66608	724	0.73788	724	0.63624
	723	0.66427	723	0.62113	723	0.66345	723	0.73463	723	0.63291
	722	0.66233	722	0.61997	722	0.66016	722	0.73153	722	0.63045
	721	0.66024	721	0.61749	721	0.65691	721	0.72817	721	0.62753
	720	0.65638	720	0.61539	720	0.65382	720	0.72473	720	0.62351
	719	0.65516	719	0.61446	719	0.65065	719	0.72096	719	0.62041
	718	0.65331	718	0.61251	718	0.64747	718	0.71762	718	0.61839
	717	0.64992	717	0.60985	717	0.64446	717	0.71392	717	0.61402
	716	0.64759	716	0.60836	716	0.64108	716	0.71001	716	0.6099
	715	0.64608	715	0.60611	715	0.63795	715	0.70586	715	0.60734
	714	0.64397	714	0.60397	714	0.63411	714	0.70169	714	0.60419
	713	0.64121	713	0.60111	713	0.63071	713	0.69804	713	0.60023
	712	0.63994	712	0.5981	712	0.62776	712	0.69396	712	0.59763
	711	0.63742	711	0.59534	711	0.6243	711	0.68965	711	0.59344
	710	0.63334	710	0.59182	710	0.6205	710	0.68454	710	0.58801
	709	0.6317	709	0.58863	709	0.61727	709	0.68018	709	0.58585
	708	0.62937	708	0.58509	708	0.61379	708	0.67574	708	0.58138
	707	0.62692	707	0.58151	707	0.61065	707	0.67133	707	0.57657
	706	0.62446	706	0.57808	706	0.60696	706	0.66659	706	0.57364
	705	0.62058	705	0.5739	705	0.6036	705	0.6624	705	0.56795
	704	0.61784	704	0.56954	704	0.6001	704	0.65743	704	0.56396
	703	0.61652	703	0.56544	703	0.59663	703	0.65285	703	0.56055
	702	0.61287	702	0.55998	702	0.59336	702	0.64825	702	0.5561
	701	0.61019	701	0.55594	701	0.59014	701	0.64354	701	0.55169
	700	0.60947	700	0.55174	700	0.58683	700	0.63873	700	0.54922
	699	0.606	699	0.54689	699	0.58329	699	0.63397	699	0.54412
	698	0.60388	698	0.54188	698	0.58018	698	0.6296	698	0.53995
	697	0.60072	697	0.53719	697	0.57692	697	0.62491	697	0.53622
	696	0.5991	696	0.53213	696	0.57353	696	0.62015	696	0.53226
	695	0.59502	695	0.52558	695	0.5705	695	0.61583	695	0.52643
	694	0.59402	694	0.52118	694	0.56741	694	0.61131	694	0.52405
	693	0.59037	693	0.51574	693	0.56439	693	0.60695	693	0.51913
	692	0.58864	692	0.50997	692	0.5613	692	0.60238	692	0.51648
	691	0.58753	691	0.50514	691	0.55839	691	0.5979	691	0.51192
	690	0.58376	690	0.49896	690	0.55564	690	0.59364	690	0.5071
	689	0.58194	689	0.49355	689	0.55293	689	0.58977	689	0.5046
	688	0.57966	688	0.48793	688	0.55003	688	0.58546	688	0.49986
	687	0.57665	687	0.48189	687	0.54739	687	0.58155	687	0.49579
	686	0.57584	686	0.47689	686	0.54473	686	0.57788	686	0.49354
	685	0.57325	685	0.47148	685	0.54251	685	0.57431	685	0.48895
	684	0.57106	684	0.4652	684	0.54025	684	0.57086	684	0.48599
	683	0.57048	683	0.46115	683	0.53761	683	0.56692	683	0.48339
	682	0.5682	682	0.45471	682	0.53542	682	0.56343	682	0.47947
	681	0.56553	681	0.4486	681	0.53304	681	0.55994	681	0.47583
	680	0.56467	680	0.44332	680	0.53083	680	0.55669	680	0.47337
	679	0.56349	679	0.43776	679	0.52866	679	0.55344	679	0.46912
	678	0.56147	678	0.43326	678	0.52679	678	0.5503	678	0.46626
	677	0.55966	677	0.42746	677	0.52446	677	0.54729	677	0.46348
	676	0.55787	676	0.42261	676	0.52237	676	0.54459	676	0.46021
	675	0.55649	675	0.41807	675	0.52059	675	0.54205	675	0.4576
	674	0.5555	674	0.41381	674	0.51884	674	0.53948	674	0.45563
	673	0.55362	673	0.40923	673	0.51685	673	0.5368	673	0.4535
	672	0.55198	672	0.40449	672	0.51516	672	0.53443	672	0.45106
	671	0.55085	671	0.39994	671	0.51325	671	0.5322	671	0.44815
	670	0.54937	670	0.39662	670	0.51184	670	0.52996	670	0.44604
	669	0.54853	669	0.39238	669	0.5104	669	0.52811	669	0.44338
	668	0.54744	668	0.38856	668	0.50837	668	0.5261	668	0.44132
	667	0.54744	667	0.38572	667	0.50704	667	0.52426	667	0.43916
	666	0.54629	666	0.38235	666	0.50537	666	0.52219	666	0.43751
	665	0.54553	665	0.37857	665	0.50345	665	0.52015	665	0.4353
	664	0.54355	664	0.37419	664	0.50229	664	0.51841	664	0.43289
	663	0.54368	663	0.37239	663	0.50045	663	0.51613	663	0.43214
	662	0.54261	662	0.36897	662	0.49836	662	0.51448	662	0.42934
	661	0.54155	661	0.36679	661	0.49666	661	0.51227	661	0.42796
	660	0.54038	660	0.36455	660	0.49499	660	0.51056	660	0.42655
	659	0.53897	659	0.36111	659	0.49315	659	0.50861	659	0.42361
	658	0.538	658	0.35959	658	0.4913	658	0.50662	658	0.42271
	657	0.53628	657	0.35713	657	0.48955	657	0.50468	657	0.42073
	656	0.53614	656	0.35521	656	0.48742	656	0.50289	656	0.41897
	655	0.53432	655	0.35378	655	0.48532	655	0.50057	655	0.41759
	654	0.53349	654	0.35185	654	0.48337	654	0.49825	654	0.41608
	653	0.53177	653	0.35001	653	0.48119	653	0.49612	653	0.41369
	652	0.52944	652	0.34852	652	0.4784	652	0.49359	652	0.41168
	651	0.52862	651	0.3471	651	0.47605	651	0.49143	651	0.41095
	650	0.52642	650	0.34524	650	0.47398	650	0.48907	650	0.40815
	649	0.52346	649	0.34357	649	0.47152	649	0.48666	649	0.40613
	648	0.52162	648	0.34227	648	0.4686	648	0.4838	648	0.40452
	647	0.51925	647	0.34036	647	0.46594	647	0.48139	647	0.40202
	646	0.51636	646	0.3395	646	0.46316	646	0.47863	646	0.40019
	645	0.51426	645	0.33826	645	0.46024	645	0.47566	645	0.39853
	644	0.51286	644	0.33758	644	0.45697	644	0.47252	644	0.39669
	643	0.50885	643	0.33518	643	0.45364	643	0.4694	643	0.3945
	642	0.50614	642	0.33366	642	0.45035	642	0.46605	642	0.39138
	641	0.50306	641	0.33257	641	0.44692	641	0.46263	641	0.38937
	640	0.49876	640	0.33159	640	0.44349	640	0.45916	640	0.38709
	639	0.496	639	0.33075	639	0.43988	639	0.45559	639	0.38596
	638	0.49248	638	0.3289	638	0.4361	638	0.45197	638	0.38212
	637	0.48839	637	0.32757	637	0.43234	637	0.44819	637	0.38049
	636	0.48406	636	0.32536	636	0.42853	636	0.44462	636	0.37608
	635	0.47973	635	0.32514	635	0.42469	635	0.44082	635	0.375
	634	0.4754	634	0.32316	634	0.42059	634	0.4367	634	0.37153
	633	0.47079	633	0.32127	633	0.41648	633	0.43296	633	0.3682
	632	0.46518	632	0.31837	632	0.4123	632	0.42891	632	0.36484
	631	0.46101	631	0.31743	631	0.40796	631	0.42458	631	0.36271
	630	0.45602	630	0.3151	630	0.40361	630	0.42021	630	0.35959
	629	0.4507	629	0.31305	629	0.39949	629	0.41581	629	0.35584
	628	0.44569	628	0.31124	628	0.39515	628	0.41157	628	0.35191
	627	0.44085	627	0.31013	627	0.39085	627	0.40755	627	0.34965
	626	0.43475	626	0.30719	626	0.38651	626	0.40314	626	0.34571
	625	0.42941	625	0.30443	625	0.38191	625	0.39883	625	0.34178
	624	0.42403	624	0.30273	624	0.37746	624	0.39434	624	0.33887
	623	0.4186	623	0.30006	623	0.37312	623	0.38981	623	0.33473
	622	0.41388	622	0.29771	622	0.36879	622	0.3853	622	0.33231
	621	0.40818	621	0.29453	621	0.36421	621	0.38062	621	0.32803
	620	0.40307	620	0.29215	620	0.35983	620	0.37621	620	0.32519
	619	0.3971	619	0.28889	619	0.35544	619	0.37181	619	0.32109
	618	0.39162	618	0.28586	618	0.35089	618	0.36734	618	0.31708
	617	0.38631	617	0.28285	617	0.34654	617	0.36298	617	0.31374
	616	0.38087	616	0.28011	616	0.34217	616	0.35843	616	0.31017
	615	0.37482	615	0.27666	615	0.33803	615	0.35413	615	0.30578
	614	0.37039	614	0.2736	614	0.33402	614	0.35006	614	0.30285
	613	0.36408	613	0.2706	613	0.32986	613	0.3458	613	0.29864
	612	0.35967	612	0.26748	612	0.32569	612	0.34158	612	0.29496
	611	0.3539	611	0.26365	611	0.32161	611	0.33725	611	0.29017
	610	0.35043	610	0.26096	610	0.31744	610	0.33289	610	0.28762
	609	0.34516	609	0.2582	609	0.31352	609	0.32876	609	0.28401
	608	0.34016	608	0.25512	608	0.30974	608	0.32474	608	0.28032
	607	0.33587	607	0.25162	607	0.30579	607	0.32062	607	0.27735
	606	0.33037	606	0.24841	606	0.302	606	0.3165	606	0.2732
	605	0.32714	605	0.24577	605	0.29842	605	0.31248	605	0.271
	604	0.32264	604	0.24197	604	0.29492	604	0.30862	604	0.26711
	603	0.31765	603	0.23805	603	0.29155	603	0.30493	603	0.26315
	602	0.31461	602	0.236	602	0.28827	602	0.30135	602	0.26095
	601	0.31022	601	0.23231	601	0.28488	601	0.29767	601	0.25655
	600	0.30523	600	0.22717	600	0.28163	600	0.29397	600	0.25349
	599	0.30336	599	0.22523	599	0.27852	599	0.29051	599	0.25054
	598	0.30025	598	0.22255	598	0.27585	598	0.28745	598	0.24779
	597	0.29493	597	0.21855	597	0.27323	597	0.28424	597	0.244
	596	0.29171	596	0.21578	596	0.27055	596	0.28108	596	0.23997
	595	0.2893	595	0.21297	595	0.26788	595	0.27803	595	0.23834
	594	0.28607	594	0.21074	594	0.26532	594	0.27505	594	0.23571
	593	0.2842	593	0.20785	593	0.26304	593	0.27228	593	0.23249
	592	0.28121	592	0.20475	592	0.26059	592	0.26937	592	0.23019
	591	0.27876	591	0.20232	591	0.25811	591	0.26649	591	0.22752
	590	0.27698	590	0.2008	590	0.25624	590	0.26412	590	0.22467
	589	0.27421	589	0.1977	589	0.25447	589	0.26173	589	0.22202
	588	0.27339	588	0.19565	588	0.25254	588	0.25939	588	0.22056
	587	0.27159	587	0.19265	587	0.25075	587	0.25713	587	0.21741
	586	0.26867	586	0.19027	586	0.24924	586	0.25508	586	0.21474
	585	0.26791	585	0.18818	585	0.24788	585	0.25322	585	0.21269
	584	0.26748	584	0.18641	584	0.24666	584	0.25149	584	0.2116
	583	0.26547	583	0.18327	583	0.24565	583	0.24984	583	0.20806
	582	0.26459	582	0.18151	582	0.24445	582	0.2483	582	0.20693
	581	0.26369	581	0.17883	581	0.24327	581	0.24683	581	0.20416
	580	0.26234	580	0.17706	580	0.24236	580	0.24552	580	0.20276
	579	0.26173	579	0.17488	579	0.2416	579	0.24438	579	0.20037
	578	0.26198	578	0.1729	578	0.24103	578	0.2435	578	0.19902
	577	0.26158	577	0.17074	577	0.24045	577	0.24263	577	0.19763
	576	0.26151	576	0.16872	576	0.23996	576	0.24192	576	0.19544
	575	0.26105	575	0.16696	575	0.23934	575	0.24114	575	0.19411
	574	0.26108	574	0.16578	574	0.23897	574	0.2404	574	0.19322
	573	0.26108	573	0.16375	573	0.23878	573	0.23992	573	0.19198
	572	0.26082	572	0.16167	572	0.23859	572	0.23964	572	0.19015
	571	0.26159	571	0.16048	571	0.23852	571	0.23946	571	0.18965
	570	0.26161	570	0.15811	570	0.23838	570	0.23918	570	0.18867
	569	0.26139	569	0.15678	569	0.23826	569	0.23902	569	0.18723
	568	0.26178	568	0.15528	568	0.23844	568	0.2392	568	0.18602
	567	0.2623	567	0.15348	567	0.23847	567	0.23937	567	0.18595
	566	0.26255	566	0.1521	566	0.23842	566	0.23941	566	0.18505
	565	0.26266	565	0.15153	565	0.23855	565	0.23947	565	0.18402
	564	0.26328	564	0.14932	564	0.23874	564	0.23975	564	0.18368
	563	0.2633	563	0.14897	563	0.23894	563	0.24012	563	0.18315
	562	0.26309	562	0.14772	562	0.23916	562	0.24056	562	0.18308
	561	0.26307	561	0.14615	561	0.23934	561	0.24101	561	0.18291
	560	0.26322	560	0.14586	560	0.23939	560	0.24133	560	0.18297
	559	0.26399	559	0.14541	559	0.23946	559	0.24167	559	0.1828
	558	0.26262	558	0.14397	558	0.23953	558	0.242	558	0.18225
	557	0.26356	557	0.14414	557	0.23958	557	0.24238	557	0.18253
	556	0.26324	556	0.14324	556	0.23963	556	0.24277	556	0.183
	555	0.26299	555	0.14287	555	0.2396	555	0.24317	555	0.18295
	554	0.26284	554	0.14258	554	0.23958	554	0.24363	554	0.18287
	553	0.26232	553	0.14203	553	0.23947	553	0.24404	553	0.18315
	552	0.26121	552	0.14182	552	0.23932	552	0.2443	552	0.18342
	551	0.26159	551	0.14303	551	0.23923	551	0.24459	551	0.18472
	550	0.26083	550	0.1429	550	0.23914	550	0.24489	550	0.18479
	549	0.25895	549	0.1425	549	0.23906	549	0.24512	549	0.18459
	548	0.25947	548	0.14366	548	0.23871	548	0.24519	548	0.1858
	547	0.25811	547	0.1438	547	0.23828	547	0.24522	547	0.18634
	546	0.25758	546	0.14493	546	0.23789	546	0.24532	546	0.18707
	545	0.25707	545	0.14566	545	0.23739	545	0.24522	545	0.18801
	544	0.25579	544	0.14623	544	0.23689	544	0.2451	544	0.18774
	543	0.25464	543	0.14734	543	0.23649	543	0.24501	543	0.1886
	542	0.25451	542	0.14919	542	0.23594	542	0.2448	542	0.18989
	541	0.25361	541	0.1495	541	0.2353	541	0.2445	541	0.18992
	540	0.25171	540	0.15104	540	0.23483	540	0.24427	540	0.19078
	539	0.25181	539	0.15231	539	0.23441	539	0.24403	539	0.19161
	538	0.25109	538	0.15376	538	0.23374	538	0.24355	538	0.19333
	537	0.24995	537	0.1557	537	0.23296	537	0.24297	537	0.19372
	536	0.2489	536	0.1562	536	0.23239	536	0.2424	536	0.19379
	535	0.2484	535	0.15834	535	0.23188	535	0.24207	535	0.19456
	534	0.24712	534	0.15937	534	0.23128	534	0.24173	534	0.19487
	533	0.24773	533	0.16092	533	0.23065	533	0.24121	533	0.19589
	532	0.24585	532	0.16236	532	0.23001	532	0.24062	532	0.19597
	531	0.24647	531	0.16461	531	0.22938	531	0.2401	531	0.19688
	530	0.24501	530	0.16546	530	0.22872	530	0.23955	530	0.19696
	529	0.24424	529	0.16693	529	0.22809	529	0.23892	529	0.19698
	528	0.24501	528	0.16864	528	0.22766	528	0.23852	528	0.19818
	527	0.24367	527	0.17034	527	0.22709	527	0.23813	527	0.19817
	526	0.24236	526	0.17093	526	0.22646	526	0.23748	526	0.1985
	525	0.24289	525	0.17274	525	0.22599	525	0.23695	525	0.19912
	524	0.24177	524	0.17378	524	0.22553	524	0.23651	524	0.19891
	523	0.24105	523	0.17423	523	0.22508	523	0.2362	523	0.19874
	522	0.241	522	0.17548	522	0.22463	522	0.23588	522	0.199
	521	0.2403	521	0.1767	521	0.22395	521	0.23542	521	0.199
	520	0.23959	520	0.1778	520	0.22323	520	0.23498	520	0.19956
	519	0.24012	519	0.17889	519	0.22264	519	0.23457	519	0.19944
	518	0.23823	518	0.17938	518	0.22213	518	0.23417	518	0.19891
	517	0.23747	517	0.17923	517	0.22168	517	0.23379	517	0.19866
	516	0.23647	516	0.17977	516	0.22107	516	0.23338	516	0.19832
	515	0.23525	515	0.18053	515	0.22023	515	0.23291	515	0.19836
	514	0.23431	514	0.18128	514	0.21935	514	0.23242	514	0.19852
	513	0.23388	513	0.18166	513	0.21859	513	0.23187	513	0.19833
	512	0.23182	512	0.18121	512	0.21779	512	0.23126	512	0.1982
	511	0.23099	511	0.18144	511	0.21688	511	0.23064	511	0.19756
	510	0.229	510	0.18065	510	0.21597	510	0.22999	510	0.19661
	509	0.22799	509	0.18112	509	0.21497	509	0.22937	509	0.19682
	508	0.22631	508	0.18069	508	0.21403	508	0.22869	508	0.19601
	507	0.22477	507	0.18142	507	0.21305	507	0.22798	507	0.19594
	506	0.22271	506	0.18053	506	0.21196	506	0.22711	506	0.19501
	505	0.22225	505	0.18157	505	0.21067	505	0.22605	505	0.19493
	504	0.21963	504	0.18106	504	0.20944	504	0.2251	504	0.19474
	503	0.21809	503	0.1811	503	0.20814	503	0.22411	503	0.19386
	502	0.21655	502	0.18115	502	0.20677	502	0.22295	502	0.19294
	501	0.21425	501	0.18079	501	0.20545	501	0.22171	501	0.19199
	500	0.21186	500	0.17993	500	0.20402	500	0.22061	500	0.19187
	499	0.21084	499	0.1803	499	0.20245	499	0.2193	499	0.19082
	498	0.20819	498	0.17965	498	0.20088	498	0.21769	498	0.19005
	497	0.20657	497	0.17908	497	0.19928	497	0.21626	497	0.18931
	496	0.20488	496	0.17914	496	0.19783	496	0.2149	496	0.18847
	495	0.20208	495	0.1781	495	0.19639	495	0.21338	495	0.18754
	494	0.20021	494	0.1779	494	0.19477	494	0.21161	494	0.1863
	493	0.19775	493	0.17704	493	0.19316	493	0.20992	493	0.18473
	492	0.19605	492	0.17604	492	0.19141	492	0.20808	492	0.184
	491	0.19483	491	0.17547	491	0.18964	491	0.20619	491	0.1828
	490	0.19248	490	0.17454	490	0.18808	490	0.20444	490	0.1821
	489	0.19087	489	0.17362	489	0.18625	489	0.20271	489	0.18059
	488	0.18857	488	0.17281	488	0.1846	488	0.20088	488	0.17855
	487	0.18627	487	0.17162	487	0.1829	487	0.1991	487	0.17773
	486	0.18366	486	0.16955	486	0.18112	486	0.19719	486	0.17568
	485	0.18153	485	0.16891	485	0.17932	485	0.19521	485	0.17434
	484	0.17988	484	0.16833	484	0.17739	484	0.19312	484	0.1738
	483	0.17785	483	0.16618	483	0.17557	483	0.19097	483	0.17148
	482	0.17551	482	0.16511	482	0.1739	482	0.18905	482	0.16975
	481	0.17359	481	0.16308	481	0.17218	481	0.18707	481	0.16905
	480	0.17175	480	0.16184	480	0.17039	480	0.18504	480	0.16687
	479	0.16949	479	0.15939	479	0.16858	479	0.18305	479	0.16502
	478	0.16836	478	0.15865	478	0.16674	478	0.18092	478	0.16383
	477	0.16576	477	0.15661	477	0.16497	477	0.17868	477	0.16236
	476	0.16282	476	0.15338	476	0.16336	476	0.17665	476	0.15957
	475	0.16168	475	0.15257	475	0.16168	475	0.17451	475	0.15858
	474	0.15897	474	0.15105	474	0.16002	474	0.17252	474	0.15715
	473	0.15776	473	0.14935	473	0.15833	473	0.17043	473	0.15529
	472	0.15557	472	0.1468	472	0.1565	472	0.16827	472	0.15387
	471	0.15309	471	0.14466	471	0.15491	471	0.16629	471	0.15186
	470	0.15183	470	0.14273	470	0.15334	470	0.16425	470	0.15029
	469	0.15029	469	0.14278	469	0.15181	469	0.16227	469	0.14939
	468	0.14854	468	0.13943	468	0.15025	468	0.16025	468	0.14786
	467	0.14634	467	0.13775	467	0.14875	467	0.15842	467	0.14613
	466	0.14506	466	0.1364	466	0.14724	466	0.15671	466	0.1447
	465	0.14357	465	0.13477	465	0.146	465	0.15511	465	0.14372
	464	0.14306	464	0.13317	464	0.14469	464	0.15332	464	0.14249
	463	0.14123	463	0.13188	463	0.14333	463	0.15147	463	0.14224
	462	0.1389	462	0.12993	462	0.14192	462	0.14973	462	0.13974
	461	0.13812	461	0.12887	461	0.14081	461	0.14821	461	0.13901
	460	0.13682	460	0.12731	460	0.13982	460	0.14655	460	0.13801
	459	0.13522	459	0.12593	459	0.13867	459	0.1451	459	0.13733
	458	0.13438	458	0.12413	458	0.13769	458	0.14389	458	0.1358
	457	0.13303	457	0.12295	457	0.13681	457	0.14269	457	0.13465
	456	0.13195	456	0.12241	456	0.13588	456	0.14151	456	0.13371
	455	0.13156	455	0.12128	455	0.13494	455	0.14025	455	0.13418
	454	0.12962	454	0.11925	454	0.13391	454	0.139	454	0.1326
	453	0.12961	453	0.11875	453	0.13339	453	0.13806	453	0.13246
	452	0.12898	452	0.11778	452	0.13257	452	0.13696	452	0.13173
	451	0.12823	451	0.11656	451	0.13183	451	0.13616	451	0.1306
	450	0.12705	450	0.11537	450	0.13139	450	0.13524	450	0.13015
	449	0.12705	449	0.11524	449	0.13072	449	0.13437	449	0.12929
	448	0.12717	448	0.11517	448	0.13027	448	0.13365	448	0.1291
	447	0.12681	447	0.11304	447	0.12999	447	0.13308	447	0.12888
	446	0.126	446	0.11257	446	0.12959	446	0.13259	446	0.12698
	445	0.1262	445	0.11127	445	0.12915	445	0.13211	445	0.12629
	444	0.12548	444	0.10971	444	0.12879	444	0.13157	444	0.12579
	443	0.12582	443	0.10899	443	0.1285	443	0.13123	443	0.12491
	442	0.12603	442	0.10861	442	0.12804	442	0.13082	442	0.12454
	441	0.12541	441	0.10704	441	0.12796	441	0.13077	441	0.12265
	440	0.12532	440	0.10591	440	0.12778	440	0.13068	440	0.12278
	439	0.12555	439	0.10465	439	0.12753	439	0.13037	439	0.12124
	438	0.12495	438	0.10342	438	0.12734	438	0.13013	438	0.12113
	437	0.12544	437	0.1021	437	0.12702	437	0.13008	437	0.12065
	436	0.12547	436	0.10077	436	0.12691	436	0.12979	436	0.11891
	435	0.125	435	0.10079	435	0.12676	435	0.12984	435	0.11836
	434	0.12641	434	0.10045	434	0.12648	434	0.12956	434	0.11787
	433	0.12588	433	0.09835	433	0.1264	433	0.12958	433	0.11669
	432	0.12619	432	0.09763	432	0.12612	432	0.12955	432	0.11629
	431	0.12673	431	0.09668	431	0.1259	431	0.12939	431	0.11554
	430	0.12763	430	0.09677	430	0.12573	430	0.12937	430	0.11531
	429	0.12718	429	0.096	429	0.12567	429	0.12918	429	0.11472
	428	0.12776	428	0.09539	428	0.12588	428	0.12942	428	0.11404
	427	0.1276	427	0.09415	427	0.12608	427	0.12955	427	0.11334
	426	0.12871	426	0.09421	426	0.12604	426	0.12946	426	0.11287
	425	0.12825	425	0.09318	425	0.12595	425	0.12948	425	0.11215
	424	0.12869	424	0.0923	424	0.12625	424	0.12972	424	0.11165
	423	0.13037	423	0.09404	423	0.12668	423	0.12986	423	0.11358
	422	0.13163	422	0.09369	422	0.12706	422	0.13039	422	0.11363
	421	0.13245	421	0.09366	421	0.1274	421	0.13054	421	0.11326
	420	0.13308	420	0.09361	420	0.12778	420	0.13089	420	0.11362
	419	0.1339	419	0.09436	419	0.12847	419	0.13165	419	0.11363
	418	0.13491	418	0.09431	418	0.12934	418	0.13229	418	0.1141
	417	0.13569	417	0.09475	417	0.13015	417	0.13285	417	0.11507
	416	0.13748	416	0.09515	416	0.13124	416	0.13387	416	0.11574
	415	0.13916	415	0.09648	415	0.13217	415	0.13459	415	0.11662
	414	0.14097	414	0.09751	414	0.13343	414	0.13547	414	0.11785
	413	0.14164	413	0.09725	413	0.13477	413	0.1368	413	0.11775
	412	0.1441	412	0.09928	412	0.13599	412	0.13827	412	0.11932
	411	0.14713	411	0.10016	411	0.13731	411	0.13959	411	0.12151
	410	0.14942	410	0.10135	410	0.13915	410	0.14128	410	0.12318
	409	0.15039	409	0.10236	409	0.14109	409	0.14281	409	0.12423
	408	0.15379	408	0.10357	408	0.14295	408	0.14472	408	0.1264
	407	0.15566	407	0.1055	407	0.1448	407	0.1469	407	0.12796
	406	0.15853	406	0.10698	406	0.1469	406	0.14877	406	0.12951
	405	0.16111	405	0.10868	405	0.14852	405	0.15088	405	0.13187
	404	0.16338	404	0.11085	404	0.15059	404	0.15286	404	0.13305
	403	0.16643	403	0.113	403	0.15292	403	0.15514	403	0.13549
	402	0.16949	402	0.11518	402	0.15462	402	0.15709	402	0.13746
	401	0.17086	401	0.11593	401	0.15655	401	0.15927	401	0.13824
	400	0.17408	400	0.11882	400	0.15836	400	0.16179	400	0.14035
	399	0.17693	399	0.12103	399	0.16037	399	0.16391	399	0.14311
	398	0.17886	398	0.1228	398	0.16207	398	0.16595	398	0.14445
	397	0.18125	397	0.12517	397	0.16397	397	0.16809	397	0.1461
	396	0.18369	396	0.12621	396	0.16593	396	0.17026	396	0.14655
	395	0.18459	395	0.12835	395	0.16787	395	0.17252	395	0.14903
	394	0.18678	394	0.12934	394	0.16959	394	0.17465	394	0.1506
	393	0.18915	393	0.13121	393	0.17197	393	0.1768	393	0.15179
	392	0.19141	392	0.13298	392	0.17378	392	0.17858	392	0.15323
	391	0.19261	391	0.13409	391	0.17542	391	0.18062	391	0.15422
	390	0.19523	390	0.13622	390	0.17794	390	0.18325	390	0.15604
	389	0.19798	389	0.13815	389	0.17975	389	0.18535	389	0.15901
	388	0.20065	388	0.14053	388	0.18188	388	0.18761	388	0.1607
	387	0.20219	387	0.14109	387	0.18439	387	0.19015	387	0.16233
	386	0.20535	386	0.14308	386	0.18655	386	0.19252	386	0.16514
	385	0.20828	385	0.14531	385	0.18968	385	0.19559	385	0.16696
	384	0.21258	384	0.14774	384	0.19272	384	0.19838	384	0.17051
	383	0.21624	383	0.15044	383	0.1964	383	0.20217	383	0.17291
	382	0.21949	382	0.15363	382	0.19991	382	0.20569	382	0.17576
	381	0.22433	381	0.15588	381	0.20402	381	0.20957	381	0.17973
	380	0.22987	380	0.15996	380	0.20805	380	0.21391	380	0.1835
	379	0.23445	379	0.16205	379	0.21259	379	0.21894	379	0.1869
	378	0.23989	378	0.16584	378	0.21754	378	0.22435	378	0.19118
	377	0.24623	377	0.17107	377	0.22254	377	0.22992	377	0.19602
	376	0.25175	376	0.17382	376	0.22807	376	0.2356	376	0.19983
	375	0.25771	375	0.17777	375	0.23361	375	0.24238	375	0.20468
	374	0.26322	374	0.18303	374	0.23964	374	0.2495	374	0.20944
	373	0.26828	373	0.18681	373	0.24566	373	0.25652	373	0.214
	372	0.2745	372	0.19363	372	0.25164	372	0.264	372	0.22053
	371	0.27974	371	0.19904	371	0.25777	371	0.27133	371	0.22546
	370	0.28423	370	0.20511	370	0.26329	370	0.27833	370	0.23009
	369	0.28775	369	0.21081	369	0.26862	369	0.28509	369	0.2345
	368	0.29101	368	0.21677	368	0.27298	368	0.29035	368	0.23906
	367	0.29371	367	0.22291	367	0.27667	367	0.2952	367	0.24424
	366	0.2943	366	0.22765	366	0.27974	366	0.29902	366	0.24645
	365	0.29589	365	0.23211	365	0.28207	365	0.30238	365	0.2496
	364	0.29609	364	0.23682	364	0.28369	364	0.30428	364	0.25214
	363	0.29594	363	0.24039	363	0.28463	363	0.30593	363	0.25372
	362	0.2962	362	0.24329	362	0.28602	362	0.30731	362	0.25569
	361	0.29552	361	0.24502	361	0.28663	361	0.30816	361	0.25811
	360	0.29588	360	0.24625	360	0.28785	360	0.30946	360	0.25816
	359	0.29533	359	0.24907	359	0.28884	359	0.31098	359	0.26027
	358	0.29465	358	0.25047	358	0.28944	358	0.31214	358	0.26118
	357	0.29579	357	0.25233	357	0.29103	357	0.3135	357	0.26242
	356	0.29552	356	0.25369	356	0.29196	356	0.3147	356	0.26444
	355	0.29599	355	0.25584	355	0.29364	355	0.31668	355	0.26685
	354	0.29593	354	0.25668	354	0.29633	354	0.31912	354	0.26756
	353	0.2994	353	0.26028	353	0.29876	353	0.32188	353	0.27106
	352	0.3008	352	0.26239	352	0.30163	352	0.32442	352	0.27339
	351	0.30207	351	0.26511	351	0.30326	351	0.32665	351	0.27633
	350	0.30354	350	0.26902	350	0.30617	350	0.3302	350	0.27898
	349	0.30448	349	0.27066	349	0.30839	349	0.33283	349	0.28015
	348	0.30753	348	0.27389	348	0.31105	348	0.33573	348	0.28475
	347	0.30831	347	0.2766	347	0.31354	347	0.33865	347	0.28552
	346	0.31055	346	0.27999	346	0.31559	346	0.34032	346	0.2888
	345	0.31123	345	0.28271	345	0.31705	345	0.34227	345	0.29081
	344	0.31265	344	0.28462	344	0.31885	344	0.34405	344	0.29301
	343	0.31475	343	0.28764	343	0.32026	343	0.34519	343	0.29435
	342	0.31619	342	0.28869	342	0.32142	342	0.34646	342	0.29595
	341	0.31763	341	0.29073	341	0.32209	341	0.34761	341	0.29705
	340	0.32068	340	0.29266	340	0.32344	340	0.34896	340	0.30068
	339	0.32118	339	0.29273	339	0.32438	339	0.34963	339	0.29969
	338	0.32244	338	0.29258	338	0.32587	338	0.35057	338	0.29953
	337	0.32362	337	0.29367	337	0.32665	337	0.3517	337	0.30055
	336	0.32697	336	0.29433	336	0.32676	336	0.35197	336	0.30151
	335	0.32932	335	0.29372	335	0.32803	335	0.35234	335	0.30174
	334	0.33184	334	0.29426	334	0.32888	334	0.35251	334	0.30203
	333	0.33379	333	0.29212	333	0.32985	333	0.35367	333	0.301
	332	0.33696	332	0.29319	332	0.33086	332	0.35428	332	0.30183
	331	0.3401	331	0.29257	331	0.33259	331	0.35543	331	0.3028
	330	0.34283	330	0.29226	330	0.33347	330	0.35647	330	0.30287
	329	0.34504	329	0.29172	329	0.33463	329	0.35768	329	0.30252
	328	0.34931	328	0.29187	328	0.3368	328	0.35905	328	0.30377
	327	0.35044	327	0.29119	327	0.33846	327	0.36045	327	0.30314
	326	0.35462	326	0.29159	326	0.34035	326	0.36265	326	0.30333
	325	0.35759	325	0.29315	325	0.3423	325	0.36445	325	0.30432
	324	0.36037	324	0.28931	324	0.34468	324	0.36667	324	0.30668
	323	0.36296	323	0.28996	323	0.34645	323	0.36825	323	0.3063
	322	0.36796	322	0.29121	322	0.34773	322	0.36955	322	0.30871
	321	0.37078	321	0.29173	321	0.35027	321	0.37181	321	0.30976
	320	0.37399	320	0.2907	320	0.3521	320	0.37408	320	0.30977
	319	0.37431	319	0.29081	319	0.3538	319	0.37504	319	0.30942
	318	0.37843	318	0.29061	318	0.35527	318	0.37643	318	0.31027
	317	0.38033	317	0.29015	317	0.35623	317	0.37709	317	0.31134
	316	0.38036	316	0.28884	316	0.35676	316	0.37528	316	0.30937
	315	0.38126	315	0.28763	315	0.35668	315	0.37506	315	0.30946
	314	0.38287	314	0.28504	314	0.3566	314	0.37446	314	0.30914
	313	0.38186	313	0.28383	313	0.35586	313	0.37333	313	0.30669
	312	0.38286	312	0.28081	312	0.35464	312	0.37182	312	0.30492
	311	0.38009	311	0.27708	311	0.35314	311	0.36969	311	0.30262
	310	0.37884	310	0.27399	310	0.35091	310	0.36749	310	0.29969
	309	0.37705	309	0.26907	309	0.34826	309	0.36423	309	0.29607
	308	0.37477	308	0.26481	308	0.34543	308	0.36077	308	0.29252
	307	0.37041	307	0.25888	307	0.34269	307	0.35714	307	0.28672
	306	0.37044	306	0.25506	306	0.34003	306	0.35352	306	0.28589
	305	0.36657	305	0.24998	305	0.337	305	0.34973	305	0.28042
	304	0.36357	304	0.24544	304	0.33425	304	0.34611	304	0.27542
	303	0.3618	303	0.24079	303	0.33061	303	0.34243	303	0.27248
	302	0.36053	302	0.23694	302	0.32898	302	0.3397	302	0.26994
	301	0.35786	301	0.23413	301	0.32674	301	0.33712	301	0.26682
	300	0.357	300	0.23045	300	0.32488	300	0.33462	300	0.265
