# Supplementary material for: Asymmetric small-molecule acceptor enables suppressed electron-vibration coupling and minimized driving force for organic solar cells
Source: Nat Commun. 2025 Feb 10;16:1503. doi: 10.1038/s41467-025-56799-6 (PMC11811148; doi:10.1038/s41467-025-56799-6)
Supplement: Supplementary file 27 — Source Data 7 [file 41467_2025_56799_MOESM27_ESM.xlsx]

## Sheet: Supplementary Figure 3a
Supplementary Figure 3a	PL										UV
	Wavelength(nm)	BTP-DC11-solution	Wavelength(nm)	BTP-DTBO-solution	Wavelength(nm)	BTP-DBO-solution	Wavelength(nm)	BTP-C11-TBO-solution	Wavelength(nm)	BTP-BO-TBO-solution	Wavelength(nm)	BTP-DC11-solution	Wavelength(nm)	BTP-DTBO-solution	Wavelength(nm)	BTP-DBO-solution	Wavelength(nm)	BTP-C11-TBO-solution	Wavelength(nm)	BTP-BO-TBO-solution
		Normalized (arb. units)		Normalized (arb. units)		Normalized (arb. units)		Normalized (arb. units)		Normalized (arb. units)		Normalized (arb. units)		Normalized (arb. units)		Normalized (arb. units)		Normalized (arb. units)		Normalized (arb. units)
	650	0.00219	650	0.000837708	650	0.00124	650	0.00187	650	0.000859859	1000	0.000818277	1000	0.000752513	1000	0.00376	1000	0.00672	1000	0.00196
	651	0.00105	651	0.00281	651	0.00277	651	0.00355	651	0.00291	999	0.00237	999	0.00167	999	0.00371	999	0.00915	999	0.00271
	652	0.00152	652	0.00246	652	0.00127	652	0.0017	652	0.000418074	998	0.000183882	998	0	998	0	998	0.0051	998	0.00166
	653	0.00206	653	0.00306	653	0.000444407	653	0.00362	653	0.0015	997	0.000979174	997	0.00133	997	0.00563	997	0.01159	997	0.00394
	654	0.00152	654	0.00441	654	0.0014	654	0.00367	654	0	996	0.00131	996	0.000435102	996	0.00288	996	0.00933	996	0.00386
	655	0.00232	655	0.00381	655	0.000876652	655	0.00331	655	0.00162	995	0.000760047	995	0.0003079	995	0.00424	995	0.0057	995	0.00259
	656	0.000709492	656	0.00281	656	0.00207	656	0	656	0.00268	994	0.00172	994	0.00174	994	0.00568	994	0.00618	994	0.00186
	657	0.000966474	657	0.000870515	657	0.000523	657	0.00214	657	0.00102	993	0.00264	993	0.00166	993	0.00632	993	0.00485	993	0.00172
	658	0.0016	658	0.0026	658	0.000376846	658	0.00236	658	0.00177	992	0.00171	992	0.000781044	992	0.0087	992	0.0076	992	0.0034
	659	0.00204	659	0.00232	659	0.00272	659	0.00237	659	0.00194	991	0.00241	991	0.0021	991	0.00942	991	0.0098	991	0.00273
	660	0	660	0	660	0.00116	660	0.00295	660	0.0019	990	0.00198	990	0.000324543	990	0.00478	990	0.00889	990	0.00342
	661	0.00167	661	0.00266	661	0	661	0.00123	661	0.000912878	989	0.00243	989	0.000904679	989	0.00479	989	0.01041	989	0.00217
	662	0.00184	662	0.0036	662	0.00041542	662	0.00251	662	0.00175	988	0.00233	988	0.00187	988	0.00596	988	0.00724	988	0.00209
	663	0.00163	663	0.00479	663	0.000918908	663	0.00349	663	0.0022	987	0.00306	987	0.00181	987	0.01012	987	0.00607	987	0.00261
	664	0.00199	664	0.00266	664	0.000240394	664	0.00103	664	0.00233	986	0.00241	986	0.00167	986	0.00799	986	0.00876	986	0.00293
	665	0.00154	665	0.00353	665	0.000191889	665	0.00166	665	0.00265	985	0.00158	985	0.00156	985	0.00729	985	0.00654	985	0.00184
	666	0.00342	666	0.00284	666	0.00167	666	0.00243	666	0.00105	984	0.0036	984	0.000752513	984	0.00565	984	0.01022	984	0.00356
	667	0.00362	667	0.00367	667	0.00338	667	0.00243	667	0.00253	983	0.00242	983	0.0015	983	0.00586	983	0.00764	983	0.00277
	668	5.88374e-05	668	0.00306	668	0.00232	668	0.00482	668	0.00388	982	0.00121	982	0.00111	982	0.00495	982	0.00793	982	0.00163
	669	0.00485	669	0.00613	669	0.00168	669	0.00409	669	0.00415	981	0.002	981	0.00135	981	0.00621	981	0.008	981	0.00299
	670	0.000913746	670	0.009	670	0.00339	670	0.00242	670	0.00315	980	0.00401	980	0.00141	980	0.00438	980	0.00625	980	0.00277
	671	0.00259	671	0.00925	671	0.00389	671	0.00425	671	0.00401	979	0.00268	979	0.00253	979	0.0052	979	0.00973	979	0.00268
	672	0.00166	672	0.0101	672	0.00392	672	0.00188	672	0.00337	978	0.00232	978	0.00125	978	0.00322	978	0.00929	978	0.00189
	673	0.00294	673	0.00988	673	0.00462	673	0.00414	673	0.00288	977	0.00168	977	0.000851183	977	0.00468	977	0.01017	977	0.00376
	674	0.00281	674	0.01211	674	0.00184	674	0.00205	674	0.00134	976	0.00282	976	0.002	976	0.00656	976	0.01026	976	0.00367
	675	0.00229	675	0.0116	675	0.0036	675	0.00543	675	0.00577	975	0.00249	975	0.00117	975	0.00378	975	0.00962	975	0.00437
	676	0.00364	676	0.01259	676	0.0025	676	0.00274	676	0.00521	974	0.00302	974	0.000688317	974	0.00511	974	0.0078	974	0.00207
	677	0.00457	677	0.0158	677	0.00381	677	0.00213	677	0.0067	973	0.00275	973	0.0017	973	0.00594	973	0.0098	973	0.00409
	678	0.00369	678	0.01486	678	0.00231	678	0.00405	678	0.00497	972	0.00268	972	0.000833351	972	0.00459	972	0.00719	972	0.0025
	679	0.00223	679	0.01565	679	0.00297	679	0.00355	679	0.00505	971	0.00178	971	0.000555171	971	0.00546	971	0.00643	971	0.00257
	680	0.00338	680	0.01477	680	0.00326	680	0.00578	680	0.00723	970	0.00172	970	0.00141	970	0.00468	970	0.00639	970	0.00182
	681	0.00356	681	0.01608	681	0.00387	681	0.0039	681	0.00637	969	0.0028	969	0.00226	969	0.00502	969	0.00747	969	0.00183
	682	0.00475	682	0.01507	682	0.00329	682	0.00204	682	0.00784	968	0.00164	968	0.000989084	968	0.00342	968	0.0106	968	0.00251
	683	0.00271	683	0.01548	683	0.00304	683	0.00369	683	0.00406	967	0.00267	967	0.0013	967	0.0057	967	0.00944	967	0.00475
	684	0.00421	684	0.01218	684	0.00329	684	0.00572	684	0.00524	966	0.00251	966	0.00265	966	0.0057	966	0.00911	966	0.00372
	685	0.00277	685	0.01135	685	0.00362	685	0.00328	685	0.0026	965	0.00198	965	0.00059559	965	0.0034	965	0.00763	965	0.00335
	686	0.00421	686	0.00857	686	0.0054	686	0.00372	686	0.00461	964	0.00226	964	0.00217	964	0.0055	964	0.00848	964	0.00416
	687	0.0035	687	0.00964	687	0.00376	687	0.00281	687	0.00587	963	0.00277	963	3.56641e-06	963	0.00122	963	0.00901	963	0.00346
	688	0.00444	688	0.01025	688	0.00352	688	0.0045	688	0.0046	962	0.000830536	962	0.00084405	962	0.00489	962	0.01006	962	0.00386
	689	0.00378	689	0.01325	689	0.00366	689	0.00438	689	0.00348	961	0.00283	961	0.000908246	961	0.00782	961	0.00732	961	0.00173
	690	0.00393	690	0.00585	690	0.004	690	0.00459	690	0.00345	960	0.00219	960	0.00108	960	0.0031	960	0.00765	960	0.00183
	691	0.00347	691	0.00635	691	0.00171	691	0.00451	691	0.00533	959	0.00113	959	0.000362585	959	0.00344	959	0.0102	959	0.00379
	692	0.00376	692	0.00455	692	0.00233	692	0.00706	692	0.00431	958	0.00228	958	0.00154	958	0.00587	958	0.00773	958	0.00281
	693	0.00436	693	0.00612	693	0.0038	693	0.00372	693	0.00371	957	0.00281	957	0.000486221	957	0.00593	957	0.00901	957	0.00294
	694	0.00429	694	0.01028	694	0.00345	694	0.00294	694	0.00527	956	0.00247	956	0.00159	956	0.00624	956	0.01218	956	0.00327
	695	0.00425	695	0.00473	695	0.00675	695	0.00419	695	0.00471	955	0.00304	955	0.00228	955	0.0095	955	0.00859	955	0.0024
	696	0.00514	696	0.0116	696	0.00384	696	0.00393	696	0.00822	954	0.00284	954	0.00179	954	0.00452	954	0.00826	954	0.00307
	697	0.0071	697	0.00584	697	0.00529	697	0.00742	697	0.00681	953	0.00256	953	0.00189	953	0.00494	953	0.00699	953	0.00233
	698	0.0043	698	0.00919	698	0.00772	698	0.00706	698	0.00975	952	0.00198	952	0.00129	952	0.00382	952	0.00716	952	0.00324
	699	0.00647	699	0.01005	699	0.00763	699	0.00637	699	0.00866	951	0.00187	951	0.00158	951	0.00771	951	0.00924	951	0.0027
	700	0.00585	700	0.00916	700	0.00654	700	0.00654	700	0.00978	950	0.00326	950	0.00174	950	0.00757	950	0.00807	950	0.00332
	701	0.00783	701	0.01043	701	0.00852	701	0.00795	701	0.01009	949	0.00324	949	0.00132	949	0.00679	949	0.0078	949	0.00339
	702	0.00708	702	0.00839	702	0.00926	702	0.00808	702	0.01334	948	0.00343	948	0.00173	948	0.00599	948	0.00838	948	0.00251
	703	0.00681	703	0.01291	703	0.0072	703	0.00596	703	0.01178	947	0.00333	947	0.00163	947	0.00889	947	0.00696	947	0.00342
	704	0.01005	704	0.01279	704	0.00995	704	0.0107	704	0.01448	946	0.00276	946	0.00173	946	0.00625	946	0.00931	946	0.00422
	705	0.01164	705	0.01435	705	0.01283	705	0.00954	705	0.01573	945	0.00116	945	0.00155	945	0.00563	945	0.0091	945	0.00276
	706	0.00955	706	0.01712	706	0.0118	706	0.00773	706	0.01739	944	0.00145	944	0.00173	944	0.00531	944	0.00967	944	0.00298
	707	0.01085	707	0.01734	707	0.01267	707	0.01444	707	0.01783	943	0.00148	943	0.00086426	943	0.00789	943	0.00922	943	0.00321
	708	0.01298	708	0.01996	708	0.01209	708	0.01472	708	0.02036	942	0.0021	942	0.00248	942	0.0071	942	0.00835	942	0.00251
	709	0.01627	709	0.01973	709	0.01607	709	0.0167	709	0.02539	941	0.00164	941	0.00111	941	0.00336	941	0.00937	941	0.0024
	710	0.01492	710	0.02718	710	0.01815	710	0.01438	710	0.02639	940	0.00232	940	0.00204	940	0.00562	940	0.01149	940	0.00438
	711	0.01815	711	0.0249	711	0.01858	711	0.01663	711	0.02649	939	0.0032	939	0.00182	939	0.00588	939	0.00976	939	0.00371
	712	0.01592	712	0.02779	712	0.01847	712	0.0199	712	0.02876	938	0.000612941	938	0.000363774	938	0.00465	938	0.00932	938	0.00303
	713	0.02232	713	0.03182	713	0.01981	713	0.01823	713	0.03442	937	0.000565438	937	0.00201	937	0.00446	937	0.00767	937	0.00228
	714	0.02179	714	0.03273	714	0.02361	714	0.0227	714	0.03662	936	0	936	0.00166	936	0.00594	936	0.00874	936	0.00266
	715	0.02351	715	0.03323	715	0.02635	715	0.02336	715	0.03737	935	0.00238	935	0.00178	935	0.00496	935	0.00893	935	0.00319
	716	0.02664	716	0.04063	716	0.03103	716	0.02633	716	0.04452	934	0.00149	934	0.000300767	934	0.00613	934	0.00703	934	0.00246
	717	0.03081	717	0.04463	717	0.03212	717	0.02699	717	0.04707	933	0.0025	933	0.00148	933	0.00677	933	0.00689	933	0.00167
	718	0.03185	718	0.04918	718	0.03648	718	0.02779	718	0.05413	932	0.00344	932	0.00102	932	0.00605	932	0.00692	932	0.00407
	719	0.03592	719	0.05193	719	0.03543	719	0.03032	719	0.0583	931	0.00363	931	0.00111	931	0.0053	931	0.00873	931	0.00235
	720	0.03708	720	0.05573	720	0.04222	720	0.03278	720	0.06143	930	0.00354	930	0.00193	930	0.00499	930	0.00925	930	0.00325
	721	0.03701	721	0.06138	721	0.04399	721	0.03878	721	0.07194	929	0.00303	929	0.00161	929	0.00623	929	0.00749	929	0.00369
	722	0.04469	722	0.06984	722	0.04461	722	0.03857	722	0.07578	928	0.00113	928	0.000502864	928	0.00486	928	0.00763	928	0.00156
	723	0.04909	723	0.07711	723	0.05482	723	0.04367	723	0.08211	927	0.0023	927	0.00142	927	0.00831	927	0.00965	927	0.0029
	724	0.04967	724	0.08195	724	0.05824	724	0.04982	724	0.09452	926	0.00293	926	0.00086426	926	0.00706	926	0.0082	926	0.00379
	725	0.05718	725	0.08875	725	0.06119	725	0.05247	725	0.09488	925	0.00233	925	0.00103	925	0.00616	925	0.0084	925	0.00311
	726	0.062	726	0.09718	726	0.06993	726	0.05485	726	0.11194	924	0.00135	924	0.00139	924	0.00556	924	0.00915	924	0.00321
	727	0.06775	727	0.10276	727	0.07026	727	0.05725	727	0.12128	923	0.00266	923	0.00176	923	0.00814	923	0.00766	923	0.00212
	728	0.07534	728	0.11285	728	0.07946	728	0.06433	728	0.12623	922	0.00278	922	0.00247	922	0.00697	922	0.00777	922	0.00305
	729	0.07647	729	0.12612	729	0.08853	729	0.07109	729	0.13762	921	0.00334	921	0.00242	921	0.00675	921	0.00876	921	0.00246
	730	0.08519	730	0.13248	730	0.09207	730	0.07679	730	0.14859	920	0.00197	920	0.00106	920	0.00668	920	0.00772	920	0.00248
	731	0.0938	731	0.1364	731	0.10321	731	0.08312	731	0.16486	919	0.00207	919	0.00118	919	0.00454	919	0.00764	919	0.00245
	732	0.101	732	0.15962	732	0.11118	732	0.08818	732	0.17784	918	0.00279	918	0.00177	918	0.00565	918	0.00929	918	0.0024
	733	0.11202	733	0.16574	733	0.1199	733	0.09502	733	0.1911	917	0.00156	917	0.000668107	917	0.00512	917	0.00941	917	0.00237
	734	0.12378	734	0.18034	734	0.13155	734	0.10519	734	0.20882	916	0.00239	916	0.000306711	916	0.00334	916	0.00767	916	0.00274
	735	0.12797	735	0.19606	735	0.14318	735	0.11678	735	0.21984	915	0.00243	915	0.00209	915	0.00669	915	0.00958	915	0.00264
	736	0.13965	736	0.21438	736	0.15041	736	0.12245	736	0.24295	914	0.00379	914	0.003	914	0.0085	914	0.00913	914	0.00313
	737	0.15484	737	0.22756	737	0.16378	737	0.13211	737	0.25085	913	0.00326	913	0.00251	913	0.00797	913	0.00883	913	0.00212
	738	0.16565	738	0.2442	738	0.17413	738	0.14587	738	0.27422	912	0.00154	912	0.00128	912	0.00775	912	0.00929	912	0.0025
	739	0.17713	739	0.26157	739	0.19312	739	0.15412	739	0.29762	911	0.00217	911	0.00224	911	0.00481	911	0.00865	911	0.00256
	740	0.19743	740	0.27905	740	0.20409	740	0.16695	740	0.31106	910	0.00234	910	0.00147	910	0.00516	910	0.00851	910	0.00323
	741	0.20964	741	0.28653	741	0.21954	741	0.18019	741	0.33108	909	0.00151	909	0.00117	909	0.00424	909	0.0084	909	0.00251
	742	0.22111	742	0.3133	742	0.23547	742	0.19806	742	0.3534	908	0.00275	908	0.00161	908	0.00545	908	0.00869	908	0.0034
	743	0.24444	743	0.34274	743	0.2496	743	0.2117	743	0.37336	907	0.00178	907	0.00177	907	0.00689	907	0.00775	907	0.00441
	744	0.25923	744	0.35612	744	0.2699	744	0.23225	744	0.39429	906	0.00276	906	0.00268	906	0.00839	906	0.00792	906	0.00416
	745	0.2793	745	0.37991	745	0.29054	745	0.24101	745	0.42141	905	0.00188	905	0.000543283	905	0.00532	905	0.00787	905	0.00299
	746	0.29482	746	0.4036	746	0.30763	746	0.267	746	0.43758	904	0.00272	904	0.00144	904	0.00662	904	0.00817	904	0.00392
	747	0.31385	747	0.42004	747	0.33698	747	0.28613	747	0.47056	903	0.00261	903	0.00142	903	0.00592	903	0.0084	903	0.00275
	748	0.34239	748	0.43941	748	0.35893	748	0.30988	748	0.50396	902	0.00265	902	0.00167	902	0.00745	902	0.00925	902	0.00476
	749	0.37056	749	0.46623	749	0.38517	749	0.32487	749	0.53147	901	0.00253	901	0.00229	901	0.008	901	0.00886	901	0.00483
	750	0.39273	750	0.49967	750	0.40758	750	0.34908	750	0.54591	900	0.00148	900	0.00144	900	0.00401	900	0.00899	900	0.00336
	751	0.41363	751	0.51834	751	0.43206	751	0.36984	751	0.57691	899	0.00137	899	0.00155	899	0.00333	899	0.00723	899	0.00279
	752	0.44124	752	0.54585	752	0.45562	752	0.40241	752	0.59857	898	0.00126	898	0.00259	898	0.00696	898	0.00912	898	0.00338
	753	0.46641	753	0.56499	753	0.48227	753	0.42224	753	0.63122	897	0.00207	897	0.00187	897	0.00971	897	0.00815	897	0.00278
	754	0.50039	754	0.58986	754	0.51349	754	0.45237	754	0.65938	896	0.00289	896	0.00226	896	0.0076	896	0.00473	896	0.00129
	755	0.51526	755	0.61567	755	0.53738	755	0.47753	755	0.68343	895	0.004	895	0.00209	895	0.00978	895	0.00372	895	0.00287
	756	0.54671	756	0.64335	756	0.56632	756	0.50774	756	0.70951	894	0.00375	894	0.00213	894	0.00877	894	0.00946	894	0.00762
	757	0.5733	757	0.66513	757	0.59901	757	0.53323	757	0.73024	893	0.00301	893	0.00202	893	0.00541	893	0.01093	893	0.00716
	758	0.60366	758	0.69495	758	0.63208	758	0.56037	758	0.75616	892	0.00233	892	0.00223	892	0.0043	892	0.0081	892	0.00547
	759	0.63291	759	0.71779	759	0.65904	759	0.5893	759	0.77831	891	0.00269	891	0.00136	891	0.00552	891	0.00603	891	0.00319
	760	0.66766	760	0.73582	760	0.67898	760	0.6144	760	0.80744	890	0.00174	890	0.000866638	890	0.00349	890	0.00522	890	0.0045
	761	0.69214	761	0.75728	761	0.7084	761	0.64436	761	0.82463	889	0.00272	889	0.00171	889	0.00565	889	0.00455	889	0.00338
	762	0.71945	762	0.78004	762	0.7336	762	0.66989	762	0.83902	888	0.00172	888	0.000663352	888	0.00538	888	0.0081	888	0.00391
	763	0.73909	763	0.80937	763	0.75852	763	0.6969	763	0.86646	887	0.00203	887	0.00152	887	0.00551	887	0.0085	887	0.00523
	764	0.76721	764	0.8251	764	0.7822	764	0.7286	764	0.87528	886	0.00177	886	0.000863071	886	0.00449	886	0.00365	886	0.000171515
	765	0.79809	765	0.83393	765	0.81995	765	0.75535	765	0.91075	885	0.00216	885	0.00124	885	0.008	885	0	885	0
	766	0.82874	766	0.8688	766	0.83639	766	0.79091	766	0.92215	884	0.00243	884	0.00243	884	0.0088	884	0.0024	884	0.00017456
	767	0.85107	767	0.8809	767	0.87172	767	0.81286	767	0.94063	883	0.00182	883	0.00197	883	0.00595	883	0.00687	883	0.00489
	768	0.87345	768	0.89708	768	0.8814	768	0.8385	768	0.94392	882	0.00202	882	0.00168	882	0.0056	882	0.01004	882	0.00748
	769	0.87793	769	0.91195	769	0.89474	769	0.84711	769	0.95558	881	0.00269	881	0.00215	881	0.00661	881	0.00586	881	0.00578
	770	0.91821	770	0.94361	770	0.91788	770	0.87361	770	0.96565	880	0.00263	880	0.00189	880	0.00498	880	0.00639	880	0.00466
	771	0.93718	771	0.937	771	0.93646	771	0.90038	771	0.97525	879	0.00284	879	0.00236	879	0.00578	879	0.00695	879	0.00438
	772	0.93756	772	0.95851	772	0.95783	772	0.90465	772	0.98341	878	0.00285	878	0.00261	878	0.00792	878	0.00792	878	0.00389
	773	0.96042	773	0.95242	773	0.95626	773	0.93623	773	0.98866	877	0.00283	877	0.00154	877	0.00594	877	0.00711	877	0.00514
	774	0.9687	774	0.96326	774	0.979	774	0.94125	774	0.98725	876	0.00188	876	0.0016	876	0.00595	876	0.0064	876	0.00388
	775	0.98637	775	0.97993	775	0.98731	775	0.94919	775	1	875	0.00237	875	0.00166	875	0.00695	875	0.00424	875	0.000708389
	776	0.99005	776	0.99008	776	0.985	776	0.95179	776	0.98925	874	0.00221	874	0.00173	874	0.00659	874	0.00578	874	0.00177
	777	0.98834	777	0.98256	777	0.99382	777	0.97163	777	0.97863	873	0.00244	873	0.00145	873	0.00475	873	0.0058	873	0.00119
	778	0.99661	778	0.98436	778	1	778	0.97568	778	0.98277	872	0.00204	872	0.00118	872	0.0054	872	0.00551	872	9.74289e-05
	779	0.99697	779	0.99368	779	0.99709	779	0.97529	779	0.97771	871	0.0017	871	0.00161	871	0.00526	871	0.00951	871	0.00108
	780	1	780	0.99676	780	0.99776	780	0.97731	780	0.97784	870	0.00183	870	0.00223	870	0.00557	870	0.00764	870	0.00117
	781	0.99839	781	1	781	0.99655	781	1	781	0.97811	869	0.00121	869	0.00189	869	0.00529	869	0.00746	869	0.00184
	782	0.99278	782	0.98362	782	0.99227	782	0.98746	782	0.96236	868	0.00212	868	0.00196	868	0.00702	868	0.00649	868	0.00298
	783	0.99118	783	0.98437	783	0.9908	783	0.98156	783	0.94611	867	0.00264	867	0.00255	867	0.00856	867	0.00768	867	0.00345
	784	0.98226	784	0.97626	784	0.97058	784	0.97655	784	0.95112	866	0.00196	866	0.00199	866	0.00501	866	0.00622	866	0.00192
	785	0.97201	785	0.97637	785	0.97998	785	0.96983	785	0.94043	865	0.00298	865	0.00186	865	0.00356	865	0.00653	865	0.00236
	786	0.96418	786	0.97053	786	0.97232	786	0.96608	786	0.92301	864	0.00291	864	0.00187	864	0.00445	864	0.00964	864	0.00257
	787	0.9689	787	0.95761	787	0.95593	787	0.95602	787	0.91514	863	0.00273	863	0.00214	863	0.00558	863	0.00876	863	0.00236
	788	0.95552	788	0.94668	788	0.94418	788	0.94916	788	0.90453	862	0.00195	862	0.0013	862	0.00487	862	0.00605	862	0.00102
	789	0.94283	789	0.94443	789	0.93579	789	0.93018	789	0.88437	861	0.00241	861	0.00171	861	0.00706	861	0.00688	861	0.00151
	790	0.92861	790	0.92999	790	0.92498	790	0.91879	790	0.86363	860	0.00187	860	0.00115	860	0.00533	860	0.00782	860	0.00286
	791	0.92035	791	0.92301	791	0.91248	791	0.91177	791	0.85161	859	0.00175	859	0.00128	859	0.00441	859	0.00752	859	0.00354
	792	0.89988	792	0.91455	792	0.90552	792	0.90321	792	0.8341	858	0.00206	858	0.000747757	858	0.00525	858	0.00782	858	0.00355
	793	0.88223	793	0.90386	793	0.88646	793	0.87949	793	0.82591	857	0.00114	857	0.000525451	857	0.00396	857	0.00841	857	0.00345
	794	0.86407	794	0.88485	794	0.86841	794	0.86738	794	0.80713	856	0.000770774	856	0.00136	856	0.00435	856	0.00709	856	0.00371
	795	0.84307	795	0.86431	795	0.85059	795	0.84455	795	0.78714	855	0.00108	855	0.00225	855	0.00478	855	0.00587	855	0.00329
	796	0.83108	796	0.85707	796	0.84003	796	0.83332	796	0.76788	854	0.00202	854	0.0021	854	0.00391	854	0.00672	854	0.00308
	797	0.81808	797	0.84044	797	0.80489	797	0.82523	797	0.75486	853	0.00123	853	0.00162	853	0.00427	853	0.00594	853	0.0027
	798	0.79795	798	0.82773	798	0.79377	798	0.79593	798	0.73666	852	0.00112	852	0.00221	852	0.005	852	0.00609	852	0.00294
	799	0.77662	799	0.81612	799	0.77833	799	0.793	799	0.71812	851	0.00131	851	0.00234	851	0.00444	851	0.00715	851	0.00383
	800	0.75321	800	0.78933	800	0.75471	800	0.76536	800	0.70468	850	0.00136	850	0.00247	850	0.00282	850	0.00757	850	0.00365
	801	0.74703	801	0.78499	801	0.75015	801	0.75315	801	0.68709	849	0.00178	849	0.00221	849	0.00326	849	0.00714	849	0.00345
	802	0.73329	802	0.7671	802	0.72965	802	0.73663	802	0.67505	848	0.00211	848	0.00215	848	0.00441	848	0.00751	848	0.00399
	803	0.71555	803	0.76169	803	0.71854	803	0.72489	803	0.66392	847	0.0011	847	0.0022	847	0.0025	847	0.00767	847	0.00398
	804	0.70398	804	0.74543	804	0.69845	804	0.70918	804	0.63971	846	0.000660444	846	0.00148	846	0.00111	846	0.00796	846	0.00362
	805	0.68479	805	0.7369	805	0.6873	805	0.69222	805	0.63328	845	0.00145	845	0.00215	845	0.00324	845	0.00857	845	0.00377
	806	0.66335	806	0.71523	806	0.66804	806	0.67009	806	0.60938	844	0.00171	844	0.00248	844	0.00302	844	0.0089	844	0.00422
	807	0.66187	807	0.69946	807	0.65403	807	0.65814	807	0.60513	843	0.00161	843	0.00235	843	0.00291	843	0.00884	843	0.00436
	808	0.63365	808	0.70021	808	0.6456	808	0.63876	808	0.59155	842	0.0019	842	0.00254	842	0.00352	842	0.00848	842	0.00404
	809	0.62275	809	0.66836	809	0.63257	809	0.62665	809	0.57233	841	0.00211	841	0.00268	841	0.00379	841	0.00833	841	0.00415
	810	0.61055	810	0.66397	810	0.60791	810	0.61194	810	0.56527	840	0.0022	840	0.00302	840	0.00455	840	0.00867	840	0.00458
	811	0.59572	811	0.64933	811	0.59158	811	0.60017	811	0.54467	839	0.0022	839	0.00314	839	0.00548	839	0.00888	839	0.00454
	812	0.57668	812	0.63673	812	0.58084	812	0.59044	812	0.53446	838	0.00249	838	0.00332	838	0.00555	838	0.00922	838	0.00442
	813	0.56063	813	0.6158	813	0.57399	813	0.57105	813	0.52394	837	0.00273	837	0.00344	837	0.00541	837	0.00883	837	0.00402
	814	0.55723	814	0.61245	814	0.55622	814	0.55327	814	0.51466	836	0.00274	836	0.00336	836	0.00537	836	0.00863	836	0.00393
	815	0.54427	815	0.59294	815	0.54282	815	0.53892	815	0.50433	835	0.00236	835	0.00342	835	0.00521	835	0.00907	835	0.00433
	816	0.52721	816	0.58184	816	0.53076	816	0.535	816	0.48823	834	0.00182	834	0.00332	834	0.00416	834	0.00914	834	0.00454
	817	0.51703	817	0.57731	817	0.52386	817	0.52314	817	0.47751	833	0.00186	833	0.00288	833	0.00348	833	0.00924	833	0.00455
	818	0.50956	818	0.55907	818	0.50769	818	0.51257	818	0.46439	832	0.00217	832	0.00298	832	0.0046	832	0.01008	832	0.00484
	819	0.49613	819	0.55433	819	0.49475	819	0.50545	819	0.46526	831	0.00299	831	0.00385	831	0.00575	831	0.01024	831	0.0049
	820	0.48511	820	0.53504	820	0.49035	820	0.48726	820	0.45094	830	0.00329	830	0.00422	830	0.00554	830	0.00999	830	0.00503
	821	0.4724	821	0.53053	821	0.46818	821	0.4782	821	0.44382	829	0.00356	829	0.0046	829	0.00591	829	0.01028	829	0.00539
	822	0.46189	822	0.51912	822	0.47166	822	0.46376	822	0.43251	828	0.00373	828	0.00489	828	0.00621	828	0.01089	828	0.0058
	823	0.4524	823	0.50332	823	0.46164	823	0.45759	823	0.4231	827	0.00367	827	0.00488	827	0.00531	827	0.01134	827	0.00614
	824	0.44336	824	0.50135	824	0.45079	824	0.45086	824	0.41951	826	0.00399	826	0.00516	826	0.00502	826	0.01129	826	0.00645
	825	0.43749	825	0.48689	825	0.44608	825	0.4415	825	0.4076	825	0.00421	825	0.00547	825	0.00574	825	0.01168	825	0.00676
	826	0.43212	826	0.48388	826	0.43994	826	0.43238	826	0.40186	824	0.00405	824	0.00573	824	0.00619	824	0.01222	824	0.00688
	827	0.42048	827	0.47584	827	0.4268	827	0.42884	827	0.39811	823	0.00438	823	0.00615	823	0.00627	823	0.01283	823	0.00732
	828	0.41675	828	0.46544	828	0.42171	828	0.41601	828	0.39249	822	0.00501	822	0.00695	822	0.00639	822	0.01314	822	0.00763
	829	0.40624	829	0.45476	829	0.41032	829	0.41413	829	0.38548	821	0.00544	821	0.00762	821	0.00695	821	0.01337	821	0.00767
	830	0.40259	830	0.45061	830	0.40817	830	0.40494	830	0.38062	820	0.00553	820	0.00787	820	0.00739	820	0.01432	820	0.00842
	831	0.39554	831	0.44476	831	0.40395	831	0.40004	831	0.36796	819	0.0058	819	0.00829	819	0.00743	819	0.01492	819	0.0091
	832	0.38758	832	0.43508	832	0.39483	832	0.39261	832	0.3657	818	0.00648	818	0.00916	818	0.00837	818	0.01495	818	0.00945
	833	0.38494	833	0.42477	833	0.39488	833	0.38733	833	0.36717	817	0.00666	817	0.01004	817	0.00871	817	0.0155	817	0.01004
	834	0.37672	834	0.41698	834	0.38519	834	0.38106	834	0.36145	816	0.00684	816	0.01048	816	0.00841	816	0.01633	816	0.01067
	835	0.3774	835	0.40781	835	0.38525	835	0.37869	835	0.3515	815	0.00777	815	0.01113	815	0.00931	815	0.01724	815	0.01137
	836	0.37032	836	0.40492	836	0.37768	836	0.3721	836	0.35072	814	0.00851	814	0.01203	814	0.00988	814	0.01825	814	0.01224
	837	0.36282	837	0.40335	837	0.36684	837	0.3677	837	0.34622	813	0.00895	813	0.01274	813	0.01025	813	0.01906	813	0.01304
	838	0.35738	838	0.39717	838	0.37067	838	0.36418	838	0.34284	812	0.00957	812	0.01356	812	0.01039	812	0.02014	812	0.01387
	839	0.3584	839	0.39126	839	0.36419	839	0.35813	839	0.33683	811	0.01039	811	0.01466	811	0.01042	811	0.02104	811	0.01474
	840	0.35156	840	0.39095	840	0.36021	840	0.35291	840	0.32977	810	0.01139	810	0.01588	810	0.01151	810	0.02228	810	0.01595
	841	0.34061	841	0.38402	841	0.35509	841	0.34886	841	0.33052	809	0.01242	809	0.01727	809	0.01284	809	0.02352	809	0.01702
	842	0.34385	842	0.37452	842	0.35265	842	0.34564	842	0.32523	808	0.01332	808	0.01872	808	0.01406	808	0.0246	808	0.01827
	843	0.34089	843	0.37562	843	0.34408	843	0.34461	843	0.32383	807	0.01429	807	0.0203	807	0.01573	807	0.02674	807	0.01996
	844	0.33508	844	0.36632	844	0.34644	844	0.3389	844	0.31688	806	0.01572	806	0.02205	806	0.01736	806	0.02892	806	0.02161
	845	0.33586	845	0.36434	845	0.3408	845	0.33405	845	0.32303	805	0.01732	805	0.02392	805	0.0189	805	0.03081	805	0.02324
	846	0.32882	846	0.35947	846	0.33553	846	0.33536	846	0.31307	804	0.01884	804	0.02595	804	0.02025	804	0.03305	804	0.02511
	847	0.32796	847	0.35626	847	0.33486	847	0.33454	847	0.30907	803	0.02051	803	0.02811	803	0.02206	803	0.03529	803	0.02691
	848	0.32237	848	0.35376	848	0.33434	848	0.32751	848	0.30201	802	0.02232	802	0.03023	802	0.02356	802	0.0374	802	0.02874
	849	0.31925	849	0.35011	849	0.32541	849	0.32371	849	0.30313	801	0.02478	801	0.03317	801	0.02582	801	0.03982	801	0.03096
	850	0.31976	850	0.35078	850	0.32435	850	0.32086	850	0.30404	800	0.02721	800	0.03625	800	0.02813	800	0.04271	800	0.03361
	851	0.31913	851	0.34347	851	0.31874	851	0.31702	851	0.29794	799	0.02939	799	0.03904	799	0.03058	799	0.04577	799	0.03662
	852	0.31663	852	0.33671	852	0.31793	852	0.31806	852	0.29563	798	0.03178	798	0.04213	798	0.03273	798	0.04911	798	0.03969
	853	0.31154	853	0.33653	853	0.31591	853	0.31505	853	0.29562	797	0.03461	797	0.04582	797	0.03524	797	0.05243	797	0.04289
	854	0.30623	854	0.33245	854	0.31093	854	0.31003	854	0.29077	796	0.03823	796	0.04979	796	0.03869	796	0.0558	796	0.04628
	855	0.30521	855	0.32727	855	0.30963	855	0.30903	855	0.28798	795	0.042	795	0.05419	795	0.04228	795	0.05946	795	0.0497
	856	0.29771	856	0.32336	856	0.30765	856	0.30622	856	0.2887	794	0.0455	794	0.05863	794	0.04578	794	0.06375	794	0.0537
	857	0.30244	857	0.32492	857	0.30428	857	0.29948	857	0.2827	793	0.04937	793	0.06343	793	0.0498	793	0.06842	793	0.05834
	858	0.29592	858	0.31574	858	0.30068	858	0.2999	858	0.28275	792	0.05353	792	0.06871	792	0.0531	792	0.07331	792	0.06312
	859	0.29263	859	0.31188	859	0.29917	859	0.29749	859	0.27636	791	0.05842	791	0.07428	791	0.05712	791	0.0785	791	0.06811
	860	0.28802	860	0.3137	860	0.29568	860	0.29772	860	0.27324	790	0.06398	790	0.08047	790	0.06294	790	0.08416	790	0.07379
	861	0.28796	861	0.30644	861	0.2936	861	0.29017	861	0.26788	789	0.06938	789	0.08702	789	0.06823	789	0.09033	789	0.07985
	862	0.28252	862	0.30518	862	0.28611	862	0.28923	862	0.27016	788	0.07522	788	0.09383	788	0.07399	788	0.0972	788	0.08617
	863	0.28439	863	0.30071	863	0.28792	863	0.28599	863	0.26314	787	0.08197	787	0.10132	787	0.08089	787	0.10446	787	0.09315
	864	0.2807	864	0.29918	864	0.28208	864	0.27953	864	0.25657	786	0.08898	786	0.10932	786	0.08716	786	0.1119	786	0.10039
	865	0.27583	865	0.29147	865	0.27559	865	0.27826	865	0.25867	785	0.09635	785	0.11769	785	0.0945	785	0.11997	785	0.1082
	866	0.27197	866	0.29167	866	0.27507	866	0.27851	866	0.25547	784	0.10437	784	0.12685	784	0.10209	784	0.12863	784	0.11667
	867	0.26916	867	0.2945	867	0.2679	867	0.26915	867	0.25257	783	0.11324	783	0.13658	783	0.11022	783	0.13804	783	0.12571
	868	0.26532	868	0.28361	868	0.26457	868	0.27019	868	0.25328	782	0.12274	782	0.1469	782	0.1193	782	0.14822	782	0.13526
	869	0.26018	869	0.27701	869	0.26658	869	0.26327	869	0.24647	781	0.13261	781	0.15807	781	0.12936	781	0.15899	781	0.14554
	870	0.2595	870	0.27686	870	0.25666	870	0.25789	870	0.24397	780	0.14331	780	0.16992	780	0.13947	780	0.17031	780	0.15675
	871	0.25917	871	0.27232	871	0.25802	871	0.25623	871	0.23827	779	0.15486	779	0.18208	779	0.15036	779	0.18229	779	0.1685
	872	0.25166	872	0.26891	872	0.25139	872	0.25992	872	0.2388	778	0.1669	778	0.195	778	0.16166	778	0.19477	778	0.1805
	873	0.24797	873	0.26804	873	0.25041	873	0.25337	873	0.22831	777	0.17969	777	0.20869	777	0.17392	777	0.20801	777	0.19335
	874	0.24761	874	0.2608	874	0.24624	874	0.2479	874	0.22802	776	0.19318	776	0.22298	776	0.18677	776	0.22184	776	0.20707
	875	0.23969	875	0.25508	875	0.24559	875	0.24304	875	0.2242	775	0.20715	775	0.23801	775	0.19977	775	0.23658	775	0.2213
	876	0.23936	876	0.25112	876	0.23684	876	0.2412	876	0.22119	774	0.22211	774	0.25379	774	0.21423	774	0.25217	774	0.23623
	877	0.23038	877	0.25323	877	0.23547	877	0.23601	877	0.21356	773	0.23805	773	0.27047	773	0.22981	773	0.26825	773	0.2522
	878	0.22701	878	0.24676	878	0.22671	878	0.23068	878	0.21176	772	0.25464	772	0.28784	772	0.24554	772	0.28498	772	0.26883
	879	0.22393	879	0.24556	879	0.22544	879	0.22703	879	0.20945	771	0.27227	771	0.30585	771	0.26207	771	0.30271	771	0.28596
	880	0.22113	880	0.23963	880	0.21963	880	0.21811	880	0.20208	770	0.29065	770	0.32483	770	0.27966	770	0.32099	770	0.30404
	881	0.21256	881	0.23997	881	0.2169	881	0.22082	881	0.20181	769	0.30971	769	0.34422	769	0.2984	769	0.34019	769	0.32313
	882	0.21112	882	0.23841	882	0.2117	882	0.21486	882	0.1986	768	0.32941	768	0.36409	768	0.31724	768	0.36003	768	0.34275
	883	0.20543	883	0.22861	883	0.20883	883	0.20992	883	0.19336	767	0.34983	767	0.38476	767	0.3368	767	0.38005	767	0.36275
	884	0.204	884	0.22506	884	0.20395	884	0.209	884	0.19013	766	0.37082	766	0.40596	766	0.35741	766	0.40065	766	0.38328
	885	0.20369	885	0.21822	885	0.2018	885	0.20297	885	0.19135	765	0.39278	765	0.42785	765	0.37913	765	0.42212	765	0.40447
	886	0.19451	886	0.21844	886	0.19813	886	0.20065	886	0.18525	764	0.41559	764	0.45024	764	0.40067	764	0.44452	764	0.42694
	887	0.19562	887	0.2149	887	0.19827	887	0.19969	887	0.1822	763	0.43864	763	0.47322	763	0.42278	763	0.46738	763	0.44977
	888	0.19363	888	0.21402	888	0.19459	888	0.19838	888	0.17786	762	0.46226	762	0.49681	762	0.44566	762	0.49036	762	0.47258
	889	0.18998	889	0.20612	889	0.1897	889	0.19332	889	0.17613	761	0.48641	761	0.52042	761	0.46895	761	0.51372	761	0.49604
	890	0.18577	890	0.20952	890	0.18174	890	0.19027	890	0.17449	760	0.5113	760	0.5446	760	0.49379	760	0.53795	760	0.51999
	891	0.18384	891	0.20062	891	0.17838	891	0.188	891	0.16821	759	0.5365	759	0.56878	759	0.51826	759	0.56202	759	0.54426
	892	0.179	892	0.19736	892	0.17683	892	0.18293	892	0.16785	758	0.56168	758	0.59287	758	0.54257	758	0.58589	758	0.56846
	893	0.17643	893	0.19502	893	0.1743	893	0.17908	893	0.16306	757	0.58684	757	0.61723	757	0.56691	757	0.61057	757	0.59307
	894	0.17128	894	0.19463	894	0.17181	894	0.17432	894	0.15996	756	0.61212	756	0.64166	756	0.59201	756	0.63456	756	0.61736
	895	0.17125	895	0.18692	895	0.16913	895	0.17059	895	0.15733	755	0.6371	755	0.66562	755	0.61686	755	0.6586	755	0.64187
	896	0.16413	896	0.186	896	0.16413	896	0.16632	896	0.15496	754	0.66233	754	0.68943	754	0.64179	754	0.6828	754	0.6664
	897	0.15971	897	0.17937	897	0.16096	897	0.16255	897	0.14939	753	0.68782	753	0.71382	753	0.66713	753	0.70673	753	0.69073
	898	0.15808	898	0.17601	898	0.15659	898	0.15879	898	0.1452	752	0.71295	752	0.73748	752	0.69228	752	0.73038	752	0.71481
	899	0.1528	899	0.17552	899	0.15554	899	0.15403	899	0.14323	751	0.7372	751	0.76036	751	0.71662	751	0.75377	751	0.73866
	900	0.14976	900	0.1695	900	0.15156	900	0.15436	900	0.13966	750	0.7614	750	0.78284	750	0.74108	750	0.77692	750	0.76208
	901	0.14491	901	0.16448	901	0.14578	901	0.15199	901	0.13717	749	0.78487	749	0.80462	749	0.76458	749	0.79904	749	0.78485
	902	0.14117	902	0.16367	902	0.14549	902	0.14736	902	0.13289	748	0.80722	748	0.82566	748	0.78737	748	0.81984	748	0.80673
	903	0.1383	903	0.1606	903	0.14032	903	0.14276	903	0.12951	747	0.82842	747	0.84568	747	0.80938	747	0.83984	747	0.82755
	904	0.13393	904	0.15438	904	0.13537	904	0.13984	904	0.12783	746	0.84938	746	0.86459	746	0.83092	746	0.85935	746	0.84711
	905	0.13363	905	0.15334	905	0.13332	905	0.13633	905	0.12519	745	0.86907	745	0.88261	745	0.85126	745	0.87768	745	0.86622
	906	0.12928	906	0.14679	906	0.12913	906	0.13309	906	0.12014	744	0.88778	744	0.89955	744	0.87045	744	0.89555	744	0.88469
	907	0.12582	907	0.14425	907	0.12671	907	0.12953	907	0.12009	743	0.90485	743	0.91545	743	0.88873	743	0.91184	743	0.90177
	908	0.12233	908	0.14242	908	0.12335	908	0.12556	908	0.11458	742	0.9212	742	0.9304	742	0.90577	742	0.92687	742	0.91777
	909	0.12053	909	0.13913	909	0.12085	909	0.12493	909	0.11393	741	0.93614	741	0.94367	741	0.92186	741	0.94048	741	0.93283
	910	0.11715	910	0.13664	910	0.11783	910	0.12152	910	0.10966	740	0.94948	740	0.95557	740	0.9364	740	0.95337	740	0.94637
	911	0.11246	911	0.13355	911	0.11578	911	0.11687	911	0.10714	739	0.96144	739	0.96651	739	0.95013	739	0.96454	739	0.95828
	912	0.10968	912	0.13088	912	0.11231	912	0.11468	912	0.10454	738	0.97176	738	0.97577	738	0.96173	738	0.97394	738	0.96847
	913	0.10955	913	0.1286	913	0.11079	913	0.11334	913	0.10315	737	0.98047	737	0.9836	737	0.97167	737	0.98192	737	0.97733
	914	0.10639	914	0.12519	914	0.10806	914	0.11097	914	0.09975	736	0.9876	736	0.98956	736	0.98015	736	0.98851	736	0.98495
	915	0.10396	915	0.12448	915	0.10646	915	0.10727	915	0.09723	735	0.99285	735	0.99419	735	0.98689	735	0.9939	735	0.99108
	916	0.10375	916	0.1218	916	0.10341	916	0.10553	916	0.0968	734	0.99653	734	0.99757	734	0.99233	734	0.9975	734	0.99563
	917	0.10082	917	0.11883	917	0.10215	917	0.10359	917	0.09408	733	0.99913	733	0.99941	733	0.99662	733	0.99965	733	0.99859
	918	0.09675	918	0.11703	918	0.09854	918	0.10111	918	0.09162	732	1	732	1	732	0.999	732	1	732	1
	919	0.09553	919	0.11517	919	0.09625	919	0.09932	919	0.09033	731	0.99911	731	0.99888	731	1	731	0.99906	731	0.99977
	920	0.09265	920	0.11295	920	0.09568	920	0.09761	920	0.08623	730	0.99657	730	0.99641	730	0.99903	730	0.99683	730	0.99828
	921	0.09157	921	0.10864	921	0.09226	921	0.09554	921	0.08573	729	0.99259	729	0.99245	729	0.99672	729	0.99302	729	0.99552
	922	0.09038	922	0.10479	922	0.08988	922	0.09307	922	0.08303	728	0.98708	728	0.98725	728	0.99291	728	0.98779	728	0.99101
	923	0.08851	923	0.10365	923	0.0894	923	0.09123	923	0.08126	727	0.98031	727	0.98075	727	0.9872	727	0.98165	727	0.98535
	924	0.0858	924	0.10252	924	0.08589	924	0.08929	924	0.0789	726	0.97249	726	0.97323	726	0.98084	726	0.97415	726	0.97844
	925	0.08429	925	0.09876	925	0.08537	925	0.0867	925	0.07803	725	0.96328	725	0.96422	725	0.97258	725	0.96555	725	0.97021
	926	0.08311	926	0.09854	926	0.08223	926	0.08494	926	0.07814	724	0.95293	724	0.95429	724	0.96359	724	0.95552	724	0.96064
	927	0.08041	927	0.09713	927	0.08241	927	0.08457	927	0.07453	723	0.94159	723	0.94312	723	0.95311	723	0.94459	723	0.95026
	928	0.07945	928	0.09324	928	0.07825	928	0.08122	928	0.07276	722	0.92896	722	0.93094	722	0.94151	722	0.93301	722	0.93875
	929	0.07613	929	0.09271	929	0.07796	929	0.08098	929	0.07195	721	0.91508	721	0.91828	721	0.92901	721	0.91963	721	0.92585
	930	0.0735	930	0.09081	930	0.07711	930	0.07737	930	0.07135	720	0.90087	720	0.90478	720	0.91627	720	0.90618	720	0.91239
	931	0.07361	931	0.08789	931	0.07393	931	0.07716	931	0.06818	719	0.88553	719	0.89077	719	0.90175	719	0.89185	719	0.89854
	932	0.07203	932	0.08717	932	0.07339	932	0.07502	932	0.0674	718	0.87002	718	0.87643	718	0.8871	718	0.87693	718	0.88378
	933	0.07024	933	0.08533	933	0.07189	933	0.07412	933	0.0665	717	0.85349	717	0.86114	717	0.87129	717	0.86171	717	0.86851
	934	0.06898	934	0.08374	934	0.06946	934	0.07179	934	0.0656	716	0.83691	716	0.84541	716	0.8551	716	0.84614	716	0.85302
	935	0.06845	935	0.08195	935	0.06744	935	0.07099	935	0.06368	715	0.81976	715	0.82979	715	0.83853	715	0.82989	715	0.83705
	936	0.06605	936	0.0805	936	0.06682	936	0.06831	936	0.06388	714	0.80223	714	0.81316	714	0.82121	714	0.81376	714	0.82066
	937	0.06567	937	0.07901	937	0.06633	937	0.06765	937	0.06322	713	0.78466	713	0.79653	713	0.80384	713	0.79702	713	0.80401
	938	0.0637	938	0.07817	938	0.06477	938	0.06692	938	0.06007	712	0.7672	712	0.7802	712	0.78699	712	0.78035	712	0.78666
	939	0.06206	939	0.07542	939	0.06397	939	0.06455	939	0.05895	711	0.74967	711	0.76338	711	0.76959	711	0.76352	711	0.76953
	940	0.06176	940	0.07378	940	0.0625	940	0.06297	940	0.05805	710	0.73159	710	0.74663	710	0.75172	710	0.74671	710	0.75251
	941	0.05995	941	0.07303	941	0.06081	941	0.06184	941	0.05627	709	0.71406	709	0.73021	709	0.73383	709	0.73012	709	0.73549
	942	0.05953	942	0.07124	942	0.06058	942	0.06168	942	0.05625	708	0.69702	708	0.71386	708	0.7167	708	0.71408	708	0.71882
	943	0.05823	943	0.07159	943	0.05987	943	0.05965	943	0.05501	707	0.67985	707	0.69792	707	0.69967	707	0.69827	707	0.70238
	944	0.05754	944	0.06889	944	0.05688	944	0.05935	944	0.05337	706	0.66354	706	0.68255	706	0.68334	706	0.6829	706	0.68635
	945	0.05628	945	0.06745	945	0.05523	945	0.05774	945	0.05289	705	0.64721	705	0.66735	705	0.66726	705	0.66719	705	0.67036
	946	0.05467	946	0.06571	946	0.05586	946	0.05681	946	0.05114	704	0.63146	704	0.65232	704	0.65034	704	0.65185	704	0.6547
	947	0.05319	947	0.06498	947	0.05407	947	0.05593	947	0.05029	703	0.61663	703	0.6381	703	0.63576	703	0.63717	703	0.63948
	948	0.05371	948	0.06431	948	0.05348	948	0.05524	948	0.04989	702	0.60169	702	0.62401	702	0.62018	702	0.62337	702	0.625
	949	0.05201	949	0.06194	949	0.05286	949	0.05426	949	0.04979	701	0.58714	701	0.61039	701	0.6053	701	0.60965	701	0.61081
	950	0.05164	950	0.06166	950	0.05165	950	0.05319	950	0.04784	700	0.57346	700	0.59742	700	0.59075	700	0.59628	700	0.59711
	951	0.04991	951	0.06061	951	0.05144	951	0.05358	951	0.04686	699	0.56012	699	0.58469	699	0.57638	699	0.58383	699	0.58409
	952	0.04903	952	0.06038	952	0.0505	952	0.05076	952	0.04741	698	0.54822	698	0.57333	698	0.5637	698	0.57207	698	0.57142
	953	0.04888	953	0.05804	953	0.04943	953	0.05023	953	0.04612	697	0.53658	697	0.56252	697	0.55158	697	0.56095	697	0.55968
	954	0.04772	954	0.05775	954	0.04842	954	0.04941	954	0.04558	696	0.52578	696	0.552	696	0.53994	696	0.5506	696	0.54896
	955	0.04723	955	0.05759	955	0.04776	955	0.04865	955	0.04401	695	0.51527	695	0.54227	695	0.52932	695	0.5406	695	0.5385
	956	0.04605	956	0.05642	956	0.04662	956	0.04726	956	0.04403	694	0.50584	694	0.53318	694	0.51909	694	0.53134	694	0.52847
	957	0.04652	957	0.05473	957	0.04631	957	0.04713	957	0.04333	693	0.49699	693	0.52484	693	0.51	693	0.52278	693	0.51952
	958	0.0441	958	0.05408	958	0.04661	958	0.04688	958	0.04303	692	0.48896	692	0.51725	692	0.50105	692	0.51501	692	0.51103
	959	0.04447	959	0.05319	959	0.04441	959	0.04646	959	0.04199	691	0.48152	691	0.50982	691	0.49289	691	0.50775	691	0.50354
	960	0.04345	960	0.05264	960	0.04386	960	0.04469	960	0.04134	690	0.47496	690	0.50325	690	0.48551	690	0.50101	690	0.49621
	961	0.04295	961	0.05105	961	0.0434	961	0.04528	961	0.04024	689	0.4685	689	0.49698	689	0.4787	689	0.49484	689	0.48966
	962	0.0422	962	0.05051	962	0.04376	962	0.04349	962	0.03979	688	0.46343	688	0.49159	688	0.47278	688	0.48917	688	0.48361
	963	0.04175	963	0.05018	963	0.04284	963	0.04352	963	0.03859	687	0.45884	687	0.48664	687	0.46757	687	0.484	687	0.4777
	964	0.04182	964	0.04976	964	0.04132	964	0.04315	964	0.03834	686	0.45478	686	0.48236	686	0.46254	686	0.47964	686	0.473
	965	0.04045	965	0.04796	965	0.03977	965	0.0422	965	0.03826	685	0.45115	685	0.47856	685	0.45867	685	0.47606	685	0.46869
	966	0.0391	966	0.04764	966	0.04042	966	0.04177	966	0.03777	684	0.44778	684	0.47484	684	0.45479	684	0.47226	684	0.46476
	967	0.03992	967	0.04797	967	0.0406	967	0.04134	967	0.03726	683	0.44471	683	0.47131	683	0.45138	683	0.46947	683	0.4613
	968	0.03947	968	0.04705	968	0.03933	968	0.04076	968	0.03748	682	0.44239	682	0.4687	682	0.44858	682	0.4664	682	0.4585
	969	0.03867	969	0.04524	969	0.03889	969	0.04074	969	0.03557	681	0.44013	681	0.46606	681	0.44594	681	0.46386	681	0.45575
	970	0.03772	970	0.04532	970	0.0382	970	0.03912	970	0.03491	680	0.43828	680	0.46367	680	0.4436	680	0.46176	680	0.45349
	971	0.0368	971	0.04507	971	0.03811	971	0.03882	971	0.03482	679	0.43704	679	0.46165	679	0.44211	679	0.45996	679	0.45153
	972	0.03654	972	0.04358	972	0.03758	972	0.03842	972	0.03469	678	0.43545	678	0.45964	678	0.44053	678	0.45808	678	0.44954
	973	0.03633	973	0.04333	973	0.03661	973	0.03777	973	0.03411	677	0.43377	677	0.45758	677	0.4384	677	0.45648	677	0.4479
	974	0.03605	974	0.04362	974	0.03543	974	0.03706	974	0.03418	676	0.4326	676	0.45539	676	0.43628	676	0.45487	676	0.4461
	975	0.03489	975	0.04241	975	0.0368	975	0.03682	975	0.03332	675	0.4316	675	0.45371	675	0.43562	675	0.45334	675	0.44445
	976	0.03424	976	0.04119	976	0.03503	976	0.03634	976	0.03296	674	0.4302	674	0.45182	674	0.43442	674	0.45162	674	0.44274
	977	0.03396	977	0.03993	977	0.03447	977	0.03587	977	0.03271	673	0.42884	673	0.44974	673	0.43275	673	0.44973	673	0.4408
	978	0.03359	978	0.03991	978	0.0343	978	0.03476	978	0.03171	672	0.42753	672	0.44762	672	0.43182	672	0.44777	672	0.43915
	979	0.03281	979	0.03879	979	0.03346	979	0.03497	979	0.03094	671	0.42586	671	0.44539	671	0.43023	671	0.44565	671	0.43714
	980	0.0324	980	0.03836	980	0.03333	980	0.03338	980	0.03077	670	0.42404	670	0.44282	670	0.4286	670	0.44362	670	0.43509
	981	0.03269	981	0.03808	981	0.03249	981	0.03392	981	0.02985	669	0.42192	669	0.43994	669	0.42664	669	0.44098	669	0.43262
	982	0.03158	982	0.03776	982	0.03269	982	0.03322	982	0.02954	668	0.41957	668	0.43704	668	0.42459	668	0.43859	668	0.43032
	983	0.03147	983	0.0365	983	0.03155	983	0.03338	983	0.02965	667	0.41676	667	0.43375	667	0.42209	667	0.43576	667	0.42772
	984	0.03049	984	0.03619	984	0.03134	984	0.03258	984	0.0294	666	0.41398	666	0.43026	666	0.41933	666	0.43245	666	0.4244
	985	0.03045	985	0.03539	985	0.03023	985	0.03228	985	0.02857	665	0.41014	665	0.42619	665	0.41549	665	0.42861	665	0.42091
	986	0.02916	986	0.03514	986	0.03128	986	0.03142	986	0.02777	664	0.40655	664	0.42198	664	0.41232	664	0.42467	664	0.41719
	987	0.0292	987	0.03426	987	0.03027	987	0.03079	987	0.02807	663	0.40232	663	0.4174	663	0.4086	663	0.42049	663	0.41316
	988	0.02887	988	0.034	988	0.02933	988	0.03045	988	0.02728	662	0.3982	662	0.41286	662	0.40498	662	0.41592	662	0.4085
	989	0.02822	989	0.03383	989	0.02898	989	0.03014	989	0.02691	661	0.39324	661	0.4076	661	0.40035	661	0.41111	661	0.40372
	990	0.02784	990	0.03401	990	0.02888	990	0.02929	990	0.02666	660	0.38818	660	0.40229	660	0.39536	660	0.4057	660	0.39849
	991	0.02808	991	0.03338	991	0.02785	991	0.02855	991	0.02612	659	0.3825	659	0.39668	659	0.39029	659	0.40001	659	0.39302
	992	0.02739	992	0.0327	992	0.02752	992	0.0281	992	0.02616	658	0.37662	658	0.39075	658	0.38439	658	0.39424	658	0.38731
	993	0.02678	993	0.03151	993	0.02759	993	0.02845	993	0.02516	657	0.37014	657	0.38448	657	0.37894	657	0.38808	657	0.38129
	994	0.02656	994	0.03095	994	0.02727	994	0.02802	994	0.0249	656	0.36362	656	0.37818	656	0.3728	656	0.38171	656	0.37503
	995	0.02635	995	0.03173	995	0.02693	995	0.02754	995	0.02412	655	0.35692	655	0.37145	655	0.3658	655	0.375	655	0.36843
	996	0.02661	996	0.02975	996	0.02591	996	0.02758	996	0.02452	654	0.35002	654	0.36459	654	0.35901	654	0.36837	654	0.36169
	997	0.02604	997	0.03028	997	0.02581	997	0.02695	997	0.0242	653	0.34276	653	0.35768	653	0.35166	653	0.36118	653	0.35467
	998	0.02541	998	0.02967	998	0.02526	998	0.0268	998	0.02343	652	0.3356	652	0.35082	652	0.3454	652	0.3542	652	0.34775
	999	0.02521	999	0.02901	999	0.02455	999	0.02586	999	0.02335	651	0.32766	651	0.34353	651	0.33739	651	0.34705	651	0.34051
	1000	0.02446	1000	0.02841	1000	0.02464	1000	0.02564	1000	0.02262	650	0.31999	650	0.33653	650	0.32984	650	0.33977	650	0.3333
	1001	0.02345	1001	0.0279	1001	0.02464	1001	0.02529	1001	0.02218	649	0.31238	649	0.32953	649	0.3224	649	0.33242	649	0.32629
	1002	0.02423	1002	0.02732	1002	0.02401	1002	0.02542	1002	0.02207	648	0.30494	648	0.3228	648	0.3145	648	0.32525	648	0.31895
	1003	0.02328	1003	0.02759	1003	0.02351	1003	0.0249	1003	0.0215	647	0.29711	647	0.31628	647	0.30747	647	0.31828	647	0.31177
	1004	0.02304	1004	0.0267	1004	0.02318	1004	0.02399	1004	0.0217	646	0.28973	646	0.30963	646	0.29972	646	0.31134	646	0.30469
	1005	0.022	1005	0.02694	1005	0.02286	1005	0.02393	1005	0.02086	645	0.28237	645	0.30328	645	0.29251	645	0.3043	645	0.29754
	1006	0.0223	1006	0.02598	1006	0.02288	1006	0.02405	1006	0.02002	644	0.27488	644	0.29719	644	0.28547	644	0.29767	644	0.29083
	1007	0.02148	1007	0.02608	1007	0.02202	1007	0.02273	1007	0.01999	643	0.26793	643	0.29134	643	0.27827	643	0.29132	643	0.28421
	1008	0.02182	1008	0.02574	1008	0.02194	1008	0.02297	1008	0.02038	642	0.2609	642	0.28544	642	0.27098	642	0.28496	642	0.27775
	1009	0.02104	1009	0.02474	1009	0.02088	1009	0.02226	1009	0.01969	641	0.25398	641	0.28022	641	0.26423	641	0.2788	641	0.27156
	1010	0.02112	1010	0.02466	1010	0.0208	1010	0.02269	1010	0.01919	640	0.24759	640	0.27523	640	0.2578	640	0.27268	640	0.26549
	1011	0.02041	1011	0.02383	1011	0.02025	1011	0.02229	1011	0.01893	639	0.24134	639	0.27074	639	0.25187	639	0.26727	639	0.25973
	1012	0.01946	1012	0.02326	1012	0.02044	1012	0.02118	1012	0.01847	638	0.23554	638	0.26661	638	0.24564	638	0.26215	638	0.25427
	1013	0.01871	1013	0.02297	1013	0.01947	1013	0.02076	1013	0.01808	637	0.22968	637	0.263	637	0.23989	637	0.25731	637	0.24947
	1014	0.01871	1014	0.02222	1014	0.01933	1014	0.02071	1014	0.01756	636	0.2246	636	0.25969	636	0.23433	636	0.2529	636	0.245
	1015	0.01881	1015	0.02247	1015	0.01911	1015	0.02	1015	0.01721	635	0.21951	635	0.25685	635	0.22908	635	0.24891	635	0.24084
	1016	0.01852	1016	0.02197	1016	0.01838	1016	0.01987	1016	0.01678	634	0.21481	634	0.25444	634	0.22461	634	0.24545	634	0.23698
	1017	0.01764	1017	0.02276	1017	0.01887	1017	0.01992	1017	0.01682	633	0.21047	633	0.25272	633	0.22039	633	0.24199	633	0.23361
	1018	0.01866	1018	0.02114	1018	0.01812	1018	0.01971	1018	0.01648	632	0.20661	632	0.25147	632	0.21663	632	0.23915	632	0.23076
	1019	0.0175	1019	0.02158	1019	0.01806	1019	0.0191	1019	0.0166	631	0.2032	631	0.25048	631	0.2127	631	0.23679	631	0.22822
	1020	0.01833	1020	0.02099	1020	0.01848	1020	0.01916	1020	0.01614	630	0.20008	630	0.25034	630	0.20933	630	0.23507	630	0.22629
	1021	0.01724	1021	0.02071	1021	0.01717	1021	0.01879	1021	0.0155	629	0.19742	629	0.25059	629	0.20696	629	0.23355	629	0.22451
	1022	0.01776	1022	0.02077	1022	0.01695	1022	0.01847	1022	0.01579	628	0.19497	628	0.25147	628	0.20449	628	0.23249	628	0.22357
	1023	0.01719	1023	0.02061	1023	0.01726	1023	0.019	1023	0.01616	627	0.19336	627	0.2529	627	0.20278	627	0.23214	627	0.2231
	1024	0.01665	1024	0.02011	1024	0.01715	1024	0.01819	1024	0.01542	626	0.19166	626	0.2546	626	0.20107	626	0.23225	626	0.22301
	1025	0.01624	1025	0.02035	1025	0.01676	1025	0.01833	1025	0.01524	625	0.19091	625	0.25712	625	0.20094	625	0.23218	625	0.22322
	1026	0.01616	1026	0.01989	1026	0.01613	1026	0.01784	1026	0.01492	624	0.1904	624	0.26004	624	0.20009	624	0.23299	624	0.22416
	1027	0.01627	1027	0.01942	1027	0.0166	1027	0.01717	1027	0.01427	623	0.19004	623	0.26318	623	0.19981	623	0.23435	623	0.22543
	1028	0.01584	1028	0.0189	1028	0.01551	1028	0.01748	1028	0.01459	622	0.1903	622	0.26717	622	0.20007	622	0.236	622	0.22716
	1029	0.01507	1029	0.01845	1029	0.0158	1029	0.0167	1029	0.01381	621	0.19072	621	0.27141	621	0.20066	621	0.23817	621	0.22938
	1030	0.0153	1030	0.01816	1030	0.01522	1030	0.01649	1030	0.01437	620	0.1915	620	0.27597	620	0.20144	620	0.24048	620	0.23173
	1031	0.01487	1031	0.01784	1031	0.01506	1031	0.01598	1031	0.01374	619	0.19271	619	0.28102	619	0.20287	619	0.24363	619	0.23482
	1032	0.01446	1032	0.01864	1032	0.01445	1032	0.01627	1032	0.0134	618	0.19419	618	0.28622	618	0.20442	618	0.24693	618	0.2384
	1033	0.01463	1033	0.01736	1033	0.01477	1033	0.01525	1033	0.01355	617	0.19608	617	0.29156	617	0.20634	617	0.25058	617	0.24201
	1034	0.01418	1034	0.01741	1034	0.01425	1034	0.01569	1034	0.01281	616	0.19846	616	0.29748	616	0.20903	616	0.25404	616	0.24569
	1035	0.0144	1035	0.01711	1035	0.0146	1035	0.01557	1035	0.01278	615	0.20095	615	0.30327	615	0.21179	615	0.25793	615	0.24979
	1036	0.01416	1036	0.01709	1036	0.0137	1036	0.0151	1036	0.01286	614	0.20404	614	0.30944	614	0.21532	614	0.26209	614	0.25437
	1037	0.01296	1037	0.01727	1037	0.01424	1037	0.01537	1037	0.01288	613	0.20686	613	0.31524	613	0.21827	613	0.26677	613	0.25915
	1038	0.01362	1038	0.01587	1038	0.01347	1038	0.01479	1038	0.0124	612	0.2099	612	0.3211	612	0.22123	612	0.27125	612	0.26402
	1039	0.01354	1039	0.01652	1039	0.01335	1039	0.01456	1039	0.01204	611	0.21334	611	0.32706	611	0.22488	611	0.27592	611	0.26886
	1040	0.01281	1040	0.01597	1040	0.01363	1040	0.01427	1040	0.01231	610	0.21677	610	0.33247	610	0.22849	610	0.28068	610	0.27394
	1041	0.0125	1041	0.01527	1041	0.01314	1041	0.01457	1041	0.01162	609	0.22054	609	0.33774	609	0.23231	609	0.28517	609	0.27865
	1042	0.01295	1042	0.01521	1042	0.01245	1042	0.01387	1042	0.01199	608	0.2239	608	0.34241	608	0.23581	608	0.28969	608	0.28349
	1043	0.01237	1043	0.01562	1043	0.01294	1043	0.01339	1043	0.01151	607	0.22748	607	0.34688	607	0.23956	607	0.29389	607	0.28789
	1044	0.01279	1044	0.01534	1044	0.01201	1044	0.01291	1044	0.01133	606	0.23103	606	0.35074	606	0.24301	606	0.29821	606	0.29244
	1045	0.01191	1045	0.01477	1045	0.01234	1045	0.01331	1045	0.01128	605	0.23457	605	0.35413	605	0.24655	605	0.30199	605	0.29646
	1046	0.01162	1046	0.0145	1046	0.01181	1046	0.01265	1046	0.01076	604	0.23788	604	0.35678	604	0.24987	604	0.30547	604	0.30032
	1047	0.01135	1047	0.01458	1047	0.01157	1047	0.01281	1047	0.01087	603	0.24086	603	0.35879	603	0.25289	603	0.30829	603	0.30357
	1048	0.01152	1048	0.01474	1048	0.0122	1048	0.01255	1048	0.01038	602	0.24383	602	0.36018	602	0.25574	602	0.31082	602	0.30658
	1049	0.01131	1049	0.01379	1049	0.01143	1049	0.01259	1049	0.01059	601	0.24612	601	0.36073	601	0.25824	601	0.31278	601	0.30875
	1050	0.01126	1050	0.01446	1050	0.01112	1050	0.01282	1050	0.01028	600	0.24861	600	0.36078	600	0.26069	600	0.31405	600	0.31049
	1051	0.01113	1051	0.01379	1051	0.0113	1051	0.01184	1051	0.00976	599	0.25038	599	0.35981	599	0.26207	599	0.31468	599	0.31138
	1052	0.01067	1052	0.01319	1052	0.01077	1052	0.01206	1052	0.00997	598	0.25171	598	0.35813	598	0.26352	598	0.3145	598	0.31166
	1053	0.01126	1053	0.0132	1053	0.0108	1053	0.0111	1053	0.00986	597	0.25256	597	0.35573	597	0.26455	597	0.31408	597	0.31158
	1054	0.0103	1054	0.01278	1054	0.01093	1054	0.01193	1054	0.00957	596	0.25322	596	0.3528	596	0.26486	596	0.31327	596	0.31079
	1055	0.01048	1055	0.01287	1055	0.01021	1055	0.01116	1055	0.0097	595	0.25347	595	0.34911	595	0.26487	595	0.31161	595	0.30934
	1056	0.00978	1056	0.01231	1056	0.00996	1056	0.01081	1056	0.0087	594	0.25298	594	0.34464	594	0.26418	594	0.30966	594	0.30758
	1057	0.01039	1057	0.01268	1057	0.01012	1057	0.01116	1057	0.0095	593	0.25185	593	0.33959	593	0.26305	593	0.3073	593	0.30519
	1058	0.00944	1058	0.0125	1058	0.00988	1058	0.01103	1058	0.00886	592	0.2504	592	0.33403	592	0.26151	592	0.30451	592	0.30246
	1059	0.00951	1059	0.01221	1059	0.00979	1059	0.01075	1059	0.00883	591	0.24858	591	0.32787	591	0.25972	591	0.30119	591	0.2989
	1060	0.00921	1060	0.01159	1060	0.00943	1060	0.01096	1060	0.00886	590	0.24599	590	0.32124	590	0.25627	590	0.29719	590	0.29494
	1061	0.00953	1061	0.01133	1061	0.00962	1061	0.0103	1061	0.00825	589	0.24316	589	0.31434	589	0.25307	589	0.29237	589	0.2902
	1062	0.01004	1062	0.01171	1062	0.00858	1062	0.01066	1062	0.00829	588	0.23997	588	0.30741	588	0.24983	588	0.28729	588	0.28519
	1063	0.0091	1063	0.01078	1063	0.00946	1063	0.00986	1063	0.00835	587	0.23642	587	0.30012	587	0.24613	587	0.2822	587	0.28014
	1064	0.00909	1064	0.01171	1064	0.0086	1064	0.01026	1064	0.00799	586	0.23226	586	0.29258	586	0.2415	586	0.27662	586	0.27448
	1065	0.00884	1065	0.01078	1065	0.00912	1065	0.0098	1065	0.00775	585	0.2283	585	0.28533	585	0.23737	585	0.27074	585	0.26862
	1066	0.00874	1066	0.01086	1066	0.00853	1066	0.00944	1066	0.00772	584	0.2239	584	0.27786	584	0.23265	584	0.26498	584	0.26249
	1067	0.00831	1067	0.01066	1067	0.00873	1067	0.00958	1067	0.00778	583	0.21907	583	0.27037	583	0.2277	583	0.25874	583	0.25621
	1068	0.00807	1068	0.01012	1068	0.00804	1068	0.0094	1068	0.00738	582	0.21433	582	0.2631	582	0.22321	582	0.25274	582	0.25005
	1069	0.00842	1069	0.01029	1069	0.00847	1069	0.00947	1069	0.00785	581	0.20936	581	0.25593	581	0.2177	581	0.24661	581	0.24387
	1070	0.00824	1070	0.01069	1070	0.00836	1070	0.00868	1070	0.00773	580	0.20423	580	0.24893	580	0.21255	580	0.24071	580	0.23773
	1071	0.00799	1071	0.00981	1071	0.00795	1071	0.009	1071	0.0073	579	0.19938	579	0.24229	579	0.20769	579	0.23482	579	0.23168
	1072	0.00794	1072	0.00999	1072	0.00797	1072	0.00864	1072	0.00709	578	0.19468	578	0.23606	578	0.20265	578	0.22918	578	0.22593
	1073	0.00776	1073	0.00978	1073	0.00804	1073	0.0091	1073	0.00675	577	0.18985	577	0.23011	577	0.1978	577	0.2236	577	0.22024
	1074	0.00806	1074	0.00974	1074	0.00752	1074	0.00849	1074	0.00679	576	0.18517	576	0.22444	576	0.193	576	0.21838	576	0.2148
	1075	0.00789	1075	0.00932	1075	0.00802	1075	0.00826	1075	0.00682	575	0.1806	575	0.21913	575	0.18813	575	0.21336	575	0.20979
	1076	0.00754	1076	0.0094	1076	0.00725	1076	0.00856	1076	0.00714	574	0.17627	574	0.21409	574	0.18345	574	0.20851	574	0.20493
	1077	0.00728	1077	0.00875	1077	0.00728	1077	0.00839	1077	0.00662	573	0.17191	573	0.20947	573	0.17875	573	0.2039	573	0.2002
	1078	0.00746	1078	0.00894	1078	0.00739	1078	0.00847	1078	0.00652	572	0.16787	572	0.20515	572	0.17453	572	0.19946	572	0.19567
	1079	0.0073	1079	0.00887	1079	0.0071	1079	0.00786	1079	0.00637	571	0.16388	571	0.20112	571	0.17033	571	0.19518	571	0.19141
	1080	0.00745	1080	0.00824	1080	0.00731	1080	0.00778	1080	0.00646	570	0.16032	570	0.19742	570	0.16679	570	0.19154	570	0.18765
	1081	0.007	1081	0.00885	1081	0.00691	1081	0.00797	1081	0.00599	569	0.15706	569	0.19416	569	0.16298	569	0.18797	569	0.18405
	1082	0.00726	1082	0.00893	1082	0.00669	1082	0.00803	1082	0.00586	568	0.15402	568	0.19135	568	0.16021	568	0.18486	568	0.18067
	1083	0.00654	1083	0.00854	1083	0.0073	1083	0.00773	1083	0.00608	567	0.15121	567	0.18872	567	0.15734	567	0.18186	567	0.17742
	1084	0.00707	1084	0.00848	1084	0.00682	1084	0.00772	1084	0.00602	566	0.14852	566	0.18632	566	0.15466	566	0.17904	566	0.17446
	1085	0.00668	1085	0.00788	1085	0.00643	1085	0.00758	1085	0.006	565	0.14597	565	0.18394	565	0.15189	565	0.1764	565	0.17179
	1086	0.00646	1086	0.00768	1086	0.00631	1086	0.00755	1086	0.0057	564	0.1436	564	0.18196	564	0.14933	564	0.17397	564	0.16932
	1087	0.00648	1087	0.00743	1087	0.00663	1087	0.00738	1087	0.00559	563	0.14152	563	0.18031	563	0.14734	563	0.17195	563	0.16724
	1088	0.00664	1088	0.00825	1088	0.00654	1088	0.00755	1088	0.00539	562	0.13948	562	0.1787	562	0.14518	562	0.17024	562	0.16547
	1089	0.00631	1089	0.00776	1089	0.00592	1089	0.00748	1089	0.00573	561	0.13754	561	0.17725	561	0.1431	561	0.1688	561	0.16389
	1090	0.00645	1090	0.00779	1090	0.00613	1090	0.00727	1090	0.00505	560	0.13569	560	0.17603	560	0.14128	560	0.16732	560	0.16243
	1091	0.00629	1091	0.0079	1091	0.00598	1091	0.00726	1091	0.00538	559	0.13406	559	0.17495	559	0.1399	559	0.16582	559	0.16077
	1092	0.00606	1092	0.00798	1092	0.0059	1092	0.00683	1092	0.0053	558	0.13249	558	0.17385	558	0.13801	558	0.16451	558	0.15952
	1093	0.00601	1093	0.00737	1093	0.0069	1093	0.00726	1093	0.00505	557	0.13125	557	0.17301	557	0.13677	557	0.16323	557	0.15807
	1094	0.00574	1094	0.00744	1094	0.00579	1094	0.00638	1094	0.00533	556	0.12983	556	0.17196	556	0.13549	556	0.16182	556	0.15657
	1095	0.00558	1095	0.0069	1095	0.00586	1095	0.0066	1095	0.00559	555	0.12838	555	0.17092	555	0.13394	555	0.16056	555	0.1553
	1096	0.00626	1096	0.00736	1096	0.00636	1096	0.00666	1096	0.00526	554	0.12694	554	0.16982	554	0.1322	554	0.15939	554	0.15408
	1097	0.0054	1097	0.00747	1097	0.0055	1097	0.00661	1097	0.00482	553	0.12569	553	0.16897	553	0.13081	553	0.15813	553	0.15289
	1098	0.00578	1098	0.00655	1098	0.00549	1098	0.00644	1098	0.00517	552	0.12423	552	0.16789	552	0.12932	552	0.15697	552	0.15161
	1099	0.00567	1099	0.00708	1099	0.00542	1099	0.00628	1099	0.00494	551	0.1228	551	0.16679	551	0.12802	551	0.15585	551	0.15037
	1100	0.0052	1100	0.00651	1100	0.00545	1100	0.00637	1100	0.00519	550	0.12137	550	0.1657	550	0.1266	550	0.15456	550	0.14897
	1101	0.00544	1101	0.00703	1101	0.00575	1101	0.00645	1101	0.00458	549	0.12002	549	0.16464	549	0.12503	549	0.15331	549	0.14764
	1102	0.0055	1102	0.00667	1102	0.00561	1102	0.00652	1102	0.00522	548	0.11857	548	0.16364	548	0.12348	548	0.15187	548	0.14633
	1103	0.00571	1103	0.00652	1103	0.0054	1103	0.00634	1103	0.00489	547	0.1171	547	0.16265	547	0.12183	547	0.15051	547	0.14484
	1104	0.0052	1104	0.00701	1104	0.00519	1104	0.00611	1104	0.00477	546	0.11552	546	0.16158	546	0.11998	546	0.14924	546	0.14354
	1105	0.00526	1105	0.00675	1105	0.00565	1105	0.00633	1105	0.00484	545	0.1139	545	0.1606	545	0.11827	545	0.14809	545	0.14241
	1106	0.00506	1106	0.00672	1106	0.00509	1106	0.00606	1106	0.00434	544	0.11219	544	0.15962	544	0.11677	544	0.14679	544	0.14113
	1107	0.00471	1107	0.00615	1107	0.00486	1107	0.00563	1107	0.00458	543	0.11053	543	0.15857	543	0.11538	543	0.14551	543	0.13974
	1108	0.00515	1108	0.00654	1108	0.00527	1108	0.00619	1108	0.00426	542	0.10884	542	0.15753	542	0.11354	542	0.14429	542	0.13846
	1109	0.00551	1109	0.00589	1109	0.00494	1109	0.00544	1109	0.00448	541	0.10716	541	0.15673	541	0.11186	541	0.14303	541	0.13708
	1110	0.00502	1110	0.00631	1110	0.00484	1110	0.006	1110	0.00434	540	0.10553	540	0.15597	540	0.11037	540	0.14183	540	0.13581
	1111	0.00491	1111	0.00549	1111	0.00453	1111	0.00577	1111	0.00392	539	0.10399	539	0.15529	539	0.10875	539	0.14053	539	0.13446
	1112	0.00494	1112	0.00618	1112	0.00476	1112	0.00569	1112	0.00389	538	0.10237	538	0.15475	538	0.10693	538	0.13918	538	0.13328
	1113	0.00482	1113	0.00605	1113	0.00492	1113	0.00527	1113	0.00435	537	0.10062	537	0.15407	537	0.105	537	0.138	537	0.13211
	1114	0.00497	1114	0.00582	1114	0.00512	1114	0.00544	1114	0.00393	536	0.09908	536	0.15353	536	0.10356	536	0.13689	536	0.13098
	1115	0.00489	1115	0.00603	1115	0.00466	1115	0.0057	1115	0.0039	535	0.09766	535	0.15303	535	0.10197	535	0.1358	535	0.12998
	1116	0.00452	1116	0.00569	1116	0.00514	1116	0.00554	1116	0.00393	534	0.09617	534	0.15263	534	0.10045	534	0.13484	534	0.12912
	1117	0.00473	1117	0.00582	1117	0.00459	1117	0.00541	1117	0.00396	533	0.09491	533	0.15222	533	0.09885	533	0.13407	533	0.12841
	1118	0.00502	1118	0.00519	1118	0.00491	1118	0.00505	1118	0.00346	532	0.09391	532	0.1522	532	0.09808	532	0.13339	532	0.12775
	1119	0.00469	1119	0.00602	1119	0.00454	1119	0.00526	1119	0.00377	531	0.09292	531	0.1521	531	0.09707	531	0.13281	531	0.12719
	1120	0.00461	1120	0.00565	1120	0.00421	1120	0.00521	1120	0.00388	530	0.09193	530	0.1521	530	0.09608	530	0.13243	530	0.12683
	1121	0.00459	1121	0.00591	1121	0.00472	1121	0.00508	1121	0.00365	529	0.0911	529	0.15218	529	0.09525	529	0.13199	529	0.12636
	1122	0.00438	1122	0.00531	1122	0.00443	1122	0.00502	1122	0.00367	528	0.09038	528	0.15215	528	0.09451	528	0.13163	528	0.12606
	1123	0.00432	1123	0.00573	1123	0.00477	1123	0.00489	1123	0.00341	527	0.0898	527	0.15222	527	0.09384	527	0.13128	527	0.12585
	1124	0.00451	1124	0.00493	1124	0.0042	1124	0.00521	1124	0.00405	526	0.08929	526	0.15236	526	0.09336	526	0.13112	526	0.12574
	1125	0.00445	1125	0.005	1125	0.00429	1125	0.00507	1125	0.00356	525	0.08894	525	0.15257	525	0.09286	525	0.13106	525	0.12568
	1126	0.00428	1126	0.00515	1126	0.0042	1126	0.00511	1126	0.00381	524	0.08884	524	0.15271	524	0.09273	524	0.13107	524	0.12569
	1127	0.00443	1127	0.00514	1127	0.00459	1127	0.00476	1127	0.00317	523	0.08876	523	0.15285	523	0.09258	523	0.13111	523	0.12585
	1128	0.00418	1128	0.00528	1128	0.00364	1128	0.00493	1128	0.00356	522	0.08873	522	0.15299	522	0.09239	522	0.13129	522	0.12602
	1129	0.00383	1129	0.00507	1129	0.00386	1129	0.0049	1129	0.0038	521	0.08892	521	0.15329	521	0.09267	521	0.13135	521	0.1261
	1130	0.00386	1130	0.00517	1130	0.00389	1130	0.00464	1130	0.00345	520	0.08921	520	0.15364	520	0.09295	520	0.13163	520	0.12633
	1131	0.004	1131	0.00501	1131	0.00398	1131	0.00456	1131	0.00329	519	0.08953	519	0.15389	519	0.09316	519	0.13171	519	0.12656
	1132	0.0037	1132	0.00507	1132	0.00413	1132	0.00489	1132	0.0033	518	0.09011	518	0.15423	518	0.09398	518	0.13193	518	0.12674
	1133	0.00389	1133	0.00459	1133	0.00383	1133	0.00444	1133	0.00329	517	0.09059	517	0.15434	517	0.09471	517	0.13238	517	0.12706
	1134	0.00383	1134	0.00494	1134	0.00395	1134	0.00481	1134	0.00285	516	0.09109	516	0.15449	516	0.09537	516	0.13269	516	0.12728
	1135	0.00394	1135	0.00485	1135	0.00369	1135	0.00469	1135	0.00306	515	0.0917	515	0.15476	515	0.09596	515	0.13288	515	0.12752
	1136	0.00368	1136	0.00524	1136	0.00384	1136	0.00472	1136	0.00311	514	0.09242	514	0.15504	514	0.0968	514	0.1331	514	0.12784
	1137	0.00388	1137	0.0049	1137	0.00361	1137	0.00468	1137	0.00304	513	0.0933	513	0.1553	513	0.09766	513	0.13322	513	0.1281
	1138	0.0035	1138	0.00454	1138	0.00321	1138	0.00451	1138	0.00353	512	0.09402	512	0.15545	512	0.09844	512	0.13328	512	0.12824
	1139	0.00389	1139	0.00443	1139	0.00363	1139	0.00466	1139	0.00356	511	0.09474	511	0.15554	511	0.09943	511	0.13337	511	0.12845
	1140	0.0039	1140	0.00466	1140	0.0036	1140	0.00442	1140	0.00298	510	0.09559	510	0.1556	510	0.10032	510	0.13368	510	0.12862
	1141	0.00324	1141	0.0041	1141	0.00375	1141	0.00427	1141	0.00297	509	0.09652	509	0.15573	509	0.1015	509	0.134	509	0.129
	1142	0.00326	1142	0.0046	1142	0.00366	1142	0.00427	1142	0.00292	508	0.09732	508	0.15576	508	0.10254	508	0.1341	508	0.12901
	1143	0.00347	1143	0.00344	1143	0.00294	1143	0.00446	1143	0.00287	507	0.09818	507	0.15573	507	0.1037	507	0.13421	507	0.12908
	1144	0.00305	1144	0.00337	1144	0.00359	1144	0.0042	1144	0.00267	506	0.09919	506	0.15568	506	0.10508	506	0.13447	506	0.12932
	1145	0.00287	1145	0.00405	1145	0.00336	1145	0.00391	1145	0.00265	505	0.10013	505	0.15561	505	0.10603	505	0.13453	505	0.12952
	1146	0.00298	1146	0.00403	1146	0.00326	1146	0.00374	1146	0.00258	504	0.10099	504	0.15547	504	0.10706	504	0.13447	504	0.1296
	1147	0.00274	1147	0.00398	1147	0.00346	1147	0.0039	1147	0.00244	503	0.10186	503	0.15525	503	0.10798	503	0.13449	503	0.12961
	1148	0.00293	1148	0.00313	1148	0.00295	1148	0.00388	1148	0.00231	502	0.10263	502	0.155	502	0.10916	502	0.13463	502	0.12966
	1149	0.00252	1149	0.00313	1149	0.00301	1149	0.00351	1149	0.00208	501	0.10337	501	0.15454	501	0.10991	501	0.1347	501	0.12974
	1150	0.00244	1150	0.00307	1150	0.00226	1150	0.00325	1150	0.00187	500	0.10435	500	0.15426	500	0.11073	500	0.13472	500	0.1297
	1151	0.00269	1151	0.00398	1151	0.00258	1151	0.00361	1151	0.00195	499	0.10533	499	0.154	499	0.11176	499	0.13457	499	0.12966
	1152	0.00261	1152	0.00321	1152	0.00248	1152	0.0032	1152	0.00197	498	0.1062	498	0.15357	498	0.11279	498	0.13483	498	0.12981
	1153	0.00263	1153	0.00319	1153	0.0022	1153	0.0031	1153	0.00224	497	0.10706	497	0.15303	497	0.11366	497	0.13475	497	0.12983
	1154	0.00257	1154	0.00361	1154	0.00263	1154	0.0035	1154	0.00205	496	0.10786	496	0.15256	496	0.11461	496	0.13461	496	0.12972
	1155	0.00272	1155	0.00336	1155	0.00285	1155	0.00337	1155	0.00206	495	0.10865	495	0.15189	495	0.11538	495	0.13448	495	0.12952
	1156	0.00269	1156	0.00375	1156	0.00262	1156	0.00361	1156	0.00251	494	0.1097	494	0.15116	494	0.11644	494	0.1344	494	0.12935
	1157	0.00291	1157	0.00366	1157	0.00284	1157	0.00361	1157	0.00218	493	0.11057	493	0.15029	493	0.11707	493	0.13418	493	0.12928
	1158	0.00307	1158	0.00394	1158	0.00317	1158	0.00393	1158	0.00276	492	0.11133	492	0.14957	492	0.11798	492	0.13414	492	0.12921
	1159	0.00359	1159	0.00384	1159	0.00317	1159	0.00378	1159	0.00256	491	0.1121	491	0.14876	491	0.11895	491	0.13405	491	0.12918
	1160	0.0031	1160	0.00387	1160	0.00302	1160	0.00402	1160	0.00262	490	0.11288	490	0.14778	490	0.11942	490	0.13371	490	0.12891
	1161	0.00307	1161	0.00469	1161	0.00327	1161	0.00436	1161	0.00242	489	0.11356	489	0.14664	489	0.11973	489	0.13332	489	0.12848
	1162	0.00328	1162	0.00439	1162	0.00347	1162	0.0039	1162	0.00231	488	0.11412	488	0.14557	488	0.12044	488	0.13288	488	0.12804
	1163	0.00305	1163	0.00419	1163	0.00309	1163	0.00411	1163	0.00257	487	0.11479	487	0.14463	487	0.1213	487	0.13262	487	0.12774
	1164	0.00369	1164	0.00381	1164	0.00285	1164	0.00403	1164	0.00256	486	0.11555	486	0.14347	486	0.12192	486	0.13228	486	0.12735
	1165	0.00359	1165	0.00375	1165	0.00316	1165	0.00347	1165	0.00266	485	0.11619	485	0.14223	485	0.12244	485	0.13192	485	0.12699
	1166	0.00319	1166	0.00358	1166	0.003	1166	0.00447	1166	0.00218	484	0.11668	484	0.14102	484	0.12295	484	0.1316	484	0.12665
	1167	0.00299	1167	0.00411	1167	0.00275	1167	0.00377	1167	0.00227	483	0.11717	483	0.13989	483	0.12362	483	0.13121	483	0.12626
	1168	0.0028	1168	0.00421	1168	0.00318	1168	0.00384	1168	0.00231	482	0.11734	482	0.13864	482	0.12393	482	0.13068	482	0.12573
	1169	0.00355	1169	0.00396	1169	0.00259	1169	0.00392	1169	0.0027	481	0.11744	481	0.13731	481	0.12393	481	0.13014	481	0.12512
	1170	0.00329	1170	0.00432	1170	0.00318	1170	0.00405	1170	0.00227	480	0.11767	480	0.13598	480	0.12398	480	0.12948	480	0.12442
	1171	0.00306	1171	0.00418	1171	0.00294	1171	0.0037	1171	0.00226	479	0.11775	479	0.13466	479	0.12386	479	0.12882	479	0.12386
	1172	0.00299	1172	0.00432	1172	0.00282	1172	0.00371	1172	0.00228	478	0.11774	478	0.13332	478	0.1237	478	0.12805	478	0.12319
	1173	0.00328	1173	0.00434	1173	0.00308	1173	0.00386	1173	0.00234	477	0.11747	477	0.1318	477	0.1234	477	0.12738	477	0.12236
	1174	0.00333	1174	0.00391	1174	0.00291	1174	0.00379	1174	0.00214	476	0.11731	476	0.13046	476	0.12355	476	0.12683	476	0.12166
	1175	0.00283	1175	0.00354	1175	0.00306	1175	0.00371	1175	0.00238	475	0.1172	475	0.12912	475	0.12344	475	0.12624	475	0.12104
	1176	0.00259	1176	0.0041	1176	0.0028	1176	0.00382	1176	0.00225	474	0.11679	474	0.12764	474	0.12273	474	0.12556	474	0.12019
	1177	0.0027	1177	0.00388	1177	0.0033	1177	0.00379	1177	0.00189	473	0.11617	473	0.12615	473	0.12187	473	0.12491	473	0.11934
	1178	0.00318	1178	0.00359	1178	0.00313	1178	0.00399	1178	0.00247	472	0.11544	472	0.12461	472	0.12097	472	0.12406	472	0.11851
	1179	0.00248	1179	0.00379	1179	0.003	1179	0.00381	1179	0.00221	471	0.11477	471	0.12318	471	0.12012	471	0.12295	471	0.11754
	1180	0.00285	1180	0.00349	1180	0.00288	1180	0.00372	1180	0.00243	470	0.11417	470	0.12179	470	0.11952	470	0.1221	470	0.11663
	1181	0.00282	1181	0.00367	1181	0.00267	1181	0.00357	1181	0.00242	469	0.11338	469	0.12034	469	0.11898	469	0.1213	469	0.11571
	1182	0.00261	1182	0.00361	1182	0.00284	1182	0.00359	1182	0.0026	468	0.11241	468	0.11881	468	0.11798	468	0.12034	468	0.11468
	1183	0.00266	1183	0.004	1183	0.00314	1183	0.00344	1183	0.00198	467	0.11146	467	0.11729	467	0.1171	467	0.11933	467	0.11356
	1184	0.00286	1184	0.00381	1184	0.00301	1184	0.00363	1184	0.00234	466	0.11051	466	0.11575	466	0.11624	466	0.11824	466	0.11229
	1185	0.00285	1185	0.00375	1185	0.00288	1185	0.0039	1185	0.00254	465	0.10952	465	0.11427	465	0.11505	465	0.1171	465	0.11101
	1186	0.00285	1186	0.00337	1186	0.00234	1186	0.00378	1186	0.00218	464	0.10837	464	0.1128	464	0.11358	464	0.11592	464	0.1098
	1187	0.00311	1187	0.00333	1187	0.00278	1187	0.00336	1187	0.00246	463	0.10716	463	0.11116	463	0.11221	463	0.1148	463	0.10859
	1188	0.00263	1188	0.00366	1188	0.00274	1188	0.0032	1188	0.00206	462	0.10596	462	0.10949	462	0.111	462	0.11369	462	0.10733
	1189	0.00257	1189	0.00327	1189	0.00293	1189	0.00323	1189	0.00197	461	0.10477	461	0.10798	461	0.10977	461	0.11253	461	0.10613
	1190	0.00296	1190	0.00327	1190	0.00289	1190	0.00354	1190	0.00229	460	0.10348	460	0.10649	460	0.10844	460	0.11124	460	0.10491
	1191	0.00271	1191	0.00385	1191	0.00259	1191	0.00369	1191	0.0024	459	0.10212	459	0.10493	459	0.10696	459	0.11001	459	0.10364
	1192	0.00227	1192	0.00342	1192	0.00278	1192	0.00319	1192	0.00189	458	0.10072	458	0.10329	458	0.10555	458	0.10878	458	0.10246
	1193	0.00286	1193	0.00323	1193	0.00246	1193	0.00323	1193	0.00242	457	0.09934	457	0.10171	457	0.10418	457	0.10732	457	0.10114
	1194	0.0027	1194	0.00394	1194	0.00277	1194	0.00349	1194	0.00228	456	0.09799	456	0.10022	456	0.1025	456	0.10591	456	0.0996
	1195	0.0029	1195	0.00333	1195	0.00263	1195	0.00327	1195	0.00238	455	0.09666	455	0.09865	455	0.10074	455	0.10454	455	0.09815
	1196	0.00233	1196	0.00407	1196	0.00235	1196	0.00348	1196	0.00186	454	0.09538	454	0.09719	454	0.09935	454	0.10322	454	0.09667
	1197	0.00259	1197	0.00346	1197	0.00286	1197	0.00328	1197	0.00237	453	0.094	453	0.09584	453	0.09801	453	0.10196	453	0.09525
	1198	0.0026	1198	0.00319	1198	0.00225	1198	0.00322	1198	0.0024	452	0.09253	452	0.09434	452	0.09633	452	0.10068	452	0.0939
	1199	0.00262	1199	0.00345	1199	0.00287	1199	0.00355	1199	0.00198	451	0.09105	451	0.0928	451	0.09456	451	0.09926	451	0.09244
	1200	0.00246	1200	0.00362	1200	0.00274	1200	0.00313	1200	0.00217	450	0.08959	450	0.0914	450	0.09308	450	0.09803	450	0.091
											449	0.08821	449	0.09012	449	0.09176	449	0.09708	449	0.08967
											448	0.08674	448	0.08878	448	0.09048	448	0.09599	448	0.08838
											447	0.08517	447	0.08738	447	0.08895	447	0.0947	447	0.087
											446	0.08383	446	0.08615	446	0.08746	446	0.09345	446	0.08558
											445	0.08266	445	0.08502	445	0.08642	445	0.0922	445	0.08412
											444	0.08123	444	0.08376	444	0.08512	444	0.09108	444	0.08274
											443	0.07981	443	0.08266	443	0.08351	443	0.09021	443	0.08147
											442	0.0787	442	0.08163	442	0.08233	442	0.08917	442	0.08022
											441	0.07757	441	0.08048	441	0.08112	441	0.08795	441	0.0791
											440	0.0763	440	0.07943	440	0.07994	440	0.08678	440	0.0781
											439	0.07507	439	0.07843	439	0.07874	439	0.08564	439	0.077
											438	0.07407	438	0.07755	438	0.07766	438	0.08451	438	0.07588
											437	0.07299	437	0.07661	437	0.07654	437	0.0832	437	0.07466
											436	0.07196	436	0.07566	436	0.0755	436	0.08194	436	0.0736
											435	0.07119	435	0.07499	435	0.07467	435	0.08096	435	0.07272
											434	0.07039	434	0.07438	434	0.07399	434	0.08004	434	0.07179
											433	0.06964	433	0.0737	433	0.07342	433	0.07918	433	0.07088
											432	0.06898	432	0.07304	432	0.07254	432	0.07832	432	0.06995
											431	0.06823	431	0.0725	431	0.07143	431	0.07767	431	0.0692
											430	0.06756	430	0.07204	430	0.07041	430	0.07705	430	0.06854
											429	0.06686	429	0.07162	429	0.06965	429	0.07639	429	0.06792
											428	0.06614	428	0.07121	428	0.069	428	0.07574	428	0.06733
											427	0.06561	427	0.07087	427	0.06851	427	0.07512	427	0.06675
											426	0.06498	426	0.07059	426	0.0679	426	0.07474	426	0.06628
											425	0.0642	425	0.0704	425	0.06698	425	0.07446	425	0.06583
											424	0.0633	424	0.07021	424	0.06604	424	0.07407	424	0.06544
											423	0.06248	423	0.07002	423	0.06509	423	0.07348	423	0.06507
											422	0.06153	422	0.06999	422	0.06408	422	0.07307	422	0.06468
											421	0.06046	421	0.0701	421	0.06308	421	0.07278	421	0.06449
											420	0.05978	420	0.07027	420	0.06228	420	0.07246	420	0.06433
											419	0.05911	419	0.07039	419	0.06149	419	0.07234	419	0.06428
											418	0.05826	418	0.07055	418	0.06063	418	0.0723	418	0.06424
											417	0.05747	417	0.07083	417	0.0599	417	0.07242	417	0.06419
											416	0.05661	416	0.071	416	0.05889	416	0.07277	416	0.06437
											415	0.05601	415	0.07135	415	0.05844	415	0.07307	415	0.06473
											414	0.05575	414	0.072	414	0.05842	414	0.07367	414	0.06518
											413	0.05547	413	0.07252	413	0.05828	413	0.07438	413	0.06569
											412	0.05513	412	0.07301	412	0.05795	412	0.07481	412	0.06619
											411	0.05503	411	0.07378	411	0.05809	411	0.07517	411	0.06663
											410	0.0552	410	0.07471	410	0.05861	410	0.07589	410	0.06727
											409	0.05541	409	0.07554	409	0.05849	409	0.07667	409	0.06798
											408	0.05599	408	0.07663	408	0.05883	408	0.07713	408	0.06854
											407	0.05644	407	0.07765	407	0.05914	407	0.07784	407	0.06922
											406	0.05711	406	0.07888	406	0.05969	406	0.0788	406	0.07019
											405	0.05827	405	0.0806	405	0.06104	405	0.07987	405	0.07119
											404	0.05948	404	0.08242	404	0.06249	404	0.08095	404	0.07218
											403	0.06081	403	0.08448	403	0.06389	403	0.08206	403	0.07332
											402	0.06203	402	0.08663	402	0.06486	402	0.08352	402	0.07472
											401	0.06358	401	0.0891	401	0.06637	401	0.08536	401	0.07639
											400	0.06539	400	0.09178	400	0.06788	400	0.08737	400	0.07821
											399	0.06715	399	0.09453	399	0.06943	399	0.0894	399	0.08021
											398	0.06908	398	0.09757	398	0.07158	398	0.09161	398	0.08235
											397	0.07114	397	0.10052	397	0.07376	397	0.09405	397	0.08464
											396	0.0731	396	0.10347	396	0.07524	396	0.09648	396	0.08686
											395	0.07549	395	0.10672	395	0.07779	395	0.099	395	0.08933
											394	0.07775	394	0.10976	394	0.08016	394	0.1016	394	0.09185
											393	0.07997	393	0.1127	393	0.08217	393	0.10416	393	0.09428
											392	0.08196	392	0.11552	392	0.08446	392	0.10669	392	0.09681
											391	0.0836	391	0.118	391	0.08601	391	0.10928	391	0.09931
											390	0.08501	390	0.12035	390	0.08787	390	0.11124	390	0.10124
											389	0.08628	389	0.12248	389	0.08929	389	0.1132	389	0.10338
											388	0.08776	388	0.12449	388	0.0908	388	0.11524	388	0.1054
											387	0.08897	387	0.12618	387	0.09227	387	0.11704	387	0.10708
											386	0.08988	386	0.12777	386	0.09362	386	0.11856	386	0.10873
											385	0.0907	385	0.12938	385	0.09464	385	0.12018	385	0.11036
											384	0.09121	384	0.1305	384	0.09515	384	0.12141	384	0.11173
											383	0.09203	383	0.13178	383	0.09586	383	0.12299	383	0.11317
											382	0.09323	382	0.13327	382	0.09744	382	0.12468	382	0.1149
											381	0.09432	381	0.13464	381	0.09888	381	0.12627	381	0.1165
											380	0.09576	380	0.13632	380	0.10027	380	0.12782	380	0.11812
											379	0.0975	379	0.13828	379	0.10234	379	0.12996	379	0.12023
											378	0.09971	378	0.14029	378	0.10459	378	0.13187	378	0.12239
											377	0.10176	377	0.1425	377	0.10637	377	0.13411	377	0.12455
											376	0.10515	376	0.14569	376	0.11019	376	0.137	376	0.12737
											375	0.10853	375	0.14895	375	0.11346	375	0.14019	375	0.13019
											374	0.11201	374	0.15221	374	0.11639	374	0.14278	374	0.13303
											373	0.11564	373	0.15613	373	0.12067	373	0.1456	373	0.13622
											372	0.119	372	0.16047	372	0.12467	372	0.14935	372	0.13968
											371	0.12247	371	0.16503	371	0.12785	371	0.15337	371	0.14355
											370	0.12627	370	0.17006	370	0.13231	370	0.15699	370	0.14751
											369	0.12995	369	0.1751	369	0.13602	369	0.16111	369	0.15172
											368	0.13356	368	0.18049	368	0.13976	368	0.16529	368	0.15606
											367	0.1373	367	0.18615	367	0.14414	367	0.16984	367	0.16059
											366	0.14096	366	0.19132	366	0.14784	366	0.17419	366	0.16486
											365	0.14405	365	0.19612	365	0.15063	365	0.17848	365	0.16928
											364	0.14698	364	0.20084	364	0.15412	364	0.1826	364	0.17338
											363	0.14966	363	0.20488	363	0.15721	363	0.18649	363	0.17737
											362	0.15212	362	0.20839	362	0.1599	362	0.19018	362	0.18102
											361	0.1547	361	0.21128	361	0.16194	361	0.19282	361	0.18366
											360	0.1569	360	0.21336	360	0.16445	360	0.19482	360	0.18555
											359	0.15848	359	0.21442	359	0.16645	359	0.1969	359	0.18737
											358	0.15911	358	0.21496	358	0.16711	358	0.19752	358	0.18802
											357	0.15971	357	0.21446	357	0.16738	357	0.19859	357	0.18887
											356	0.16043	356	0.21387	356	0.16809	356	0.19888	356	0.18916
											355	0.16042	355	0.21303	355	0.16894	355	0.19884	355	0.18904
											354	0.16132	354	0.21223	354	0.16995	354	0.19907	354	0.18909
											353	0.16211	353	0.21155	353	0.17138	353	0.19925	353	0.18926
											352	0.16325	352	0.21138	352	0.17262	352	0.19942	352	0.18967
											351	0.16463	351	0.21141	351	0.17423	351	0.20012	351	0.19052
											350	0.16614	350	0.2119	350	0.17576	350	0.2018	350	0.19192
											349	0.16779	349	0.21318	349	0.1781	349	0.20392	349	0.19328
											348	0.17035	348	0.21494	348	0.18074	348	0.20594	348	0.19566
											347	0.17336	347	0.21726	347	0.18334	347	0.20888	347	0.19859
											346	0.1774	346	0.22061	346	0.1879	346	0.21269	346	0.2023
											345	0.1816	345	0.22412	345	0.19216	345	0.21667	345	0.20598
											344	0.18603	344	0.22778	344	0.19667	344	0.22112	344	0.21038
											343	0.19089	343	0.23218	343	0.20179	343	0.22554	343	0.21495
											342	0.19631	342	0.23669	342	0.20742	342	0.23018	342	0.21957
											341	0.20181	341	0.24107	341	0.21203	341	0.23531	341	0.22426
											340	0.20649	340	0.24509	340	0.21645	340	0.24054	340	0.22885
											339	0.21106	339	0.24904	339	0.22103	339	0.24509	339	0.23352
											338	0.21599	338	0.25299	338	0.22607	338	0.24927	338	0.23761
											337	0.21949	337	0.25598	337	0.22914	337	0.25386	337	0.24183
											336	0.22358	336	0.25936	336	0.2323	336	0.25708	336	0.24492
											335	0.22675	335	0.26239	335	0.23598	335	0.26031	335	0.24823
											334	0.22933	334	0.26478	334	0.23841	334	0.26332	334	0.25132
											333	0.23214	333	0.26745	333	0.24135	333	0.26577	333	0.25403
											332	0.23476	332	0.27009	332	0.24447	332	0.268	332	0.25619
											331	0.23641	331	0.27225	331	0.24581	331	0.26966	331	0.25781
											330	0.23807	330	0.27495	330	0.24807	330	0.27103	330	0.25923
											329	0.23967	329	0.27757	329	0.24886	329	0.2728	329	0.2608
											328	0.24041	328	0.27973	328	0.24912	328	0.27378	328	0.26174
											327	0.24085	327	0.2816	327	0.2498	327	0.27545	327	0.26283
											326	0.24077	326	0.28358	326	0.25005	326	0.27654	326	0.2636
											325	0.24062	325	0.28569	325	0.24968	325	0.27745	325	0.26403
											324	0.23986	324	0.28784	324	0.24973	324	0.27753	324	0.26448
											323	0.23942	323	0.2898	323	0.24913	323	0.27866	323	0.26512
											322	0.23909	322	0.29214	322	0.24962	322	0.27962	322	0.26579
											321	0.23907	321	0.29425	321	0.24908	321	0.28029	321	0.26606
											320	0.23873	320	0.29642	320	0.2488	320	0.28084	320	0.26696
											319	0.23815	319	0.29852	319	0.249	319	0.28216	319	0.26784
											318	0.23877	318	0.301	318	0.24999	318	0.28311	318	0.26915
											317	0.23872	317	0.30306	317	0.25049	317	0.28488	317	0.27046
											316	0.23971	316	0.30506	316	0.2511	316	0.28639	316	0.27176
											315	0.24092	315	0.30717	315	0.25107	315	0.28804	315	0.27352
											314	0.24262	314	0.30907	314	0.25271	314	0.28998	314	0.27524
											313	0.24429	313	0.31017	313	0.25384	313	0.29129	313	0.2763
											312	0.24484	312	0.31081	312	0.25484	312	0.29236	312	0.27728
											311	0.2452	311	0.31004	311	0.25409	311	0.29231	311	0.2774
											310	0.24456	310	0.30827	310	0.25174	310	0.29194	310	0.27668
											309	0.24339	309	0.3055	309	0.24986	309	0.29007	309	0.27481
											308	0.24149	308	0.30193	308	0.24806	308	0.28765	308	0.27195
											307	0.23844	307	0.29778	307	0.24476	307	0.28385	307	0.26811
											306	0.23357	306	0.29269	306	0.23892	306	0.27911	306	0.26288
											305	0.22817	305	0.28775	305	0.23418	305	0.27412	305	0.25733
											304	0.22181	304	0.28185	304	0.22737	304	0.26813	304	0.25125
											303	0.2151	303	0.27672	303	0.22055	303	0.26211	303	0.24509
											302	0.20812	302	0.27186	302	0.21395	302	0.25657	302	0.23882
											301	0.2016	301	0.26749	301	0.20696	301	0.2514	301	0.23263
											300	0.1952	300	0.26363	300	0.20069	300	0.24604	300	0.22756
											299	0.18981	299	0.26072	299	0.19552	299	0.2414	299	0.22276
											298	0.18466	298	0.2581	298	0.18992	298	0.23817	298	0.21912
											297	0.18048	297	0.25642	297	0.18585	297	0.23579	297	0.21597
											296	0.17709	296	0.25526	296	0.18306	296	0.23365	296	0.21347
											295	0.17462	295	0.25431	295	0.18134	295	0.23218	295	0.2113
											294	0.17326	294	0.25438	294	0.18012	294	0.23116	294	0.20978
											293	0.17265	293	0.25455	293	0.18068	293	0.23119	293	0.20901
											292	0.172	292	0.25485	292	0.18023	292	0.23089	292	0.20817
											291	0.17137	291	0.25524	291	0.18071	291	0.23043	291	0.2074
											290	0.17146	290	0.25594	290	0.18122	290	0.231	290	0.20716
											289	0.17135	289	0.25668	289	0.18155	289	0.23122	289	0.20692
											288	0.17109	288	0.25729	288	0.18234	288	0.23212	288	0.2069
											287	0.17142	287	0.25784	287	0.18382	287	0.23263	287	0.20718
											286	0.17234	286	0.25825	286	0.18513	286	0.233	286	0.2074
											285	0.17305	285	0.2582	285	0.18664	285	0.23387	285	0.20813
											284	0.17421	284	0.25778	284	0.18785	284	0.23495	284	0.20896
											283	0.1761	283	0.25721	283	0.19139	283	0.23594	283	0.20989
											282	0.17826	282	0.25642	282	0.19382	282	0.2371	282	0.21103
											281	0.18014	281	0.25492	281	0.19631	281	0.23723	281	0.21141
											280	0.18182	280	0.25353	280	0.19793	280	0.23791	280	0.21233
											279	0.18412	279	0.25206	279	0.2009	279	0.23849	279	0.21263
											278	0.18623	278	0.25012	278	0.20342	278	0.23833	278	0.21281
											277	0.18849	277	0.24811	277	0.20645	277	0.23766	277	0.21227
											276	0.19007	276	0.24594	276	0.20802	276	0.23691	276	0.21176
											275	0.19103	275	0.24361	275	0.20874	275	0.2356	275	0.21048
											274	0.19117	274	0.24112	274	0.20888	274	0.23431	274	0.20893
											273	0.19169	273	0.23867	273	0.20961	273	0.23186	273	0.20683
											272	0.19132	272	0.23664	272	0.2094	272	0.22881	272	0.20403
											271	0.19016	271	0.23458	271	0.20899	271	0.22489	271	0.20039
											270	0.18894	270	0.23268	270	0.20838	270	0.22219	270	0.19712
											269	0.1875	269	0.23103	269	0.20734	269	0.22159	269	0.1959
											268	0.18617	268	0.22977	268	0.20656	268	0.22055	268	0.19509
											267	0.18414	267	0.22857	267	0.20409	267	0.21935	267	0.19372
											266	0.18265	266	0.22845	266	0.20322	266	0.21729	266	0.1916
											265	0.18152	265	0.22875	265	0.2026	265	0.21549	265	0.19005
											264	0.18001	264	0.22957	264	0.20102	264	0.21331	264	0.18867
											263	0.17914	263	0.23121	263	0.2002	263	0.21246	263	0.18822
											262	0.17855	262	0.23355	262	0.19983	262	0.21275	262	0.18886
											261	0.17831	261	0.23624	261	0.19862	261	0.21419	261	0.1902
											260	0.17848	260	0.2397	260	0.19792	260	0.21587	260	0.19187
											259	0.17899	259	0.24378	259	0.19857	259	0.2175	259	0.19414
											258	0.17991	258	0.24823	258	0.19847	258	0.22003	258	0.19688
											257	0.18174	257	0.25359	257	0.19891	257	0.22278	257	0.20028
											256	0.18367	256	0.25931	256	0.20028	256	0.22704	256	0.20428
											255	0.18644	255	0.26569	255	0.20155	255	0.23064	255	0.20845
											254	0.19031	254	0.273	254	0.20467	254	0.23521	254	0.2132
											253	0.195	253	0.28055	253	0.20827	253	0.24056	253	0.21863
											252	0.20046	252	0.28896	252	0.21208	252	0.24694	252	0.22505
											251	0.20723	251	0.29759	251	0.2167	251	0.25307	251	0.23123
											250	0.21517	250	0.30662	250	0.22304	250	0.25953	250	0.23753

## Sheet: Supplemenntary Figure 3b
Supplementary Figure 3b		PL									UV
	Wavelength(nm)	BTP-DC11-film	Wavelength(nm)	BTP-DTBO-film	Wavelength(nm)	BTP-DBO-film	Wavelength(nm)	BTP-C11-TBO-film	Wavelength(nm)	BTP-BO-TBO-film	Wavelength(nm)	BTP-DC11-film	Wavelength(nm)	BTP-DTBO-film	Wavelength(nm)	BTP-DBO-film	Wavelength(nm)	BTP-C11-TBO-film	Wavelength(nm)	BTP-BO-TBO-film
		Normalized (arb. units)		Normalized (arb. units)		Normalized (arb. units)		Normalized (arb. units)		Normalized (arb. units)		Normalized (arb. units)		Normalized (arb. units)		Normalized (arb. units)		Normalized (arb. units)		Normalized (arb. units)
	780	0	780	0.02471	780	0.00567	780	0.01104	780	0.01975	1100	0.000684305	1100	0.000869522	1100	0.000510098	1100	0.000862457	1100	0.00048533
	781	0.000693842	781	0.02179	781	0.00671	781	0.0109	781	0.01685	1099	0	1099	0.000695816	1099	0	1099	0	1099	0
	782	0.00135	782	0.01908	782	0.00775	782	0.01071	782	0.01426	1098	0.000714761	1098	0.000209274	1098	0.000281258	1098	0.00127	1098	0.00364
	783	0.00198	783	0.01659	783	0.0088	783	0.01049	783	0.01198	1097	0.0015	1097	0.00247	1097	0.00104	1097	0.000332163	1097	0.00315
	784	0.00257	784	0.01431	784	0.00986	784	0.01022	784	0.01001	1096	0.00188	1096	0	1096	0.00059107	1096	0.000230183	1096	0.00181
	785	0.00312	785	0.01225	785	0.01092	785	0.00992	785	0.00835	1095	0.000609416	1095	0.00304	1095	0.000954908	1095	0.00258	1095	0.00276
	786	0.00364	786	0.0104	786	0.01199	786	0.00958	786	0.00701	1094	0.00278	1094	0.000845865	1094	0.000777145	1094	0.000384609	1094	0.000867458
	787	0.00413	787	0.00877	787	0.01306	787	0.00919	787	0.00598	1093	0.00191	1093	0.00386	1093	0.00125	1093	0.00274	1093	0.00181
	788	0.00458	788	0.00734	788	0.01414	788	0.00877	788	0.00525	1092	0.00362	1092	0.00245	1092	0.00209	1092	0.000600223	1092	0.0033
	789	0.00499	789	0.00614	789	0.01523	789	0.0083	789	0.00484	1091	0.00339	1091	0.00395	1091	0.00225	1091	0.00214	1091	0.00237
	790	0.00537	790	0.00514	790	0.01632	790	0.0078	790	0.00474	1090	0.00358	1090	0.0016	1090	0.00302	1090	0.00278	1090	0.00312
	791	0.00572	791	0.00436	791	0.01741	791	0.00726	791	0.00495	1089	0.00487	1089	0.00476	1089	0.00258	1089	0.00184	1089	0.00275
	792	0.00603	792	0.0038	792	0.01851	792	0.00667	792	0.00547	1088	0.00232	1088	0.00288	1088	0.00267	1088	0.000636645	1088	0.00241
	793	0.0078	793	0	793	0.01944	793	0.00349	793	0.00805	1087	0.00428	1087	0.00272	1087	0.00197	1087	0.00579	1087	0.00479
	794	0.00827	794	0.00233	794	0.02252	794	0.00258	794	0.00975	1086	0.00477	1086	0.00514	1086	0.00347	1086	0.00457	1086	0.00447
	795	0.00634	795	0.00401	795	0.02497	795	0.00294	795	0.01254	1085	0.00556	1085	0.00678	1085	0.00301	1085	0.00548	1085	0.00461
	796	0.00635	796	0.00963	796	0.02642	796	0.00464	796	0.01357	1084	0.00542	1084	0.00473	1084	0.00418	1084	0.0062	1084	0.00325
	797	0.00552	797	0.01043	797	0.02718	797	0.00556	797	0.01678	1083	0.00627	1083	0.00569	1083	0.00303	1083	0.00679	1083	0.00594
	798	0.00495	798	0.00698	798	0.02377	798	0.008	798	0.018	1082	0.00603	1082	0.00611	1082	0.00441	1082	0.00589	1082	0.00754
	799	0.00498	799	0.00866	799	0.02525	799	0.00785	799	0.01805	1081	0.00703	1081	0.00692	1081	0.00532	1081	0.00547	1081	0.00585
	800	0.00408	800	0.00824	800	0.02876	800	0.00666	800	0.01918	1080	0.00551	1080	0.00513	1080	0.00366	1080	0.00924	1080	0.00674
	801	0.00705	801	0.01416	801	0.02879	801	0.00562	801	0.0204	1079	0.00775	1079	0.00502	1079	0.00497	1079	0.00765	1079	0.0076
	802	0.00885	802	0.01215	802	0.0328	802	0.00225	802	0.02307	1078	0.00791	1078	0.0064	1078	0.00396	1078	0.00858	1078	0.00638
	803	0.00708	803	0.01299	803	0.03462	803	0.00224	803	0.02556	1077	0.00646	1077	0.00601	1077	0.00483	1077	0.00728	1077	0.0065
	804	0.00933	804	0.0194	804	0.03871	804	0.000614826	804	0.02775	1076	0.00833	1076	0.00947	1076	0.00536	1076	0.00442	1076	0.00545
	805	0.01164	805	0.02473	805	0.03814	805	0	805	0.03097	1075	0.00882	1075	0.00665	1075	0.0036	1075	0.00971	1075	0.00803
	806	0.01368	806	0.03035	806	0.04262	806	0.000970286	806	0.03262	1074	0.00746	1074	0.00618	1074	0.00512	1074	0.00938	1074	0.00895
	807	0.01823	807	0.02822	807	0.04266	807	0.00139	807	0.03257	1073	0.00826	1073	0.00722	1073	0.00503	1073	0.00674	1073	0.00797
	808	0.02005	808	0.03553	808	0.04229	808	0.000408163	808	0.03285	1072	0.01004	1072	0.00976	1072	0.00681	1072	0.00988	1072	0.00949
	809	0.02173	809	0.03753	809	0.04275	809	0.00145	809	0.03626	1071	0.00909	1071	0.0087	1071	0.00546	1071	0.00863	1071	0.00956
	810	0.02223	810	0.03829	810	0.04212	810	0.00493	810	0.03987	1070	0.01064	1070	0.00936	1070	0.0076	1070	0.01212	1070	0.01062
	811	0.02515	811	0.04252	811	0.04273	811	0.01015	811	0.04133	1069	0.00922	1069	0.0101	1069	0.00686	1069	0.01037	1069	0.00889
	812	0.02893	812	0.04538	812	0.0477	812	0.01065	812	0.04578	1068	0.01227	1068	0.01086	1068	0.00742	1068	0.01002	1068	0.01133
	813	0.03221	813	0.04687	813	0.05007	813	0.01124	813	0.05107	1067	0.01177	1067	0.01077	1067	0.00826	1067	0.01043	1067	0.01108
	814	0.03465	814	0.04355	814	0.05495	814	0.01136	814	0.05529	1066	0.01226	1066	0.01086	1066	0.00683	1066	0.01218	1066	0.01153
	815	0.03588	815	0.0551	815	0.05865	815	0.01138	815	0.05924	1065	0.01229	1065	0.01043	1065	0.0087	1065	0.00999	1065	0.01023
	816	0.03955	816	0.05852	816	0.06269	816	0.01296	816	0.06431	1064	0.01312	1064	0.01202	1064	0.00999	1064	0.01199	1064	0.01083
	817	0.03999	817	0.05803	817	0.06425	817	0.01155	817	0.0677	1063	0.01148	1063	0.01164	1063	0.00856	1063	0.01225	1063	0.01367
	818	0.04065	818	0.05997	818	0.06988	818	0.01408	818	0.07304	1062	0.01256	1062	0.01159	1062	0.00939	1062	0.0141	1062	0.01258
	819	0.04376	819	0.06395	819	0.073	819	0.01754	819	0.07874	1061	0.0122	1061	0.01164	1061	0.00807	1061	0.01523	1061	0.01299
	820	0.04578	820	0.06378	820	0.07597	820	0.02418	820	0.08246	1060	0.01363	1060	0.0135	1060	0.01065	1060	0.015	1060	0.01075
	821	0.05105	821	0.05512	821	0.08112	821	0.02415	821	0.08701	1059	0.01468	1059	0.01468	1059	0.01226	1059	0.01602	1059	0.01154
	822	0.0554	822	0.05907	822	0.08411	822	0.02556	822	0.09081	1058	0.01411	1058	0.01301	1058	0.01129	1058	0.01256	1058	0.01204
	823	0.05994	823	0.06503	823	0.08924	823	0.02597	823	0.09551	1057	0.01615	1057	0.01518	1057	0.01045	1057	0.01615	1057	0.0152
	824	0.06232	824	0.07207	824	0.09605	824	0.0287	824	0.10305	1056	0.01619	1056	0.01314	1056	0.0109	1056	0.0159	1056	0.01434
	825	0.06658	825	0.06968	825	0.10036	825	0.03213	825	0.10772	1055	0.01697	1055	0.01601	1055	0.01251	1055	0.01655	1055	0.01495
	826	0.06969	826	0.0731	826	0.1058	826	0.03598	826	0.11247	1054	0.0145	1054	0.01439	1054	0.01007	1054	0.01799	1054	0.01617
	827	0.07365	827	0.07989	827	0.11192	827	0.04098	827	0.11873	1053	0.01576	1053	0.01401	1053	0.01045	1053	0.01835	1053	0.01757
	828	0.0794	828	0.08509	828	0.1173	828	0.04423	828	0.12599	1052	0.01822	1052	0.01745	1052	0.01255	1052	0.01849	1052	0.01748
	829	0.08321	829	0.08967	829	0.12036	829	0.04827	829	0.13242	1051	0.01971	1051	0.01809	1051	0.01319	1051	0.01877	1051	0.01661
	830	0.09088	830	0.09664	830	0.1279	830	0.05143	830	0.13777	1050	0.01935	1050	0.01739	1050	0.01265	1050	0.01883	1050	0.01745
	831	0.09663	831	0.10234	831	0.13395	831	0.05438	831	0.14363	1049	0.01889	1049	0.01948	1049	0.01361	1049	0.02027	1049	0.01681
	832	0.10234	832	0.10663	832	0.14134	832	0.05924	832	0.15125	1048	0.02004	1048	0.01821	1048	0.0132	1048	0.01789	1048	0.01571
	833	0.10852	833	0.11249	833	0.14796	833	0.06559	833	0.15911	1047	0.0196	1047	0.01947	1047	0.01496	1047	0.01944	1047	0.01742
	834	0.11382	834	0.11973	834	0.15473	834	0.07144	834	0.16654	1046	0.0201	1046	0.01969	1046	0.015	1046	0.01938	1046	0.01878
	835	0.12087	835	0.1244	835	0.16624	835	0.07702	835	0.17216	1045	0.02174	1045	0.02173	1045	0.01688	1045	0.0212	1045	0.01889
	836	0.12959	836	0.13076	836	0.17432	836	0.07783	836	0.18303	1044	0.02037	1044	0.02006	1044	0.01518	1044	0.01924	1044	0.01856
	837	0.13633	837	0.13663	837	0.18388	837	0.08105	837	0.19391	1043	0.0212	1043	0.02169	1043	0.01652	1043	0.02163	1043	0.01672
	838	0.14186	838	0.14082	838	0.19271	838	0.08159	838	0.20134	1042	0.02302	1042	0.0217	1042	0.01527	1042	0.02205	1042	0.01983
	839	0.14906	839	0.15293	839	0.20581	839	0.08463	839	0.21026	1041	0.02252	1041	0.02225	1041	0.01674	1041	0.02081	1041	0.01944
	840	0.15926	840	0.15825	840	0.21883	840	0.0879	840	0.21847	1040	0.0212	1040	0.02197	1040	0.01697	1040	0.02189	1040	0.02222
	841	0.16825	841	0.15585	841	0.2296	841	0.0934	841	0.2274	1039	0.0239	1039	0.02219	1039	0.01665	1039	0.0238	1039	0.02116
	842	0.17777	842	0.15971	842	0.24559	842	0.09654	842	0.23974	1038	0.02453	1038	0.02117	1038	0.01787	1038	0.02369	1038	0.02034
	843	0.18992	843	0.16903	843	0.25674	843	0.10205	843	0.24983	1037	0.02466	1037	0.02355	1037	0.01853	1037	0.0262	1037	0.02185
	844	0.2004	844	0.17371	844	0.26895	844	0.1101	844	0.26125	1036	0.02429	1036	0.02358	1036	0.01856	1036	0.02586	1036	0.02178
	845	0.2133	845	0.17747	845	0.27884	845	0.11184	845	0.27199	1035	0.02651	1035	0.02486	1035	0.01797	1035	0.02498	1035	0.02313
	846	0.22188	846	0.18738	846	0.29049	846	0.11875	846	0.28216	1034	0.02791	1034	0.02633	1034	0.02056	1034	0.02743	1034	0.02492
	847	0.23418	847	0.19814	847	0.30003	847	0.12346	847	0.29507	1033	0.02542	1033	0.0247	1033	0.01863	1033	0.02713	1033	0.024
	848	0.24325	848	0.20233	848	0.3137	848	0.12925	848	0.30873	1032	0.0279	1032	0.02579	1032	0.01833	1032	0.0285	1032	0.0264
	849	0.25423	849	0.21004	849	0.32513	849	0.13424	849	0.31846	1031	0.02897	1031	0.02585	1031	0.01961	1031	0.028	1031	0.02497
	850	0.2652	850	0.22397	850	0.33464	850	0.14066	850	0.33164	1030	0.02766	1030	0.02577	1030	0.0196	1030	0.02783	1030	0.02378
	851	0.27557	851	0.2356	851	0.34593	851	0.14811	851	0.34623	1029	0.03108	1029	0.0291	1029	0.02347	1029	0.02922	1029	0.02537
	852	0.28589	852	0.24993	852	0.35654	852	0.15396	852	0.35944	1028	0.02915	1028	0.02971	1028	0.02128	1028	0.03021	1028	0.02733
	853	0.29833	853	0.26352	853	0.36653	853	0.16186	853	0.3727	1027	0.02972	1027	0.02875	1027	0.02099	1027	0.03111	1027	0.028
	854	0.3111	854	0.28406	854	0.37878	854	0.17046	854	0.38544	1026	0.03085	1026	0.02958	1026	0.02293	1026	0.03122	1026	0.02827
	855	0.32094	855	0.29724	855	0.39141	855	0.18149	855	0.39874	1025	0.0314	1025	0.0305	1025	0.02238	1025	0.03238	1025	0.02882
	856	0.33382	856	0.30844	856	0.40205	856	0.1923	856	0.41461	1024	0.03111	1024	0.03006	1024	0.02302	1024	0.03328	1024	0.02917
	857	0.34579	857	0.32418	857	0.41388	857	0.20413	857	0.42998	1023	0.03053	1023	0.02727	1023	0.02098	1023	0.03258	1023	0.02786
	858	0.35809	858	0.33885	858	0.4271	858	0.2148	858	0.44556	1022	0.03362	1022	0.03113	1022	0.02492	1022	0.03475	1022	0.02906
	859	0.37302	859	0.34893	859	0.44022	859	0.22513	859	0.45924	1021	0.03427	1021	0.03089	1021	0.02304	1021	0.03355	1021	0.02885
	860	0.38383	860	0.36046	860	0.45197	860	0.2342	860	0.47515	1020	0.03286	1020	0.03084	1020	0.02479	1020	0.03418	1020	0.02911
	861	0.39296	861	0.37222	861	0.46634	861	0.24584	861	0.49026	1019	0.0347	1019	0.03214	1019	0.02571	1019	0.03683	1019	0.03135
	862	0.40761	862	0.38612	862	0.48283	862	0.25524	862	0.50414	1018	0.03587	1018	0.03294	1018	0.02619	1018	0.03798	1018	0.03236
	863	0.42059	863	0.39873	863	0.49839	863	0.26743	863	0.51905	1017	0.03576	1017	0.03252	1017	0.02627	1017	0.03853	1017	0.03284
	864	0.43337	864	0.41189	864	0.51444	864	0.27934	864	0.53424	1016	0.03511	1016	0.03318	1016	0.02563	1016	0.03892	1016	0.03316
	865	0.44745	865	0.42031	865	0.52875	865	0.29376	865	0.55055	1015	0.03679	1015	0.03375	1015	0.0251	1015	0.03753	1015	0.03146
	866	0.45908	866	0.43537	866	0.54864	866	0.3036	866	0.56741	1014	0.03611	1014	0.03488	1014	0.02535	1014	0.03847	1014	0.0337
	867	0.47354	867	0.44859	867	0.56362	867	0.31558	867	0.58283	1013	0.03707	1013	0.03475	1013	0.02622	1013	0.03992	1013	0.03578
	868	0.48673	868	0.46251	868	0.58096	868	0.32819	868	0.59818	1012	0.03986	1012	0.0363	1012	0.02939	1012	0.04034	1012	0.03491
	869	0.50093	869	0.4756	869	0.59478	869	0.33601	869	0.61274	1011	0.03806	1011	0.03511	1011	0.02773	1011	0.04045	1011	0.03634
	870	0.51551	870	0.49208	870	0.61226	870	0.3487	870	0.62761	1010	0.04037	1010	0.03824	1010	0.02916	1010	0.04226	1010	0.03636
	871	0.52879	871	0.50911	871	0.62933	871	0.36113	871	0.64318	1009	0.04068	1009	0.03876	1009	0.0301	1009	0.04331	1009	0.03505
	872	0.54218	872	0.52592	872	0.64564	872	0.37279	872	0.66011	1008	0.0408	1008	0.03899	1008	0.03039	1008	0.04111	1008	0.03555
	873	0.55446	873	0.54891	873	0.65956	873	0.38523	873	0.67615	1007	0.0441	1007	0.0414	1007	0.03153	1007	0.04419	1007	0.03804
	874	0.56686	874	0.56634	874	0.67354	874	0.39869	874	0.6931	1006	0.04123	1006	0.03991	1006	0.03137	1006	0.04395	1006	0.04029
	875	0.57811	875	0.58656	875	0.68961	875	0.40996	875	0.70767	1005	0.04389	1005	0.04024	1005	0.03167	1005	0.04777	1005	0.0414
	876	0.59079	876	0.60654	876	0.70509	876	0.41982	876	0.72266	1004	0.04323	1004	0.03847	1004	0.03088	1004	0.04909	1004	0.0423
	877	0.6031	877	0.62312	877	0.7199	877	0.43161	877	0.73851	1003	0.04452	1003	0.04199	1003	0.0322	1003	0.04736	1003	0.0398
	878	0.61497	878	0.64263	878	0.7359	878	0.44781	878	0.75397	1002	0.0451	1002	0.04256	1002	0.033	1002	0.04864	1002	0.03971
	879	0.62502	879	0.65824	879	0.75238	879	0.46217	879	0.76902	1001	0.04586	1001	0.04364	1001	0.03371	1001	0.04832	1001	0.04046
	880	0.63703	880	0.67233	880	0.76797	880	0.47445	880	0.78416	1000	0.04655	1000	0.04296	1000	0.03305	1000	0.04802	1000	0.04105
	881	0.64861	881	0.68731	881	0.7816	881	0.48663	881	0.79853	999	0.04884	999	0.04559	999	0.03437	999	0.04948	999	0.04042
	882	0.6595	882	0.70507	882	0.79585	882	0.50034	882	0.81184	998	0.0511	998	0.04781	998	0.03677	998	0.04949	998	0.04215
	883	0.66941	883	0.72088	883	0.8066	883	0.51319	883	0.8258	997	0.04809	997	0.04544	997	0.03539	997	0.05119	997	0.04253
	884	0.67652	884	0.73303	884	0.82075	884	0.52702	884	0.83895	996	0.05122	996	0.04738	996	0.03708	996	0.05223	996	0.0453
	885	0.68647	885	0.74962	885	0.83607	885	0.54151	885	0.85356	995	0.04983	995	0.0476	995	0.03573	995	0.05257	995	0.0444
	886	0.69854	886	0.763	886	0.84842	886	0.55459	886	0.8662	994	0.05007	994	0.04829	994	0.03639	994	0.05441	994	0.04611
	887	0.70761	887	0.77467	887	0.85933	887	0.56848	887	0.87815	993	0.05334	993	0.04913	993	0.0392	993	0.05396	993	0.04626
	888	0.71658	888	0.7868	888	0.8734	888	0.582	888	0.89045	992	0.05051	992	0.04726	992	0.03805	992	0.05448	992	0.0464
	889	0.72853	889	0.80214	889	0.88556	889	0.59842	889	0.90213	991	0.05393	991	0.05126	991	0.03939	991	0.05766	991	0.04846
	890	0.73656	890	0.81403	890	0.89833	890	0.61101	890	0.91384	990	0.0557	990	0.05104	990	0.03873	990	0.05668	990	0.04877
	891	0.74668	891	0.8275	891	0.90842	891	0.6264	891	0.92398	989	0.05543	989	0.0528	989	0.04047	989	0.05874	989	0.04972
	892	0.75686	892	0.84458	892	0.9181	892	0.64281	892	0.93334	988	0.05682	988	0.05203	988	0.03882	988	0.05941	988	0.05079
	893	0.76684	893	0.85599	893	0.9261	893	0.66	893	0.94239	987	0.05793	987	0.05367	987	0.04032	987	0.0592	987	0.05096
	894	0.77701	894	0.86545	894	0.93374	894	0.67783	894	0.95079	986	0.05863	986	0.05406	986	0.04099	986	0.06052	986	0.05084
	895	0.78632	895	0.87608	895	0.94037	895	0.6928	895	0.95938	985	0.06114	985	0.05629	985	0.04353	985	0.06356	985	0.0523
	896	0.79598	896	0.88835	896	0.94585	896	0.70794	896	0.96787	984	0.05947	984	0.05447	984	0.04215	984	0.06362	984	0.05249
	897	0.80553	897	0.89773	897	0.95042	897	0.72517	897	0.97439	983	0.06171	983	0.05438	983	0.04358	983	0.06363	983	0.05201
	898	0.81459	898	0.90806	898	0.95633	898	0.73931	898	0.97956	982	0.06064	982	0.05677	982	0.04382	982	0.06637	982	0.05492
	899	0.82394	899	0.91954	899	0.96122	899	0.75366	899	0.9833	981	0.06266	981	0.05622	981	0.0441	981	0.06824	981	0.05791
	900	0.83209	900	0.92865	900	0.96702	900	0.76693	900	0.98871	980	0.06403	980	0.059	980	0.04433	980	0.07013	980	0.05952
	901	0.84037	901	0.93831	901	0.9733	901	0.78093	901	0.99236	979	0.06452	979	0.05829	979	0.04478	979	0.06988	979	0.05987
	902	0.84965	902	0.94533	902	0.9764	902	0.79623	902	0.99466	978	0.06547	978	0.06061	978	0.04671	978	0.0691	978	0.05796
	903	0.85769	903	0.95309	903	0.97927	903	0.80741	903	0.99465	977	0.06655	977	0.06298	977	0.04816	977	0.07234	977	0.06038
	904	0.86664	904	0.9572	904	0.98081	904	0.81947	904	0.99539	976	0.06842	976	0.06206	976	0.04758	976	0.07465	976	0.06067
	905	0.87505	905	0.96194	905	0.98075	905	0.83038	905	0.99688	975	0.0698	975	0.06499	975	0.04812	975	0.07377	975	0.06103
	906	0.88323	906	0.96896	906	0.98182	906	0.84159	906	0.99804	974	0.07052	974	0.06227	974	0.04928	974	0.07519	974	0.06321
	907	0.88951	907	0.9717	907	0.98462	907	0.84994	907	1	973	0.07246	973	0.06549	973	0.04997	973	0.07572	973	0.064
	908	0.89705	908	0.97504	908	0.98851	908	0.8595	908	0.99917	972	0.07104	972	0.06472	972	0.04877	972	0.07719	972	0.0644
	909	0.90363	909	0.98025	909	0.99232	909	0.86835	909	0.99909	971	0.0738	971	0.06855	971	0.05232	971	0.07858	971	0.06461
	910	0.91125	910	0.98448	910	0.99265	910	0.87516	910	0.99856	970	0.07471	970	0.06836	970	0.05113	970	0.07945	970	0.06527
	911	0.91748	911	0.98836	911	0.99579	911	0.88361	911	0.99711	969	0.07825	969	0.07036	969	0.0533	969	0.08148	969	0.06684
	912	0.92407	912	0.98992	912	0.99853	912	0.89283	912	0.99511	968	0.07763	968	0.06955	968	0.05318	968	0.08224	968	0.06801
	913	0.93022	913	0.99565	913	0.99761	913	0.90375	913	0.99335	967	0.07827	967	0.0715	967	0.05405	967	0.08275	967	0.06828
	914	0.93476	914	0.99702	914	0.99791	914	0.9108	914	0.99231	966	0.07987	966	0.07236	966	0.05389	966	0.08602	966	0.07007
	915	0.94086	915	0.99918	915	1	915	0.91845	915	0.98932	965	0.08052	965	0.07375	965	0.05498	965	0.0873	965	0.07168
	916	0.94653	916	1	916	0.9984	916	0.92553	916	0.98593	964	0.0823	964	0.07544	964	0.05779	964	0.08782	964	0.0708
	917	0.95114	917	0.99802	917	0.9977	917	0.93291	917	0.98316	963	0.08552	963	0.07621	963	0.05823	963	0.08851	963	0.07037
	918	0.95641	918	0.99613	918	0.99623	918	0.93802	918	0.979	962	0.08736	962	0.07862	962	0.05908	962	0.09146	962	0.07349
	919	0.96085	919	0.99559	919	0.99403	919	0.94618	919	0.97492	961	0.0863	961	0.07958	961	0.05845	961	0.09307	961	0.07589
	920	0.96532	920	0.99421	920	0.99279	920	0.95427	920	0.97024	960	0.08952	960	0.0806	960	0.06076	960	0.09328	960	0.07522
	921	0.96921	921	0.99653	921	0.98966	921	0.95992	921	0.96621	959	0.08875	959	0.07993	959	0.06	959	0.09682	959	0.07659
	922	0.97222	922	0.99631	922	0.98858	922	0.96469	922	0.96027	958	0.09129	958	0.0802	958	0.06027	958	0.09867	958	0.07911
	923	0.97647	923	0.99509	923	0.98582	923	0.97138	923	0.95482	957	0.09141	957	0.08303	957	0.0626	957	0.09892	957	0.07962
	924	0.97786	924	0.99252	924	0.98374	924	0.9758	924	0.9498	956	0.09498	956	0.08487	956	0.06373	956	0.10011	956	0.0788
	925	0.98157	925	0.99147	925	0.98013	925	0.98084	925	0.94323	955	0.09728	955	0.08642	955	0.06462	955	0.10156	955	0.08138
	926	0.98493	926	0.98903	926	0.9751	926	0.98453	926	0.93755	954	0.09615	954	0.08724	954	0.06384	954	0.10324	954	0.08367
	927	0.98719	927	0.98505	927	0.97152	927	0.98694	927	0.93213	953	0.09942	953	0.08906	953	0.06669	953	0.10529	953	0.08616
	928	0.98982	928	0.98212	928	0.96662	928	0.98936	928	0.92796	952	0.10077	952	0.09205	952	0.06645	952	0.1086	952	0.08745
	929	0.99187	929	0.97766	929	0.96135	929	0.99044	929	0.92379	951	0.10401	951	0.09161	951	0.0672	951	0.11111	951	0.08764
	930	0.99289	930	0.97754	930	0.95639	930	0.99124	930	0.91894	950	0.10609	950	0.09438	950	0.06867	950	0.11205	950	0.08873
	931	0.99402	931	0.97245	931	0.95284	931	0.99288	931	0.91352	949	0.10505	949	0.09418	949	0.069	949	0.11371	949	0.08992
	932	0.99582	932	0.97028	932	0.94876	932	0.99421	932	0.90709	948	0.10788	948	0.09705	948	0.0708	948	0.11657	948	0.09129
	933	0.99692	933	0.97072	933	0.94583	933	0.99664	933	0.90176	947	0.10871	947	0.09721	947	0.07183	947	0.1185	947	0.09356
	934	0.99925	934	0.96798	934	0.94165	934	0.99829	934	0.89679	946	0.11274	946	0.10069	946	0.07297	946	0.12079	946	0.09485
	935	0.99965	935	0.96167	935	0.93704	935	0.99972	935	0.89002	945	0.11376	945	0.10095	945	0.07443	945	0.12526	945	0.09796
	936	1	936	0.95785	936	0.93292	936	1	936	0.88375	944	0.11638	944	0.10233	944	0.07414	944	0.12726	944	0.09828
	937	0.99833	937	0.95479	937	0.92756	937	0.99992	937	0.87755	943	0.11974	943	0.10515	943	0.07624	943	0.12874	943	0.09881
	938	0.9981	938	0.94998	938	0.92377	938	0.99747	938	0.87188	942	0.12144	942	0.10831	942	0.078	942	0.13295	942	0.10172
	939	0.99795	939	0.94366	939	0.92044	939	0.9966	939	0.86463	941	0.12086	941	0.1083	941	0.07644	941	0.13637	941	0.10313
	940	0.99748	940	0.93885	940	0.91489	940	0.9945	940	0.85764	940	0.12563	940	0.10991	940	0.07922	940	0.13805	940	0.10326
	941	0.99637	941	0.93446	941	0.91155	941	0.99216	941	0.85169	939	0.12756	939	0.11115	939	0.08025	939	0.13914	939	0.10364
	942	0.99493	942	0.92891	942	0.90678	942	0.98969	942	0.84498	938	0.12858	938	0.11359	938	0.08272	938	0.14135	938	0.10768
	943	0.99294	943	0.92348	943	0.90219	943	0.98814	943	0.83824	937	0.13186	937	0.11543	937	0.08161	937	0.14425	937	0.11017
	944	0.99109	944	0.9196	944	0.8978	944	0.98494	944	0.83234	936	0.13582	936	0.11928	936	0.0851	936	0.14902	936	0.11178
	945	0.98841	945	0.91561	945	0.89191	945	0.9815	945	0.82645	935	0.13542	935	0.11892	935	0.084	935	0.15314	935	0.11544
	946	0.98657	946	0.90803	946	0.88818	946	0.97873	946	0.82013	934	0.14131	934	0.12519	934	0.08537	934	0.15531	934	0.11724
	947	0.9831	947	0.9016	947	0.88322	947	0.97598	947	0.81567	933	0.14266	933	0.12574	933	0.08661	933	0.15682	933	0.11882
	948	0.97972	948	0.89568	948	0.87971	948	0.97081	948	0.81048	932	0.14525	932	0.1276	932	0.08975	932	0.16248	932	0.12277
	949	0.97684	949	0.88958	949	0.87589	949	0.96615	949	0.80501	931	0.14809	931	0.1296	931	0.0905	931	0.16648	931	0.12302
	950	0.97406	950	0.8835	950	0.87177	950	0.96161	950	0.80073	930	0.14924	930	0.13019	930	0.0905	930	0.16962	930	0.12533
	951	0.97031	951	0.8782	951	0.86745	951	0.95669	951	0.79599	929	0.15398	929	0.13545	929	0.09201	929	0.17326	929	0.13064
	952	0.96702	952	0.87329	952	0.86272	952	0.95308	952	0.79104	928	0.15978	928	0.13887	928	0.09401	928	0.17363	928	0.13107
	953	0.9638	953	0.86691	953	0.85857	953	0.94846	953	0.78549	927	0.16037	927	0.1399	927	0.09399	927	0.17823	927	0.13318
	954	0.96135	954	0.86441	954	0.85471	954	0.94509	954	0.78071	926	0.16236	926	0.14198	926	0.09651	926	0.18473	926	0.1359
	955	0.95889	955	0.85881	955	0.85185	955	0.94213	955	0.77558	925	0.16684	925	0.14645	925	0.09865	925	0.18641	925	0.13725
	956	0.95547	956	0.85486	956	0.84878	956	0.93914	956	0.77076	924	0.16952	924	0.14838	924	0.10022	924	0.1894	924	0.14122
	957	0.95267	957	0.85106	957	0.84735	957	0.93708	957	0.76613	923	0.17617	923	0.15341	923	0.10328	923	0.19631	923	0.14342
	958	0.94852	958	0.8451	958	0.84396	958	0.93328	958	0.76105	922	0.178	922	0.15767	922	0.10262	922	0.20087	922	0.14479
	959	0.94542	959	0.83829	959	0.84083	959	0.92914	959	0.75624	921	0.18292	921	0.16023	921	0.10581	921	0.20685	921	0.1488
	960	0.94079	960	0.8363	960	0.83852	960	0.9252	960	0.75133	920	0.18596	920	0.16275	920	0.107	920	0.21152	920	0.1531
	961	0.93819	961	0.83348	961	0.83558	961	0.92128	961	0.74643	919	0.19143	919	0.16737	919	0.10807	919	0.21379	919	0.15533
	962	0.93539	962	0.83124	962	0.83305	962	0.91704	962	0.74197	918	0.19246	918	0.16702	918	0.10851	918	0.21888	918	0.15963
	963	0.93383	963	0.82679	963	0.83144	963	0.91371	963	0.73757	917	0.19815	917	0.17384	917	0.11153	917	0.22226	917	0.16418
	964	0.93101	964	0.8246	964	0.82827	964	0.90912	964	0.73302	916	0.20245	916	0.17638	916	0.11355	916	0.22493	916	0.16615
	965	0.9261	965	0.81948	965	0.82623	965	0.90568	965	0.72948	915	0.20742	915	0.18275	915	0.11488	915	0.23065	915	0.16845
	966	0.92278	966	0.81595	966	0.82343	966	0.9019	966	0.72583	914	0.21214	914	0.18368	914	0.11561	914	0.23625	914	0.1715
	967	0.91994	967	0.8132	967	0.8208	967	0.89904	967	0.72125	913	0.21731	913	0.18987	913	0.11927	913	0.24115	913	0.17501
	968	0.91562	968	0.8095	968	0.81818	968	0.89607	968	0.71749	912	0.22061	912	0.19188	912	0.12058	912	0.24755	912	0.17739
	969	0.91185	969	0.80428	969	0.81484	969	0.89218	969	0.7135	911	0.22453	911	0.19753	911	0.12335	911	0.25196	911	0.18279
	970	0.90663	970	0.80199	970	0.81405	970	0.88806	970	0.70996	910	0.23119	910	0.20189	910	0.12594	910	0.25801	910	0.18748
	971	0.90172	971	0.79875	971	0.81159	971	0.8843	971	0.70668	909	0.23628	909	0.20627	909	0.12683	909	0.26611	909	0.19044
	972	0.89754	972	0.79675	972	0.80949	972	0.88046	972	0.70325	908	0.24183	908	0.21174	908	0.12895	908	0.27193	908	0.19607
	973	0.89315	973	0.79267	973	0.80713	973	0.87774	973	0.69889	907	0.24791	907	0.21614	907	0.13247	907	0.27605	907	0.19892
	974	0.88849	974	0.79096	974	0.80473	974	0.87473	974	0.69587	906	0.25242	906	0.22249	906	0.13446	906	0.28114	906	0.2029
	975	0.88337	975	0.78882	975	0.80177	975	0.87155	975	0.69208	905	0.25719	905	0.22573	905	0.13563	905	0.28736	905	0.20967
	976	0.87793	976	0.78552	976	0.79917	976	0.86833	976	0.6875	904	0.26387	904	0.22818	904	0.13798	904	0.2942	904	0.21485
	977	0.87415	977	0.78273	977	0.79603	977	0.86398	977	0.68331	903	0.26984	903	0.23688	903	0.14129	903	0.2993	903	0.2165
	978	0.87079	978	0.77939	978	0.79281	978	0.86081	978	0.67934	902	0.27506	902	0.24054	902	0.14297	902	0.30678	902	0.22039
	979	0.86523	979	0.77575	979	0.79033	979	0.85826	979	0.67488	901	0.28051	901	0.24516	901	0.14665	901	0.314	901	0.22331
	980	0.85973	980	0.77164	980	0.78748	980	0.85515	980	0.67096	900	0.2874	900	0.25303	900	0.14894	900	0.31851	900	0.22786
	981	0.85396	981	0.76869	981	0.78602	981	0.85253	981	0.66688	899	0.2927	899	0.25854	899	0.15266	899	0.32429	899	0.23394
	982	0.84937	982	0.76612	982	0.78282	982	0.85014	982	0.66255	898	0.30368	898	0.26436	898	0.15542	898	0.33041	898	0.23913
	983	0.84479	983	0.76263	983	0.7807	983	0.84679	983	0.65903	897	0.30709	897	0.27067	897	0.15735	897	0.35639	897	0.26373
	984	0.83913	984	0.7626	984	0.77904	984	0.84396	984	0.65507	896	0.31522	896	0.27781	896	0.1614	896	0.38121	896	0.2822
	985	0.83493	985	0.76125	985	0.77692	985	0.84168	985	0.65128	895	0.32288	895	0.28333	895	0.16448	895	0.38485	895	0.28316
	986	0.8302	986	0.75912	986	0.77498	986	0.83916	986	0.64734	894	0.32824	894	0.28772	894	0.16679	894	0.39079	894	0.28812
	987	0.8259	987	0.75447	987	0.77286	987	0.83638	987	0.64373	893	0.33787	893	0.29652	893	0.17143	893	0.39924	893	0.30046
	988	0.82011	988	0.75189	988	0.77053	988	0.83368	988	0.63973	892	0.34392	892	0.30276	892	0.173	892	0.40612	892	0.30702
	989	0.81453	989	0.74828	989	0.76849	989	0.83213	989	0.63611	891	0.35258	891	0.30881	891	0.17682	891	0.41954	891	0.31105
	990	0.81084	990	0.74699	990	0.76595	990	0.82952	990	0.63204	890	0.35786	890	0.31498	890	0.18083	890	0.42814	890	0.31497
	991	0.80617	991	0.74369	991	0.76295	991	0.82746	991	0.62729	889	0.36701	889	0.32183	889	0.18391	889	0.43174	889	0.32336
	992	0.80065	992	0.73906	992	0.7601	992	0.82515	992	0.62286	888	0.37328	888	0.32819	888	0.18778	888	0.4386	888	0.33634
	993	0.79569	993	0.7374	993	0.75665	993	0.82373	993	0.6188	887	0.38443	887	0.33895	887	0.1924	887	0.44945	887	0.34441
	994	0.79081	994	0.73587	994	0.75364	994	0.82207	994	0.61541	886	0.38945	886	0.34326	886	0.19429	886	0.46146	886	0.34644
	995	0.78544	995	0.73208	995	0.7496	995	0.82014	995	0.61128	885	0.40018	885	0.35223	885	0.19961	885	0.46685	885	0.3527
	996	0.78043	996	0.72945	996	0.7472	996	0.81829	996	0.60724	884	0.40702	884	0.35936	884	0.20492	884	0.47867	884	0.36216
	997	0.7755	997	0.72525	997	0.74326	997	0.81739	997	0.6028	883	0.41727	883	0.36725	883	0.20862	883	0.49054	883	0.37077
	998	0.76955	998	0.72212	998	0.73903	998	0.81444	998	0.59877	882	0.42595	882	0.37774	882	0.21411	882	0.49896	882	0.37857
	999	0.76387	999	0.71884	999	0.73371	999	0.8133	999	0.59348	881	0.43917	881	0.38723	881	0.22183	881	0.50765	881	0.38646
	1000	0.75938	1000	0.714	1000	0.7288	1000	0.81172	1000	0.58832	880	0.44633	880	0.3913	880	0.22543	880	0.51597	880	0.39468
	1001	0.75522	1001	0.71032	1001	0.72373	1001	0.80934	1001	0.58332	879	0.45644	879	0.39985	879	0.23011	879	0.52569	879	0.40001
	1002	0.75006	1002	0.70602	1002	0.71874	1002	0.80821	1002	0.57875	878	0.46694	878	0.40695	878	0.23497	878	0.53676	878	0.411
	1003	0.744	1003	0.7026	1003	0.7148	1003	0.80728	1003	0.57427	877	0.47681	877	0.41923	877	0.24231	877	0.54759	877	0.41877
	1004	0.73828	1004	0.69917	1004	0.71124	1004	0.80567	1004	0.56948	876	0.48605	876	0.42732	876	0.24705	876	0.55708	876	0.42791
	1005	0.73285	1005	0.69692	1005	0.70851	1005	0.80524	1005	0.56463	875	0.49684	875	0.43564	875	0.25312	875	0.56937	875	0.43901
	1006	0.72846	1006	0.69403	1006	0.70419	1006	0.80344	1006	0.56063	874	0.50711	874	0.4429	874	0.25684	874	0.57747	874	0.44726
	1007	0.72277	1007	0.6915	1007	0.70051	1007	0.80119	1007	0.55596	873	0.51746	873	0.45243	873	0.26388	873	0.58714	873	0.45591
	1008	0.71799	1008	0.68979	1008	0.69734	1008	0.7996	1008	0.55097	872	0.53037	872	0.4638	872	0.27256	872	0.59737	872	0.46493
	1009	0.71309	1009	0.68671	1009	0.69235	1009	0.79764	1009	0.54605	871	0.53879	871	0.47001	871	0.27587	871	0.6093	871	0.47414
	1010	0.70858	1010	0.6832	1010	0.68803	1010	0.79494	1010	0.54164	870	0.55095	870	0.48122	870	0.2829	870	0.62011	870	0.48284
	1011	0.70363	1011	0.67884	1011	0.68373	1011	0.79229	1011	0.53661	869	0.56249	869	0.49022	869	0.29142	869	0.63369	869	0.49497
	1012	0.70028	1012	0.67582	1012	0.6796	1012	0.78973	1012	0.53192	868	0.57231	868	0.50096	868	0.29903	868	0.6453	868	0.50358
	1013	0.6967	1013	0.67245	1013	0.67438	1013	0.78713	1013	0.52667	867	0.58566	867	0.5092	867	0.30673	867	0.65472	867	0.51365
	1014	0.69241	1014	0.66902	1014	0.6691	1014	0.78483	1014	0.52179	866	0.59651	866	0.51905	866	0.31401	866	0.66854	866	0.52401
	1015	0.68851	1015	0.66401	1015	0.6637	1015	0.78299	1015	0.51703	865	0.60794	865	0.53048	865	0.32238	865	0.67884	865	0.53566
	1016	0.68407	1016	0.65905	1016	0.65789	1016	0.78037	1016	0.51191	864	0.61662	864	0.53949	864	0.32961	864	0.68849	864	0.5461
	1017	0.68059	1017	0.65491	1017	0.65254	1017	0.77804	1017	0.5079	863	0.6312	863	0.5505	863	0.33773	863	0.70165	863	0.55647
	1018	0.67606	1018	0.65003	1018	0.64718	1018	0.77482	1018	0.50336	862	0.64384	862	0.56043	862	0.34734	862	0.71401	862	0.5686
	1019	0.67151	1019	0.64503	1019	0.64167	1019	0.77186	1019	0.49814	861	0.65303	861	0.56876	861	0.35594	861	0.72661	861	0.58089
	1020	0.66831	1020	0.64029	1020	0.63636	1020	0.76943	1020	0.49333	860	0.66827	860	0.58184	860	0.36513	860	0.7379	860	0.58902
	1021	0.66484	1021	0.63504	1021	0.62947	1021	0.76654	1021	0.48803	859	0.68001	859	0.59252	859	0.37538	859	0.75131	859	0.59963
	1022	0.66053	1022	0.62988	1022	0.62318	1022	0.76416	1022	0.48277	858	0.69098	858	0.59982	858	0.38456	858	0.76274	858	0.61096
	1023	0.65704	1023	0.62353	1023	0.61657	1023	0.76178	1023	0.47726	857	0.70346	857	0.61174	857	0.39457	857	0.77258	857	0.62321
	1024	0.65351	1024	0.61767	1024	0.6102	1024	0.75703	1024	0.47221	856	0.71329	856	0.6217	856	0.40357	856	0.7832	856	0.63493
	1025	0.64923	1025	0.61372	1025	0.60418	1025	0.75275	1025	0.46705	855	0.72346	855	0.63474	855	0.41512	855	0.79619	855	0.64432
	1026	0.64528	1026	0.60777	1026	0.59825	1026	0.74904	1026	0.4615	854	0.7372	854	0.64594	854	0.42769	854	0.80806	854	0.65726
	1027	0.64132	1027	0.602	1027	0.59344	1027	0.74504	1027	0.45577	853	0.75239	853	0.6577	853	0.43748	853	0.81884	853	0.67049
	1028	0.63745	1028	0.59664	1028	0.58731	1028	0.74153	1028	0.45014	852	0.76172	852	0.6687	852	0.44902	852	0.82994	852	0.68194
	1029	0.63414	1029	0.59041	1029	0.58045	1029	0.73729	1029	0.44445	851	0.77322	851	0.67929	851	0.45733	851	0.84059	851	0.69318
	1030	0.6308	1030	0.58492	1030	0.57322	1030	0.73201	1030	0.43904	850	0.78292	850	0.69006	850	0.47152	850	0.85095	850	0.70355
	1031	0.62728	1031	0.57894	1031	0.56674	1031	0.72744	1031	0.43306	849	0.80024	849	0.70302	849	0.48408	849	0.86127	849	0.71638
	1032	0.62381	1032	0.57296	1032	0.56038	1032	0.7224	1032	0.42732	848	0.81074	848	0.71498	848	0.49864	848	0.87198	848	0.72895
	1033	0.61911	1033	0.56694	1033	0.55377	1033	0.71712	1033	0.4218	847	0.82235	847	0.7253	847	0.50916	847	0.88187	847	0.73964
	1034	0.61549	1034	0.56125	1034	0.54758	1034	0.71158	1034	0.41646	846	0.82616	846	0.7338	846	0.51988	846	0.89278	846	0.75116
	1035	0.61227	1035	0.55525	1035	0.54079	1035	0.70592	1035	0.41052	845	0.84268	845	0.74909	845	0.53545	845	0.90109	845	0.76395
	1036	0.60903	1036	0.54936	1036	0.53525	1036	0.70138	1036	0.40531	844	0.85324	844	0.76084	844	0.54825	844	0.91053	844	0.77586
	1037	0.60433	1037	0.54292	1037	0.5284	1037	0.69683	1037	0.39997	843	0.86126	843	0.77105	843	0.55971	843	0.92069	843	0.78735
	1038	0.60012	1038	0.53702	1038	0.521	1038	0.69215	1038	0.39489	842	0.87187	842	0.78231	842	0.57644	842	0.92929	842	0.79935
	1039	0.59598	1039	0.52972	1039	0.51484	1039	0.68762	1039	0.38973	841	0.88333	841	0.79769	841	0.58961	841	0.93717	841	0.81104
	1040	0.59149	1040	0.52409	1040	0.50823	1040	0.68266	1040	0.38416	840	0.89295	840	0.80516	840	0.60527	840	0.94469	840	0.82269
	1041	0.58694	1041	0.51906	1041	0.50206	1041	0.67854	1041	0.37969	839	0.9032	839	0.8149	839	0.61742	839	0.95186	839	0.83342
	1042	0.58287	1042	0.51482	1042	0.4955	1042	0.67448	1042	0.37443	838	0.91199	838	0.82905	838	0.63239	838	0.9589	838	0.84424
	1043	0.57944	1043	0.50916	1043	0.48888	1043	0.66939	1043	0.36936	837	0.92184	837	0.83971	837	0.64858	837	0.96465	837	0.85533
	1044	0.57584	1044	0.50293	1044	0.48271	1044	0.66442	1044	0.36481	836	0.92907	836	0.84911	836	0.66541	836	0.97045	836	0.86655
	1045	0.57149	1045	0.49712	1045	0.47584	1045	0.65915	1045	0.35983	835	0.93313	835	0.85905	835	0.6803	835	0.97554	835	0.87678
	1046	0.56678	1046	0.49184	1046	0.46992	1046	0.65508	1046	0.35472	834	0.94523	834	0.87203	834	0.69647	834	0.98026	834	0.887
	1047	0.56187	1047	0.4858	1047	0.46355	1047	0.64903	1047	0.34952	833	0.94987	833	0.88331	833	0.71045	833	0.98493	833	0.89708
	1048	0.55706	1048	0.48116	1048	0.45671	1048	0.64309	1048	0.34448	832	0.95926	832	0.89478	832	0.72788	832	0.98854	832	0.90627
	1049	0.55261	1049	0.476	1049	0.45103	1049	0.63746	1049	0.33958	831	0.95973	831	0.9015	831	0.74193	831	0.99187	831	0.91504
	1050	0.54821	1050	0.47069	1050	0.44452	1050	0.63153	1050	0.33451	830	0.96786	830	0.91069	830	0.75597	830	0.99438	830	0.92437
	1051	0.54423	1051	0.46505	1051	0.43868	1051	0.62563	1051	0.32981	829	0.9773	829	0.9212	829	0.76911	829	0.99677	829	0.93243
	1052	0.53999	1052	0.45947	1052	0.43158	1052	0.61925	1052	0.32486	828	0.98184	828	0.93037	828	0.78863	828	0.999	828	0.94067
	1053	0.53589	1053	0.45439	1053	0.42516	1053	0.61299	1053	0.31971	827	0.98162	827	0.93471	827	0.79905	827	0.99934	827	0.94781
	1054	0.5315	1054	0.44979	1054	0.41949	1054	0.60668	1054	0.31556	826	0.99056	826	0.94437	826	0.81257	826	0.99988	826	0.9554
	1055	0.52638	1055	0.44404	1055	0.41351	1055	0.60012	1055	0.31098	825	0.99131	825	0.94972	825	0.82618	825	1	825	0.96103
	1056	0.52122	1056	0.43985	1056	0.40763	1056	0.5936	1056	0.30637	824	0.99139	824	0.96688	824	0.84272	824	0.99958	824	0.96742
	1057	0.51682	1057	0.43476	1057	0.40207	1057	0.58689	1057	0.30098	823	0.99385	823	0.96692	823	0.85319	823	0.99911	823	0.97339
	1058	0.51235	1058	0.42913	1058	0.3957	1058	0.5806	1058	0.2965	822	0.99727	822	0.96831	822	0.86106	822	0.99749	822	0.97831
	1059	0.50701	1059	0.42412	1059	0.39003	1059	0.5748	1059	0.29188	821	0.99702	821	0.97516	821	0.87804	821	0.99598	821	0.9821
	1060	0.50225	1060	0.41965	1060	0.38533	1060	0.56954	1060	0.28696	820	1	820	0.97677	820	0.88759	820	0.99351	820	0.98551
	1061	0.49681	1061	0.41534	1061	0.37928	1061	0.56302	1061	0.28251	819	0.99678	819	0.9853	819	0.89852	819	0.99077	819	0.98936
	1062	0.49212	1062	0.41056	1062	0.3735	1062	0.55659	1062	0.27785	818	0.99712	818	0.98789	818	0.90802	818	0.98751	818	0.99284
	1063	0.48644	1063	0.4055	1063	0.36826	1063	0.5508	1063	0.27363	817	0.99556	817	0.9906	817	0.91751	817	0.98418	817	0.99516
	1064	0.48189	1064	0.40172	1064	0.36277	1064	0.5444	1064	0.26971	816	0.99832	816	0.99569	816	0.9278	816	0.98006	816	0.99698
	1065	0.47701	1065	0.39668	1065	0.35708	1065	0.53735	1065	0.26593	815	0.99482	815	0.99507	815	0.9352	815	0.97653	815	0.9989
	1066	0.47334	1066	0.39254	1066	0.35187	1066	0.53095	1066	0.26197	814	0.99347	814	0.99536	814	0.94273	814	0.97246	814	0.99966
	1067	0.46935	1067	0.38716	1067	0.3466	1067	0.52345	1067	0.25749	813	0.98814	813	0.99771	813	0.94959	813	0.96799	813	0.9998
	1068	0.46449	1068	0.38308	1068	0.34122	1068	0.51693	1068	0.2536	812	0.98674	812	0.99821	812	0.96141	812	0.96346	812	1
	1069	0.45935	1069	0.37883	1069	0.33512	1069	0.51067	1069	0.24956	811	0.98385	811	0.99633	811	0.96491	811	0.95756	811	0.99971
	1070	0.45456	1070	0.37402	1070	0.32989	1070	0.50385	1070	0.24559	810	0.9821	810	1	810	0.96677	810	0.95228	810	0.99885
	1071	0.44931	1071	0.36916	1071	0.32378	1071	0.49698	1071	0.24193	809	0.97644	809	0.99568	809	0.97672	809	0.94592	809	0.99657
	1072	0.44494	1072	0.36451	1072	0.31793	1072	0.48932	1072	0.23843	808	0.97177	808	0.99601	808	0.9798	808	0.93977	808	0.99504
	1073	0.44056	1073	0.35987	1073	0.31223	1073	0.48134	1073	0.23527	807	0.96692	807	0.99205	807	0.9839	807	0.93407	807	0.99245
	1074	0.43621	1074	0.35491	1074	0.30712	1074	0.47484	1074	0.23198	806	0.96615	806	0.98849	806	0.98654	806	0.92835	806	0.98962
	1075	0.43183	1075	0.3495	1075	0.30214	1075	0.46789	1075	0.22852	805	0.96121	805	0.98748	805	0.98953	805	0.9225	805	0.98599
	1076	0.42673	1076	0.34456	1076	0.29684	1076	0.46054	1076	0.22502	804	0.9541	804	0.98414	804	0.99164	804	0.91563	804	0.98268
	1077	0.42184	1077	0.34053	1077	0.29199	1077	0.45453	1077	0.22155	803	0.95024	803	0.98152	803	0.99535	803	0.90912	803	0.97893
	1078	0.41693	1078	0.33632	1078	0.28675	1078	0.44752	1078	0.21797	802	0.94378	802	0.97951	802	0.99375	802	0.9029	802	0.97464
	1079	0.4121	1079	0.3324	1079	0.28197	1079	0.44108	1079	0.21395	801	0.93891	801	0.97959	801	0.9973	801	0.89531	801	0.96946
	1080	0.40718	1080	0.32955	1080	0.27708	1080	0.43476	1080	0.21021	800	0.93413	800	0.96954	800	0.99639	800	0.88926	800	0.96498
	1081	0.40211	1081	0.32533	1081	0.27233	1081	0.42885	1081	0.20598	799	0.93455	799	0.95891	799	0.99906	799	0.88216	799	0.95994
	1082	0.39662	1082	0.32217	1082	0.26829	1082	0.42259	1082	0.20292	798	0.92903	798	0.95655	798	1	798	0.87575	798	0.95436
	1083	0.3913	1083	0.31831	1083	0.26414	1083	0.41628	1083	0.19907	797	0.92291	797	0.95099	797	0.99773	797	0.86842	797	0.94869
	1084	0.38609	1084	0.31431	1084	0.25992	1084	0.41005	1084	0.1954	796	0.91569	796	0.94542	796	0.99667	796	0.86158	796	0.94278
	1085	0.38004	1085	0.31084	1085	0.25621	1085	0.40367	1085	0.19215	795	0.90855	795	0.94026	795	0.99382	795	0.85539	795	0.93708
	1086	0.37466	1086	0.30699	1086	0.25241	1086	0.39756	1086	0.1889	794	0.90283	794	0.93435	794	0.99039	794	0.84877	794	0.9306
	1087	0.36951	1087	0.30354	1087	0.2488	1087	0.39162	1087	0.18542	793	0.89586	793	0.92877	793	0.98784	793	0.84281	793	0.92439
	1088	0.3644	1088	0.30005	1088	0.24579	1088	0.3852	1088	0.18241	792	0.88802	792	0.92159	792	0.98473	792	0.83581	792	0.91844
	1089	0.35882	1089	0.29606	1089	0.24142	1089	0.37855	1089	0.17881	791	0.88185	791	0.91737	791	0.98059	791	0.82929	791	0.91155
	1090	0.3538	1090	0.29426	1090	0.23848	1090	0.37244	1090	0.17519	790	0.87558	790	0.91012	790	0.97584	790	0.82253	790	0.90408
	1091	0.34895	1091	0.29067	1091	0.23444	1091	0.36628	1091	0.17177	789	0.86833	789	0.90457	789	0.9721	789	0.81558	789	0.89712
	1092	0.34287	1092	0.2875	1092	0.2314	1092	0.36003	1092	0.169	788	0.86115	788	0.89763	788	0.96613	788	0.81017	788	0.89048
	1093	0.33755	1093	0.2841	1093	0.22774	1093	0.35346	1093	0.16593	787	0.85407	787	0.89137	787	0.95993	787	0.80406	787	0.88395
	1094	0.33218	1094	0.27987	1094	0.22443	1094	0.34704	1094	0.16315	786	0.84612	786	0.88572	786	0.95572	786	0.79786	786	0.87661
	1095	0.32684	1095	0.27646	1095	0.22097	1095	0.34126	1095	0.16062	785	0.83968	785	0.87804	785	0.94721	785	0.79199	785	0.86918
	1096	0.32213	1096	0.27327	1096	0.21715	1096	0.33525	1096	0.1582	784	0.83174	784	0.87063	784	0.93914	784	0.78626	784	0.86245
	1097	0.31771	1097	0.26948	1097	0.21384	1097	0.32967	1097	0.15612	783	0.82505	783	0.86554	783	0.93339	783	0.78068	783	0.85497
	1098	0.31259	1098	0.26578	1098	0.2108	1098	0.32499	1098	0.15371	782	0.81863	782	0.85901	782	0.92626	782	0.77597	782	0.84863
	1099	0.3078	1099	0.2622	1099	0.2076	1099	0.31905	1099	0.15099	781	0.81386	781	0.85324	781	0.92058	781	0.77062	781	0.84197
	1100	0.30293	1100	0.25925	1100	0.20406	1100	0.31428	1100	0.14917	780	0.80733	780	0.84778	780	0.91147	780	0.76516	780	0.83481
	1101	0.29844	1101	0.25785	1101	0.20042	1101	0.3092	1101	0.14693	779	0.80091	779	0.84292	779	0.90444	779	0.76071	779	0.82832
	1102	0.29418	1102	0.25624	1102	0.19737	1102	0.30413	1102	0.14477	778	0.79435	778	0.83556	778	0.89596	778	0.75562	778	0.82148
	1103	0.28979	1103	0.25396	1103	0.19502	1103	0.29923	1103	0.14292	777	0.78739	777	0.83047	777	0.88775	777	0.75052	777	0.81478
	1104	0.28516	1104	0.25223	1104	0.19171	1104	0.29361	1104	0.14082	776	0.77976	776	0.82209	776	0.87895	776	0.74657	776	0.80875
	1105	0.28098	1105	0.24947	1105	0.18902	1105	0.28925	1105	0.13886	775	0.77567	775	0.81783	775	0.87082	775	0.74225	775	0.80226
	1106	0.27722	1106	0.24762	1106	0.18625	1106	0.28423	1106	0.13696	774	0.76963	774	0.81208	774	0.86212	774	0.73886	774	0.79676
	1107	0.27308	1107	0.24489	1107	0.18314	1107	0.27926	1107	0.13459	773	0.76387	773	0.80655	773	0.85452	773	0.73437	773	0.79067
	1108	0.26835	1108	0.24116	1108	0.18095	1108	0.27545	1108	0.13275	772	0.75818	772	0.80103	772	0.84391	772	0.73038	772	0.78479
	1109	0.26433	1109	0.23815	1109	0.17873	1109	0.27137	1109	0.1307	771	0.75286	771	0.79626	771	0.83692	771	0.72755	771	0.77986
	1110	0.26053	1110	0.23606	1110	0.17638	1110	0.26712	1110	0.12864	770	0.74764	770	0.79016	770	0.8259	770	0.72477	770	0.77451
	1111	0.25667	1111	0.23296	1111	0.17409	1111	0.26271	1111	0.12642	769	0.74266	769	0.78631	769	0.81775	769	0.72116	769	0.76922
	1112	0.2526	1112	0.2304	1112	0.1726	1112	0.25833	1112	0.12455	768	0.73873	768	0.78275	768	0.8094	768	0.7187	768	0.76437
	1113	0.24889	1113	0.22766	1113	0.16979	1113	0.25416	1113	0.12246	767	0.73347	767	0.77668	767	0.79913	767	0.71543	767	0.76004
	1114	0.24486	1114	0.22548	1114	0.16824	1114	0.25009	1114	0.12075	766	0.72989	766	0.77262	766	0.79102	766	0.7133	766	0.75534
	1115	0.24133	1115	0.22289	1115	0.16627	1115	0.24632	1115	0.11948	765	0.72522	765	0.76763	765	0.782	765	0.71084	765	0.75148
	1116	0.23661	1116	0.22022	1116	0.16505	1116	0.24156	1116	0.11802	764	0.72086	764	0.76362	764	0.77311	764	0.70765	764	0.74753
	1117	0.23228	1117	0.21776	1117	0.16247	1117	0.23743	1117	0.11649	763	0.71765	763	0.76032	763	0.76564	763	0.70524	763	0.74387
	1118	0.22865	1118	0.2147	1118	0.16003	1118	0.23396	1118	0.11508	762	0.71339	762	0.75747	762	0.75777	762	0.70322	762	0.74027
	1119	0.22452	1119	0.21194	1119	0.1575	1119	0.23029	1119	0.11346	761	0.71092	761	0.75269	761	0.74937	761	0.70135	761	0.73738
	1120	0.22071	1120	0.20897	1120	0.15498	1120	0.22624	1120	0.11207	760	0.70706	760	0.74963	760	0.74113	760	0.69917	760	0.73365
	1121	0.21708	1121	0.20689	1121	0.1528	1121	0.22224	1121	0.11083	759	0.70438	759	0.74758	759	0.73434	759	0.69735	759	0.73142
	1122	0.21278	1122	0.20405	1122	0.15039	1122	0.21914	1122	0.10913	758	0.70239	758	0.74382	758	0.72682	758	0.69561	758	0.72841
	1123	0.20925	1123	0.20164	1123	0.14833	1123	0.21537	1123	0.10802	757	0.69871	757	0.73945	757	0.71812	757	0.69345	757	0.72567
	1124	0.20526	1124	0.20026	1124	0.14616	1124	0.21188	1124	0.10676	756	0.69509	756	0.7354	756	0.71018	756	0.69218	756	0.72329
	1125	0.20157	1125	0.19911	1125	0.14376	1125	0.20783	1125	0.10512	755	0.69473	755	0.73427	755	0.70442	755	0.69016	755	0.72062
	1126	0.19824	1126	0.1972	1126	0.14227	1126	0.20399	1126	0.10343	754	0.69049	754	0.73073	754	0.6975	754	0.68903	754	0.71915
	1127	0.19481	1127	0.19602	1127	0.14002	1127	0.20059	1127	0.10201	753	0.68899	753	0.72967	753	0.69187	753	0.68748	753	0.7175
	1128	0.19144	1128	0.19433	1128	0.13755	1128	0.19758	1128	0.10034	752	0.68633	752	0.72623	752	0.68667	752	0.68593	752	0.71608
	1129	0.1886	1129	0.19263	1129	0.13563	1129	0.19497	1129	0.09903	751	0.68466	751	0.7234	751	0.6804	751	0.68436	751	0.71419
	1130	0.18532	1130	0.19027	1130	0.13285	1130	0.19186	1130	0.09751	750	0.68141	750	0.7201	750	0.67336	750	0.68264	750	0.71273
	1131	0.18198	1131	0.18633	1131	0.13071	1131	0.18876	1131	0.096	749	0.6797	749	0.71875	749	0.66944	749	0.68139	749	0.71091
	1132	0.17839	1132	0.18313	1132	0.12919	1132	0.18683	1132	0.09457	748	0.67753	748	0.71606	748	0.66393	748	0.6798	748	0.70933
	1133	0.17556	1133	0.18214	1133	0.12763	1133	0.18432	1133	0.09326	747	0.67614	747	0.7141	747	0.65974	747	0.67808	747	0.70847
	1134	0.17248	1134	0.1808	1134	0.12626	1134	0.18148	1134	0.0921	746	0.67419	746	0.71298	746	0.65621	746	0.67622	746	0.70744
	1135	0.16953	1135	0.17825	1135	0.1252	1135	0.17947	1135	0.09127	745	0.672	745	0.71049	745	0.65214	745	0.67493	745	0.70548
	1136	0.16642	1136	0.17696	1136	0.12387	1136	0.17696	1136	0.09055	744	0.67235	744	0.70978	744	0.64941	744	0.67275	744	0.70403
	1137	0.16343	1137	0.17526	1137	0.12168	1137	0.17445	1137	0.0896	743	0.67038	743	0.70802	743	0.64636	743	0.67099	743	0.70307
	1138	0.16032	1138	0.17421	1138	0.12054	1138	0.17217	1138	0.08907	742	0.66767	742	0.70486	742	0.64294	742	0.66966	742	0.70198
	1139	0.15726	1139	0.17213	1139	0.12002	1139	0.1695	1139	0.08819	741	0.66564	741	0.7033	741	0.64017	741	0.66786	741	0.70037
	1140	0.15406	1140	0.17065	1140	0.11902	1140	0.16709	1140	0.0872	740	0.6644	740	0.70037	740	0.63724	740	0.66541	740	0.69908
	1141	0.15132	1141	0.1689	1141	0.11762	1141	0.16538	1141	0.08609	739	0.66241	739	0.69952	739	0.63461	739	0.66357	739	0.69791
	1142	0.14914	1142	0.16644	1142	0.11612	1142	0.16308	1142	0.08492	738	0.65981	738	0.69716	738	0.63278	738	0.66174	738	0.69574
	1143	0.14615	1143	0.16385	1143	0.11561	1143	0.16043	1143	0.08392	737	0.6585	737	0.69569	737	0.63096	737	0.6591	737	0.69406
	1144	0.14347	1144	0.16196	1144	0.11452	1144	0.15757	1144	0.08298	736	0.65577	736	0.69169	736	0.62893	736	0.65688	736	0.69238
	1145	0.14147	1145	0.16189	1145	0.11319	1145	0.15557	1145	0.08176	735	0.65491	735	0.69059	735	0.6276	735	0.65466	735	0.69079
	1146	0.13896	1146	0.16015	1146	0.11198	1146	0.15363	1146	0.08069	734	0.65282	734	0.6892	734	0.62631	734	0.65296	734	0.68932
	1147	0.13707	1147	0.15919	1147	0.11115	1147	0.15113	1147	0.07966	733	0.64968	733	0.68777	733	0.62494	733	0.65027	733	0.68724
	1148	0.13462	1148	0.15845	1148	0.11035	1148	0.14843	1148	0.07868	732	0.6484	732	0.68573	732	0.6249	732	0.64724	732	0.68522
	1149	0.13262	1149	0.15738	1149	0.10888	1149	0.1462	1149	0.0779	731	0.64495	731	0.68217	731	0.62248	731	0.64501	731	0.68316
	1150	0.13047	1150	0.15594	1150	0.10793	1150	0.14467	1150	0.07706	730	0.6417	730	0.68067	730	0.62133	730	0.6423	730	0.67995
	1151	0.12848	1151	0.15501	1151	0.10601	1151	0.14329	1151	0.07634	729	0.64076	729	0.67926	729	0.62023	729	0.63927	729	0.67825
	1152	0.12656	1152	0.15313	1152	0.10502	1152	0.14158	1152	0.07531	728	0.63851	728	0.67745	728	0.61946	728	0.63643	728	0.67531
	1153	0.12457	1153	0.15115	1153	0.10289	1153	0.13998	1153	0.07456	727	0.63497	727	0.67462	727	0.61798	727	0.63365	727	0.67293
	1154	0.12233	1154	0.14948	1154	0.10148	1154	0.13828	1154	0.07345	726	0.63262	726	0.67231	726	0.61725	726	0.63046	726	0.67019
	1155	0.11988	1155	0.14771	1155	0.10027	1155	0.13637	1155	0.07248	725	0.62895	725	0.67067	725	0.61505	725	0.62759	725	0.6671
	1156	0.11765	1156	0.14671	1156	0.09918	1156	0.13489	1156	0.07179	724	0.626	724	0.66805	724	0.61487	724	0.62438	724	0.66433
	1157	0.11581	1157	0.14629	1157	0.09809	1157	0.13311	1157	0.07112	723	0.62233	723	0.66604	723	0.61322	723	0.62155	723	0.66101
	1158	0.11386	1158	0.14505	1158	0.09637	1158	0.13135	1158	0.07063	722	0.61961	722	0.66387	722	0.61194	722	0.61801	722	0.65786
	1159	0.11188	1159	0.1443	1159	0.09538	1159	0.12962	1159	0.07025	721	0.6164	721	0.66152	721	0.60922	721	0.61449	721	0.65444
	1160	0.11005	1160	0.14334	1160	0.0941	1160	0.12765	1160	0.06933	720	0.61196	720	0.65718	720	0.60691	720	0.61117	720	0.65094
	1161	0.10853	1161	0.1416	1161	0.0932	1161	0.12598	1161	0.06844	719	0.60854	719	0.6558	719	0.60588	719	0.60775	719	0.6471
	1162	0.10656	1162	0.14067	1162	0.09246	1162	0.12493	1162	0.06757	718	0.60631	718	0.65372	718	0.60374	718	0.60432	718	0.64369
	1163	0.10494	1163	0.13796	1163	0.09151	1163	0.12332	1163	0.06643	717	0.60149	717	0.64991	717	0.60081	717	0.60108	717	0.63993
	1164	0.10306	1164	0.13656	1164	0.09047	1164	0.12094	1164	0.06521	716	0.59694	716	0.64729	716	0.59918	716	0.59743	716	0.63595
	1165	0.10136	1165	0.13411	1165	0.08914	1165	0.11951	1165	0.06428	715	0.59411	715	0.64558	715	0.59671	715	0.59406	715	0.63173
	1166	0.10015	1166	0.13258	1166	0.0878	1166	0.11732	1166	0.0635	714	0.59064	714	0.64321	714	0.59435	714	0.58991	714	0.62748
	1167	0.09881	1167	0.13128	1167	0.08713	1167	0.11621	1167	0.06296	713	0.58627	713	0.64011	713	0.59121	713	0.58625	713	0.62376
	1168	0.09778	1168	0.12989	1168	0.08605	1168	0.11518	1168	0.06221	712	0.5834	712	0.63868	712	0.5879	712	0.58307	712	0.61961
	1169	0.09679	1169	0.1296	1169	0.0851	1169	0.11427	1169	0.06195	711	0.57878	711	0.63584	711	0.58486	711	0.57934	711	0.61522
	1170	0.09518	1170	0.12799	1170	0.08465	1170	0.11281	1170	0.0615	710	0.57279	710	0.63125	710	0.581	710	0.57525	710	0.61002
	1171	0.09409	1171	0.12659	1171	0.08411	1171	0.11202	1171	0.06085	709	0.5704	709	0.62941	709	0.57749	709	0.57176	709	0.60558
	1172	0.09263	1172	0.12617	1172	0.08351	1172	0.11088	1172	0.06067	708	0.56547	708	0.62679	708	0.5736	708	0.56801	708	0.60106
	1173	0.09092	1173	0.12476	1173	0.08282	1173	0.11003	1173	0.06019	707	0.56017	707	0.62403	707	0.56966	707	0.56463	707	0.59657
	1174	0.08912	1174	0.12327	1174	0.08191	1174	0.10926	1174	0.05981	706	0.55692	706	0.62126	706	0.56589	706	0.56064	706	0.59175
	1175	0.08788	1175	0.12317	1175	0.08119	1175	0.10838	1175	0.0594	705	0.55065	705	0.6169	705	0.5613	705	0.55703	705	0.58748
	1176	0.08655	1176	0.12307	1176	0.08049	1176	0.10774	1176	0.05858	704	0.54625	704	0.61382	704	0.5565	704	0.55325	704	0.58242
	1177	0.08462	1177	0.12204	1177	0.0791	1177	0.10742	1177	0.05819	703	0.54248	703	0.61233	703	0.552	703	0.54951	703	0.57775
	1178	0.08325	1178	0.12123	1178	0.07882	1178	0.10645	1178	0.05735	702	0.53757	702	0.60822	702	0.546	702	0.54598	702	0.57307
	1179	0.08121	1179	0.11983	1179	0.0779	1179	0.10543	1179	0.05702	701	0.53271	701	0.60521	701	0.54155	701	0.54252	701	0.56827
	1180	0.07986	1180	0.11999	1180	0.07718	1180	0.10497	1180	0.05655	700	0.52998	700	0.6044	700	0.53694	700	0.53895	700	0.56338
	1181	0.07878	1181	0.12013	1181	0.07635	1181	0.10409	1181	0.05578	699	0.52435	699	0.6005	699	0.53161	699	0.53513	699	0.55854
	1182	0.07725	1182	0.11926	1182	0.07546	1182	0.10333	1182	0.0553	698	0.51975	698	0.59811	698	0.52609	698	0.53177	698	0.55409
	1183	0.07632	1183	0.11748	1183	0.07472	1183	0.10228	1183	0.05472	697	0.51563	697	0.59456	697	0.52094	697	0.52827	697	0.54931
	1184	0.07531	1184	0.11681	1184	0.07399	1184	0.10098	1184	0.05346	696	0.51126	696	0.59274	696	0.51538	696	0.52461	696	0.54447
	1185	0.07418	1185	0.1164	1185	0.07315	1185	0.09969	1185	0.0524	695	0.50484	695	0.58814	695	0.50818	695	0.52135	695	0.54007
	1186	0.07273	1186	0.11602	1186	0.07208	1186	0.09845	1186	0.05126	694	0.50221	694	0.58702	694	0.50334	694	0.51801	694	0.53546
	1187	0.07211	1187	0.11493	1187	0.07195	1187	0.09652	1187	0.05081	693	0.49678	693	0.58291	693	0.49737	693	0.51475	693	0.53102
	1188	0.07098	1188	0.11378	1188	0.071	1188	0.09504	1188	0.05018	692	0.49385	692	0.58097	692	0.49102	692	0.51142	692	0.52638
	1189	0.07076	1189	0.11278	1189	0.06985	1189	0.09483	1189	0.04961	691	0.48882	691	0.57972	691	0.48571	691	0.50828	691	0.52181
	1190	0.07001	1190	0.11227	1190	0.06922	1190	0.09389	1190	0.04871	690	0.48351	690	0.57547	690	0.47892	690	0.50532	690	0.51748
	1191	0.06954	1191	0.11071	1191	0.06904	1191	0.09362	1191	0.04814	689	0.48074	689	0.57343	689	0.47297	689	0.5024	689	0.51354
	1192	0.06901	1192	0.10979	1192	0.06839	1192	0.09225	1192	0.04755	688	0.47552	688	0.57087	688	0.46679	688	0.49927	688	0.50915
	1193	0.06813	1193	0.10863	1193	0.06739	1193	0.09121	1193	0.04715	687	0.47102	687	0.56748	687	0.46015	687	0.49642	687	0.50517
	1194	0.06759	1194	0.10724	1194	0.06678	1194	0.09041	1194	0.04629	686	0.46854	686	0.56656	686	0.45465	686	0.49356	686	0.50143
	1195	0.06694	1195	0.10652	1195	0.06573	1195	0.08967	1195	0.04568	685	0.46348	685	0.56366	685	0.4487	685	0.49116	685	0.4978
	1196	0.06621	1196	0.10595	1196	0.06512	1196	0.08845	1196	0.04526	684	0.46021	684	0.56119	684	0.44181	684	0.48873	684	0.49428
	1197	0.06515	1197	0.10449	1197	0.06412	1197	0.08723	1197	0.04479	683	0.45734	683	0.56053	683	0.43735	683	0.48589	683	0.49027
	1198	0.06463	1198	0.10395	1198	0.0636	1198	0.08663	1198	0.04472	682	0.45302	682	0.55797	682	0.43028	682	0.48353	682	0.48672
	1199	0.06372	1199	0.10318	1199	0.06306	1199	0.08628	1199	0.04428	681	0.449	681	0.55498	681	0.42355	681	0.48095	681	0.48316
	1200	0.06239	1200	0.10146	1200	0.06193	1200	0.08614	1200	0.04352	680	0.44628	680	0.554	680	0.41775	680	0.47857	680	0.47986
	1201	0.06157	1201	0.09997	1201	0.06076	1201	0.08548	1201	0.04321	679	0.44159	679	0.55267	679	0.41164	679	0.47624	679	0.47655
	1202	0.06084	1202	0.09864	1202	0.05973	1202	0.08446	1202	0.04246	678	0.43844	678	0.5504	678	0.4067	678	0.47422	678	0.47335
	1203	0.06001	1203	0.09771	1203	0.05917	1203	0.08342	1203	0.04203	677	0.43537	677	0.54837	677	0.40032	677	0.47171	677	0.47028
	1204	0.05954	1204	0.09709	1204	0.05784	1204	0.08295	1204	0.04149	676	0.43176	676	0.54635	676	0.39498	676	0.46946	676	0.46754
	1205	0.05915	1205	0.09426	1205	0.05715	1205	0.08241	1205	0.04082	675	0.42888	675	0.5448	675	0.39	675	0.46753	675	0.46495
	1206	0.0582	1206	0.09344	1206	0.05605	1206	0.08172	1206	0.04039	674	0.4267	674	0.54368	674	0.38531	674	0.46565	674	0.46234
	1207	0.05787	1207	0.09289	1207	0.05573	1207	0.0805	1207	0.03978	673	0.42435	673	0.54157	673	0.38028	673	0.46351	673	0.45961
	1208	0.05688	1208	0.0927	1208	0.05534	1208	0.07966	1208	0.0389	672	0.42166	672	0.53973	672	0.37507	672	0.46168	672	0.45719
	1209	0.05613	1209	0.09155	1209	0.05501	1209	0.07904	1209	0.03861	671	0.41846	671	0.53845	671	0.37007	671	0.45962	671	0.45492
	1210	0.05515	1210	0.09051	1210	0.05418	1210	0.07817	1210	0.0385	670	0.41613	670	0.53679	670	0.36641	670	0.45811	670	0.45264
	1211	0.05455	1211	0.08965	1211	0.05346	1211	0.07743	1211	0.03821	669	0.41318	669	0.53585	669	0.36175	669	0.45654	669	0.45076
	1212	0.05332	1212	0.0887	1212	0.0521	1212	0.07682	1212	0.03776	668	0.41091	668	0.53462	668	0.35756	668	0.45436	668	0.44872
	1213	0.05214	1213	0.08788	1213	0.05102	1213	0.07601	1213	0.03708	667	0.40854	667	0.53462	667	0.35443	667	0.45292	667	0.44684
	1214	0.05137	1214	0.08693	1214	0.05052	1214	0.07504	1214	0.03673	666	0.40671	666	0.53333	666	0.35073	666	0.45113	666	0.44473
	1215	0.051	1215	0.08573	1215	0.0496	1215	0.07411	1215	0.03661	665	0.40428	665	0.53248	665	0.34658	665	0.44905	665	0.44266
	1216	0.05	1216	0.08527	1216	0.04893	1216	0.07322	1216	0.03629	664	0.40161	664	0.53024	664	0.34176	664	0.4478	664	0.44088
	1217	0.04875	1217	0.08481	1217	0.04844	1217	0.07258	1217	0.03597	663	0.40079	663	0.53038	663	0.33977	663	0.44582	663	0.43856
	1218	0.04837	1218	0.08371	1218	0.04792	1218	0.0723	1218	0.03556	662	0.39769	662	0.52918	662	0.33602	662	0.44357	662	0.43689
	1219	0.04719	1219	0.08366	1219	0.04765	1219	0.07101	1219	0.03531	661	0.39617	661	0.528	661	0.33363	661	0.44173	661	0.43464
	1220	0.04664	1220	0.08294	1220	0.04736	1220	0.07013	1220	0.03496	660	0.39462	660	0.52667	660	0.33116	660	0.43994	660	0.43289
	1221	0.04585	1221	0.08231	1221	0.04694	1221	0.0691	1221	0.03459	659	0.39137	659	0.52509	659	0.32738	659	0.43795	659	0.43091
	1222	0.04525	1222	0.08138	1222	0.04672	1222	0.06876	1222	0.03453	658	0.39038	658	0.524	658	0.32571	658	0.43596	658	0.42888
	1223	0.04438	1223	0.07999	1223	0.04613	1223	0.06752	1223	0.03376	657	0.3882	657	0.52207	657	0.323	657	0.43407	657	0.4269
	1224	0.04398	1224	0.07916	1224	0.04564	1224	0.0664	1224	0.0333	656	0.38626	656	0.52191	656	0.3209	656	0.43177	656	0.42508
	1225	0.04395	1225	0.07923	1225	0.0454	1225	0.0656	1225	0.03292	655	0.38473	655	0.51986	655	0.31933	655	0.42952	655	0.42272
	1226	0.04357	1226	0.07843	1226	0.04523	1226	0.0649	1226	0.03242	654	0.38307	654	0.51892	654	0.3172	654	0.42741	654	0.42036
	1227	0.0438	1227	0.07786	1227	0.04544	1227	0.06417	1227	0.03201	653	0.38043	653	0.51699	653	0.31518	653	0.42506	653	0.4182
	1228	0.04389	1228	0.07708	1228	0.04474	1228	0.06345	1228	0.03112	652	0.37821	652	0.51437	652	0.31354	652	0.42205	652	0.41561
	1229	0.04381	1229	0.07605	1229	0.04461	1229	0.06341	1229	0.03028	651	0.3774	651	0.51345	651	0.31198	651	0.41952	651	0.41342
	1230	0.04363	1230	0.07616	1230	0.04382	1230	0.06266	1230	0.02967	650	0.37431	650	0.51098	650	0.30993	650	0.41728	650	0.41102
	1231	0.04342	1231	0.07512	1231	0.04391	1231	0.06224	1231	0.02926	649	0.37209	649	0.50764	649	0.3081	649	0.41464	649	0.40856
	1232	0.04324	1232	0.07348	1232	0.04282	1232	0.06184	1232	0.02868	648	0.37031	648	0.50557	648	0.30667	648	0.41149	648	0.40565
	1233	0.04296	1233	0.07282	1233	0.04157	1233	0.06122	1233	0.0283	647	0.36755	647	0.50291	647	0.30457	647	0.40862	647	0.4032
	1234	0.04263	1234	0.07415	1234	0.04043	1234	0.06051	1234	0.02777	646	0.36553	646	0.49966	646	0.30362	646	0.40562	646	0.40038
	1235	0.04208	1235	0.07426	1235	0.03963	1235	0.05976	1235	0.02718	645	0.3637	645	0.49729	645	0.30226	645	0.40247	645	0.39736
	1236	0.04155	1236	0.07424	1236	0.03863	1236	0.05901	1236	0.02717	644	0.36167	644	0.49572	644	0.30152	644	0.39894	644	0.39416
	1237	0.04142	1237	0.0738	1237	0.03802	1237	0.05819	1237	0.02679	643	0.35925	643	0.49121	643	0.29888	643	0.39536	643	0.39099
	1238	0.04153	1238	0.07372	1238	0.03773	1238	0.05818	1238	0.02681	642	0.35581	642	0.48816	642	0.29721	642	0.39181	642	0.38758
	1239	0.04077	1239	0.07319	1239	0.03733	1239	0.05811	1239	0.02648	641	0.35359	641	0.48469	641	0.29601	641	0.38811	641	0.3841
	1240	0.04002	1240	0.07283	1240	0.03731	1240	0.05821	1240	0.02625	640	0.35108	640	0.47986	640	0.29492	640	0.38442	640	0.38057
	1241	0.03905	1241	0.07231	1241	0.03652	1241	0.05743	1241	0.02571	639	0.34982	639	0.47675	639	0.29401	639	0.38052	639	0.37693
	1242	0.03881	1242	0.07052	1242	0.03577	1242	0.05709	1242	0.0251	638	0.34559	638	0.4728	638	0.29197	638	0.37645	638	0.37324
	1243	0.03778	1243	0.06976	1243	0.03482	1243	0.05624	1243	0.02461	637	0.34379	637	0.46819	637	0.29051	637	0.37239	637	0.3694
	1244	0.03704	1244	0.06773	1244	0.03397	1244	0.05591	1244	0.02399	636	0.33893	636	0.46332	636	0.28808	636	0.36828	636	0.36576
	1245	0.03624	1245	0.06678	1245	0.03342	1245	0.05514	1245	0.02372	635	0.33773	635	0.45845	635	0.28784	635	0.36415	635	0.36189
	1246	0.03546	1246	0.06545	1246	0.03294	1246	0.05446	1246	0.02338	634	0.3339	634	0.45358	634	0.28567	634	0.35973	634	0.35769
	1247	0.0342	1247	0.06463	1247	0.03242	1247	0.05351	1247	0.02291	633	0.33023	633	0.44839	633	0.28359	633	0.3553	633	0.35389
	1248	0.03348	1248	0.064	1248	0.03169	1248	0.05275	1248	0.02257	632	0.32653	632	0.44208	632	0.2804	632	0.35079	632	0.34977
	1249	0.03293	1249	0.06316	1249	0.03093	1249	0.05254	1249	0.02227	631	0.32417	631	0.43739	631	0.27936	631	0.34611	631	0.34536
	1250	0.03278	1250	0.06218	1250	0.02991	1250	0.05139	1250	0.02152	630	0.32073	630	0.43177	630	0.2768	630	0.34142	630	0.34091
	1251	0.03257	1251	0.06139	1251	0.02905	1251	0.05051	1251	0.02087	629	0.3166	629	0.42579	629	0.27455	629	0.33698	629	0.33643
	1252	0.03222	1252	0.06033	1252	0.0279	1252	0.04985	1252	0.02012	628	0.31225	628	0.42016	628	0.27255	628	0.3323	628	0.33211
	1253	0.03174	1253	0.05871	1253	0.02732	1253	0.04921	1253	0.01986	627	0.30977	627	0.41471	627	0.27134	627	0.32766	627	0.32802
	1254	0.03127	1254	0.05791	1254	0.0264	1254	0.04822	1254	0.01979	626	0.30541	626	0.40785	626	0.2681	626	0.32299	626	0.32353
	1255	0.03101	1255	0.05696	1255	0.02577	1255	0.04743	1255	0.01951	625	0.30108	625	0.40184	625	0.26507	625	0.31803	625	0.31914
	1256	0.03114	1256	0.05669	1256	0.025	1256	0.04653	1256	0.01915	624	0.29787	624	0.39579	624	0.2632	624	0.31323	624	0.31457
	1257	0.03094	1257	0.05726	1257	0.0243	1257	0.0459	1257	0.01917	623	0.2933	623	0.38968	623	0.26026	623	0.30855	623	0.30996
	1258	0.03104	1258	0.05802	1258	0.02391	1258	0.04542	1258	0.01921	622	0.29063	622	0.38437	622	0.25769	622	0.30388	622	0.30537
	1259	0.03069	1259	0.05709	1259	0.02373	1259	0.04468	1259	0.01939	621	0.28591	621	0.37796	621	0.25419	621	0.29895	621	0.3006
	1260	0.03058	1260	0.05753	1260	0.02324	1260	0.04403	1260	0.01958	620	0.28276	620	0.37221	620	0.25157	620	0.29422	620	0.29612
	1261	0.03076	1261	0.05752	1261	0.02347	1261	0.04391	1261	0.01926	619	0.27825	619	0.36549	619	0.24799	619	0.28949	619	0.29164
	1262	0.03053	1262	0.05728	1262	0.02356	1262	0.04393	1262	0.01905	618	0.27382	618	0.35933	618	0.24466	618	0.28458	618	0.28708
	1263	0.03005	1263	0.05669	1263	0.02357	1263	0.04338	1263	0.01875	617	0.27014	617	0.35336	617	0.24135	617	0.2799	617	0.28265
	1264	0.02951	1264	0.05708	1264	0.0234	1264	0.04319	1264	0.01863	616	0.26619	616	0.34724	616	0.23834	616	0.27518	616	0.27802
	1265	0.02917	1265	0.05696	1265	0.02305	1265	0.04248	1265	0.01838	615	0.26135	615	0.34043	615	0.23455	615	0.27072	615	0.27363
	1266	0.02875	1266	0.05643	1266	0.02265	1266	0.04239	1266	0.01822	614	0.25812	614	0.33545	614	0.23118	614	0.2664	614	0.26949
	1267	0.02816	1267	0.0568	1267	0.02242	1267	0.0424	1267	0.01795	613	0.25347	613	0.32834	613	0.22789	613	0.26191	613	0.26516
	1268	0.02759	1268	0.05673	1268	0.02252	1268	0.0427	1268	0.01801	612	0.24941	612	0.32339	612	0.22446	612	0.25742	612	0.26086
	1269	0.02712	1269	0.05738	1269	0.02213	1269	0.0424	1269	0.018	611	0.24413	611	0.3169	611	0.22025	611	0.25302	611	0.25645
	1270	0.02656	1270	0.0565	1270	0.022	1270	0.0418	1270	0.01757	610	0.24131	610	0.31299	610	0.21729	610	0.24853	610	0.25201
	1271	0.02601	1271	0.05661	1271	0.02162	1271	0.04146	1271	0.01709	609	0.23733	609	0.30706	609	0.21426	609	0.2443	609	0.2478
	1272	0.02606	1272	0.05715	1272	0.02059	1272	0.04089	1272	0.01667	608	0.23325	608	0.30144	608	0.21087	608	0.24023	608	0.24372
	1273	0.02592	1273	0.05682	1273	0.02013	1273	0.04053	1273	0.01624	607	0.22998	607	0.29661	607	0.20701	607	0.23597	607	0.23952
	1274	0.02596	1274	0.05629	1274	0.01939	1274	0.03989	1274	0.01561	606	0.2254	606	0.29043	606	0.20349	606	0.23188	606	0.23532
	1275	0.02574	1275	0.05559	1275	0.01883	1275	0.03966	1275	0.01537	605	0.22297	605	0.28679	605	0.20058	605	0.22802	605	0.23123
	1276	0.02566	1276	0.05466	1276	0.01868	1276	0.03948	1276	0.01496	604	0.21867	604	0.28173	604	0.19641	604	0.22425	604	0.2273
	1277	0.025	1277	0.05335	1277	0.01874	1277	0.03859	1277	0.01466	603	0.21431	603	0.27612	603	0.19211	603	0.22061	603	0.22354
	1278	0.02477	1278	0.05271	1278	0.01814	1278	0.03838	1278	0.01457	602	0.21188	602	0.2727	602	0.18985	602	0.21708	602	0.2199
	1279	0.02477	1279	0.05123	1279	0.0179	1279	0.03813	1279	0.01418	601	0.20702	601	0.26776	601	0.18579	601	0.21342	601	0.21616
	1280	0.02485	1280	0.05069	1280	0.01742	1280	0.0378	1280	0.01403	600	0.20365	600	0.26215	600	0.18014	600	0.20992	600	0.21239
	1281	0.02479	1281	0.04938	1281	0.017	1281	0.03709	1281	0.01389	599	0.2004	599	0.26004	599	0.178	599	0.20657	599	0.20886
	1282	0.02456	1282	0.04786	1282	0.0169	1282	0.03691	1282	0.01359	598	0.19736	598	0.25654	598	0.17506	598	0.20369	598	0.20575
	1283	0.02441	1283	0.04658	1283	0.01664	1283	0.03622	1283	0.01332	597	0.19317	597	0.25056	597	0.17067	597	0.20087	597	0.20248
	1284	0.02411	1284	0.04552	1284	0.01657	1284	0.03613	1284	0.01278	596	0.18873	596	0.24694	596	0.16762	596	0.19797	596	0.19926
	1285	0.0241	1285	0.04482	1285	0.01669	1285	0.03587	1285	0.01226	595	0.18693	595	0.24422	595	0.16453	595	0.1951	595	0.19616
	1286	0.02364	1286	0.04435	1286	0.01656	1286	0.03548	1286	0.012	594	0.18402	594	0.24059	594	0.16208	594	0.19234	594	0.19312
	1287	0.02338	1287	0.04397	1287	0.01623	1287	0.03525	1287	0.01198	593	0.18047	593	0.23849	593	0.15891	593	0.18988	593	0.19031
	1288	0.02301	1288	0.04373	1288	0.01595	1288	0.03442	1288	0.01159	592	0.17794	592	0.23512	592	0.15549	592	0.18724	592	0.18734
	1289	0.02282	1289	0.04344	1289	0.01607	1289	0.03376	1289	0.01137	591	0.17499	591	0.23237	591	0.15283	591	0.18456	591	0.18441
	1290	0.02251	1290	0.04287	1290	0.016	1290	0.03319	1290	0.01111	590	0.17185	590	0.23036	590	0.15115	590	0.18255	590	0.182
	1291	0.02227	1291	0.04258	1291	0.01585	1291	0.03339	1291	0.01075	589	0.16893	589	0.22724	589	0.14774	589	0.18063	589	0.17957
	1292	0.0223	1292	0.0428	1292	0.01515	1292	0.03324	1292	0.01065	588	0.16731	588	0.22633	588	0.14549	588	0.17855	588	0.17718
	1293	0.02193	1293	0.04251	1293	0.01478	1293	0.03272	1293	0.01038	587	0.16384	587	0.2243	587	0.14219	587	0.17662	587	0.17488
	1294	0.02196	1294	0.04272	1294	0.01462	1294	0.03242	1294	0.01016	586	0.16089	586	0.22101	586	0.13957	586	0.175	586	0.17279
	1295	0.02177	1295	0.04396	1295	0.01393	1295	0.03212	1295	0.00989	585	0.15863	585	0.22016	585	0.13728	585	0.17354	585	0.1709
	1296	0.02175	1296	0.04485	1296	0.01339	1296	0.03206	1296	0.00996	584	0.15742	584	0.21968	584	0.13533	584	0.17222	584	0.16914
	1297	0.02166	1297	0.04483	1297	0.01347	1297	0.03221	1297	0.00976	583	0.15352	583	0.21741	583	0.13188	583	0.17113	583	0.16746
	1298	0.02126	1298	0.04494	1298	0.01278	1298	0.03178	1298	0.00956	582	0.15227	582	0.21642	582	0.12995	582	0.16984	582	0.16589
	1299	0.02065	1299	0.04439	1299	0.01184	1299	0.03134	1299	0.00959	581	0.14921	581	0.21541	581	0.127	581	0.16857	581	0.16439
	1300	0.02013	1300	0.04414	1300	0.01138	1300	0.03086	1300	0.00937	580	0.14767	580	0.2139	580	0.12506	580	0.16758	580	0.16306
	1301	0.01965	1301	0.04396	1301	0.01106	1301	0.03004	1301	0.00936	579	0.14503	579	0.21321	579	0.12266	579	0.16676	579	0.1619
	1302	0.01946	1302	0.04408	1302	0.01037	1302	0.02977	1302	0.00921	578	0.14354	578	0.21349	578	0.12049	578	0.16615	578	0.161
	1303	0.01898	1303	0.04398	1303	0.01017	1303	0.02934	1303	0.00906	577	0.14201	577	0.21304	577	0.11811	577	0.16552	577	0.16012
	1304	0.01862	1304	0.04364	1304	0.00971	1304	0.02844	1304	0.00904	576	0.1396	576	0.21296	576	0.11589	576	0.16499	576	0.1594
	1305	0.01827	1305	0.04299	1305	0.00962	1305	0.0283	1305	0.00919	575	0.13813	575	0.21245	575	0.11395	575	0.16432	575	0.1586
	1306	0.01797	1306	0.04268	1306	0.00926	1306	0.0284	1306	0.00911	574	0.13714	574	0.21248	574	0.11266	574	0.16393	574	0.15785
	1307	0.01761	1307	0.04186	1307	0.00905	1307	0.02811	1307	0.00896	573	0.13578	573	0.21247	573	0.11042	573	0.16372	573	0.15737
	1308	0.01714	1308	0.04179	1308	0.00919	1308	0.02796	1308	0.00869	572	0.13375	572	0.21218	572	0.10813	572	0.16352	572	0.15707
	1309	0.01672	1309	0.04225	1309	0.00892	1309	0.02754	1309	0.00847	571	0.1332	571	0.21305	571	0.10683	571	0.16344	571	0.15689
	1310	0.01615	1310	0.04223	1310	0.0093	1310	0.02716	1310	0.00834	570	0.13212	570	0.21308	570	0.10423	570	0.16329	570	0.15661
	1311	0.01626	1311	0.04162	1311	0.00925	1311	0.02698	1311	0.00826	569	0.13053	569	0.21282	569	0.10276	569	0.16316	569	0.15645
	1312	0.01602	1312	0.04151	1312	0.00966	1312	0.02652	1312	0.00791	568	0.1292	568	0.21326	568	0.10112	568	0.16335	568	0.15662
	1313	0.01606	1313	0.04088	1313	0.01041	1313	0.02643	1313	0.0079	567	0.12912	567	0.21385	567	0.09914	567	0.16339	567	0.1568
	1314	0.01613	1314	0.03956	1314	0.01015	1314	0.0259	1314	0.00781	566	0.12813	566	0.21413	566	0.09762	566	0.16333	566	0.15684
	1315	0.01597	1315	0.03908	1315	0.00976	1315	0.02606	1315	0.00758	565	0.12699	565	0.21426	565	0.09699	565	0.16347	565	0.15691
	1316	0.01615	1316	0.03949	1316	0.00975	1316	0.02579	1316	0.00755	564	0.12661	564	0.21495	564	0.09456	564	0.16367	564	0.15719
	1317	0.01599	1317	0.03909	1317	0.00987	1317	0.02615	1317	0.00747	563	0.12603	563	0.21497	563	0.09418	563	0.1639	563	0.15757
	1318	0.01615	1318	0.03896	1318	0.01004	1318	0.02607	1318	0.00738	562	0.12595	562	0.21474	562	0.0928	562	0.16414	562	0.15801
	1319	0.01581	1319	0.03878	1319	0.00987	1319	0.02631	1319	0.00716	561	0.12577	561	0.21471	561	0.09108	561	0.16433	561	0.15847
	1320	0.01593	1320	0.03833	1320	0.00971	1320	0.02709	1320	0.00698	560	0.12584	560	0.21488	560	0.09075	560	0.16438	560	0.1588
	1321	0.01557	1321	0.03762	1321	0.00932	1321	0.02734	1321	0.00675	559	0.12564	559	0.21576	559	0.09026	559	0.16445	559	0.15914
	1322	0.01527	1322	0.03684	1322	0.00888	1322	0.02688	1322	0.00657	558	0.12504	558	0.21421	558	0.08868	558	0.16453	558	0.15948
	1323	0.01517	1323	0.03691	1323	0.00809	1323	0.02642	1323	0.00651	557	0.12535	557	0.21527	557	0.08887	557	0.16458	557	0.15986
	1324	0.01547	1324	0.0364	1324	0.0079	1324	0.02634	1324	0.00635	556	0.12586	556	0.21491	556	0.08788	556	0.16464	556	0.16026
	1325	0.01558	1325	0.03599	1325	0.00771	1325	0.02576	1325	0.00618	555	0.12581	555	0.21463	555	0.08747	555	0.1646	555	0.16067
	1326	0.01514	1326	0.0359	1326	0.00723	1326	0.02587	1326	0.00594	554	0.12572	554	0.21446	554	0.08715	554	0.16458	554	0.16114
	1327	0.015	1327	0.03567	1327	0.00682	1327	0.02551	1327	0.00592	553	0.12603	553	0.21387	553	0.08655	553	0.16447	553	0.16156
	1328	0.01515	1328	0.03499	1328	0.00673	1328	0.02493	1328	0.00592	552	0.12633	552	0.21263	552	0.08632	552	0.16431	552	0.16182
	1329	0.0155	1329	0.03505	1329	0.00642	1329	0.02524	1329	0.00569	551	0.12777	551	0.21305	551	0.08765	551	0.1642	551	0.16211
	1330	0.01516	1330	0.03478	1330	0.00606	1330	0.02485	1330	0.00563	550	0.12784	550	0.21219	550	0.0875	550	0.16412	550	0.16242
	1331	0.0148	1331	0.03449	1331	0.0055	1331	0.02464	1331	0.00544	549	0.12762	549	0.21009	549	0.08706	549	0.16402	549	0.16266
	1332	0.01472	1332	0.03572	1332	0.005	1332	0.02422	1332	0.00532	548	0.12895	548	0.21067	548	0.08834	548	0.16365	548	0.16273
	1333	0.01435	1333	0.03601	1333	0.00499	1333	0.0243	1333	0.00525	547	0.12955	547	0.20914	547	0.08849	547	0.16318	547	0.16276
	1334	0.01462	1334	0.03615	1334	0.00537	1334	0.02433	1334	0.00518	546	0.13036	546	0.20854	546	0.08973	546	0.16276	546	0.16286
	1335	0.01472	1335	0.03525	1335	0.00493	1335	0.02428	1335	0.00497	545	0.13139	545	0.20797	545	0.09053	545	0.16223	545	0.16276
	1336	0.01461	1336	0.03546	1336	0.00501	1336	0.02362	1336	0.0045	544	0.1311	544	0.20652	544	0.09117	544	0.16168	544	0.16264
	1337	0.01472	1337	0.0347	1337	0.00532	1337	0.02306	1337	0.00449	543	0.13205	543	0.20524	543	0.09239	543	0.16125	543	0.16255
	1338	0.01433	1338	0.03414	1338	0.00485	1338	0.0223	1338	0.00448	542	0.13347	542	0.20509	542	0.09442	542	0.16066	542	0.16233
	1339	0.01394	1339	0.03471	1339	0.00506	1339	0.02228	1339	0.0039	541	0.13351	541	0.20408	541	0.09475	541	0.15997	541	0.16202
	1340	0.01353	1340	0.03501	1340	0.00506	1340	0.02173	1340	0.00357	540	0.13445	540	0.20194	540	0.09645	540	0.15946	540	0.16179
	1341	0.01324	1341	0.03385	1341	0.00483	1341	0.02156	1341	0.00326	539	0.13536	539	0.20205	539	0.09785	539	0.15901	539	0.16155
	1342	0.01281	1342	0.03377	1342	0.00494	1342	0.0209	1342	0.00324	538	0.13726	538	0.20124	538	0.09944	538	0.15829	538	0.16105
	1343	0.01234	1343	0.03401	1343	0.00498	1343	0.02104	1343	0.00304	537	0.13769	537	0.19996	537	0.10158	537	0.15745	537	0.16046
	1344	0.01213	1344	0.03365	1344	0.00442	1344	0.02101	1344	0.00269	536	0.13778	536	0.19877	536	0.10213	536	0.15683	536	0.15988
	1345	0.01135	1345	0.03418	1345	0.00423	1345	0.02086	1345	0.00252	535	0.13862	535	0.19821	535	0.10448	535	0.15628	535	0.15955
	1346	0.01131	1346	0.03365	1346	0.00387	1346	0.02088	1346	0.0025	534	0.13897	534	0.19678	534	0.10561	534	0.15563	534	0.15921
	1347	0.01119	1347	0.03368	1347	0.0031	1347	0.02087	1347	0.00262	533	0.14009	533	0.19746	533	0.10731	533	0.15496	533	0.15868
	1348	0.01103	1348	0.03226	1348	0.0031	1348	0.02101	1348	0.00262	532	0.14017	532	0.19535	532	0.1089	532	0.15427	532	0.15807
	1349	0.01098	1349	0.03219	1349	0.00303	1349	0.02062	1349	0.0026	531	0.14118	531	0.19604	531	0.11137	531	0.15359	531	0.15754
	1350	0.01038	1350	0.03289	1350	0.00319	1350	0.02077	1350	0.00242	530	0.14127	530	0.1944	530	0.1123	530	0.15288	530	0.15699
	1351	0.0107	1351	0.03081	1351	0.00227	1351	0.02016	1351	0.00223	529	0.14129	529	0.19354	529	0.11392	529	0.1522	529	0.15634
	1352	0.01062	1352	0.03043	1352	0.00248	1352	0.01981	1352	0.00221	528	0.14261	528	0.1944	528	0.11579	528	0.15173	528	0.15594
	1353	0.01074	1353	0.03087	1353	0.00196	1353	0.02019	1353	0.00195	527	0.14261	527	0.1929	527	0.11767	527	0.15113	527	0.15554
	1354	0.01017	1354	0.03113	1354	0.00161	1354	0.01971	1354	0.00199	526	0.14297	526	0.19142	526	0.11832	526	0.15044	526	0.15487
	1355	0.0106	1355	0.03212	1355	0.00124	1355	0.01975	1355	0.00194	525	0.14366	525	0.19202	525	0.12031	525	0.14993	525	0.15434
	1356	0.01074	1356	0.03257	1356	0.00176	1356	0.01978	1356	0.00178	524	0.14342	524	0.19076	524	0.12145	524	0.14944	524	0.15389
	1357	0.01103	1357	0.03249	1357	0.00187	1357	0.02016	1357	0.00181	523	0.14323	523	0.18995	523	0.12195	523	0.14895	523	0.15358
	1358	0.01137	1358	0.03299	1358	0.0019	1358	0.02002	1358	0.00174	522	0.14352	522	0.18989	522	0.12332	522	0.14846	522	0.15325
	1359	0.01173	1359	0.03262	1359	0.00205	1359	0.01972	1359	0.00182	521	0.14352	521	0.1891	521	0.12466	521	0.14773	521	0.15278
	1360	0.01192	1360	0.03337	1360	0.0026	1360	0.01937	1360	0.00195	520	0.14414	520	0.1883	520	0.12587	520	0.14696	520	0.15233
	1361	0.01223	1361	0.03356	1361	0.00319	1361	0.01949	1361	0.00246	519	0.14401	519	0.1889	519	0.12707	519	0.14633	519	0.15191
	1362	0.01186	1362	0.03372	1362	0.00311	1362	0.01908	1362	0.00238	518	0.14342	518	0.18678	518	0.12761	518	0.14577	518	0.15151
	1363	0.01171	1363	0.03403	1363	0.00378	1363	0.01906	1363	0.00218	517	0.14314	517	0.18592	517	0.12744	517	0.14529	517	0.15112
	1364	0.01182	1364	0.03384	1364	0.00393	1364	0.01939	1364	0.00209	516	0.14277	516	0.18479	516	0.12803	516	0.14463	516	0.1507
	1365	0.01216	1365	0.03286	1365	0.0042	1365	0.01949	1365	0.0022	515	0.14281	515	0.18342	515	0.12888	515	0.14373	515	0.15023
	1366	0.01195	1366	0.03377	1366	0.00412	1366	0.01922	1366	0.00227	514	0.14299	514	0.18236	514	0.1297	514	0.14277	514	0.14973
	1367	0.01212	1367	0.0344	1367	0.00378	1367	0.01909	1367	0.00229	513	0.14278	513	0.18188	513	0.13012	513	0.14196	513	0.14917
	1368	0.01222	1368	0.03352	1368	0.00321	1368	0.01926	1368	0.00238	512	0.14264	512	0.17956	512	0.12962	512	0.14109	512	0.14855
	1369	0.01184	1369	0.03269	1369	0.00295	1369	0.01919	1369	0.00274	511	0.14193	511	0.17863	511	0.12987	511	0.14011	511	0.14791
	1370	0.01162	1370	0.03166	1370	0.00268	1370	0.01929	1370	0.00301	510	0.14088	510	0.17639	510	0.12901	510	0.13913	510	0.14725
	1371	0.01136	1371	0.03216	1371	0.00262	1371	0.01915	1371	0.00331	509	0.14111	509	0.17526	509	0.12952	509	0.13805	509	0.14662
	1372	0.01066	1372	0.03092	1372	0.0035	1372	0.01891	1372	0.00282	508	0.14022	508	0.17337	508	0.12904	508	0.13704	508	0.14592
	1373	0.01056	1373	0.03108	1373	0.00324	1373	0.01851	1373	0.00301	507	0.14015	507	0.17164	507	0.12985	507	0.13599	507	0.1452
	1374	0.01021	1374	0.03142	1374	0.00268	1374	0.01798	1374	0.00271	506	0.13912	506	0.16931	506	0.12887	506	0.13481	506	0.14432
	1375	0.01009	1375	0.02999	1375	0.00223	1375	0.01754	1375	0.00255	505	0.13903	505	0.16879	505	0.13002	505	0.13342	505	0.14324
	1376	0.00982	1376	0.03112	1376	0.0024	1376	0.01713	1376	0.00244	504	0.13882	504	0.16585	504	0.12945	504	0.1321	504	0.14227
	1377	0.00959	1377	0.03135	1377	0.00214	1377	0.01651	1377	0.00219	503	0.13785	503	0.16412	503	0.1295	503	0.13069	503	0.14126
	1378	0.00958	1378	0.03064	1378	0.00195	1378	0.01604	1378	0.00185	502	0.13683	502	0.16239	502	0.12955	502	0.12922	502	0.14008
	1379	0.00981	1379	0.02997	1379	0.00189	1379	0.0156	1379	0.0019	501	0.13578	501	0.15979	501	0.12915	501	0.12779	501	0.13882
	1380	0.00997	1380	0.02909	1380	0.00177	1380	0.0152	1380	0.00182	500	0.13565	500	0.15711	500	0.12821	500	0.12625	500	0.1377
	1381	0.01009	1381	0.0285	1381	0.00108	1381	0.01505	1381	0.00173	499	0.1345	499	0.15597	499	0.12861	499	0.12456	499	0.13637
	1382	0.01037	1382	0.02828	1382	0.00116	1382	0.01432	1382	0.00186	498	0.13364	498	0.15298	498	0.1279	498	0.12287	498	0.13473
	1383	0.01057	1383	0.02708	1383	0.000979368	1383	0.01408	1383	0.00175	497	0.13282	497	0.15115	497	0.12728	497	0.12114	497	0.13327
	1384	0.01047	1384	0.02667	1384	0.000917147	1384	0.01362	1384	0.00177	496	0.1319	496	0.14926	496	0.12734	496	0.11958	496	0.13188
	1385	0.01033	1385	0.02627	1385	0.000805055	1385	0.01351	1385	0.00166	495	0.13088	495	0.1461	495	0.1262	495	0.11803	495	0.13034
	1386	0.01012	1386	0.02611	1386	0.000680061	1386	0.01309	1386	0.00152	494	0.12951	494	0.144	494	0.12598	494	0.11628	494	0.12854
	1387	0.0099	1387	0.02542	1387	0.000937563	1387	0.0134	1387	0.001	493	0.12778	493	0.14123	493	0.12503	493	0.11455	493	0.12682
	1388	0.01	1388	0.02593	1388	0.000712872	1388	0.01334	1388	0.000527225	492	0.12697	492	0.13932	492	0.12394	492	0.11266	492	0.12494
	1389	0.0099	1389	0.02574	1389	0.000632435	1389	0.01334	1389	0.000376264	491	0.12565	491	0.13795	491	0.1233	491	0.11075	491	0.12302
	1390	0.00977	1390	0.02558	1390	0.000555822	1390	0.01335	1390	0.000250538	490	0.12487	490	0.1353	490	0.12229	490	0.10907	490	0.12123
	1391	0.0096	1391	0.02547	1391	0.000483033	1391	0.01336	1391	0.000150049	489	0.12321	489	0.13349	489	0.12128	489	0.10709	489	0.11948
	1392	0.0094	1392	0.0254	1392	0.000414067	1392	0.01339	1392	7.47966e-05	488	0.12095	488	0.13091	488	0.12039	488	0.10532	488	0.11762
	1393	0.00916	1393	0.02537	1393	0.000348926	1393	0.01342	1393	2.47802e-05	487	0.12005	487	0.12832	487	0.11908	487	0.10348	487	0.11581
	1394	0.00889	1394	0.02538	1394	0.000287608	1394	0.01346	1394	0	486	0.11779	486	0.12538	486	0.1168	486	0.10156	486	0.11386
	1395	0.00859	1395	0.02544	1395	0.000230114	1395	0.01351	1395	4.56129e-07	485	0.11631	485	0.12299	485	0.1161	485	0.09962	485	0.11184
	1396	0.00824	1396	0.02554	1396	0.000176443	1396	0.01357	1396	2.61485e-05	484	0.11571	484	0.12113	484	0.11545	484	0.09754	484	0.10971
	1397	0.00787	1397	0.02568	1397	0.000126597	1397	0.01364	1397	7.70772e-05	483	0.11315	483	0.11885	483	0.11309	483	0.09558	483	0.10752
	1398	0.00746	1398	0.02586	1398	8.05742e-05	1398	0.01371	1398	0.000153242	482	0.11124	482	0.11622	482	0.11192	482	0.09378	482	0.10557
	1399	0.00701	1399	0.02609	1399	3.83752e-05	1399	0.0138	1399	0.000254643	481	0.11048	481	0.11406	481	0.10969	481	0.09192	481	0.10355
	1400	0.00653	1400	0.02636	1400	0	1400	0.01389	1400	0.000381281	480	0.10806	480	0.11199	480	0.10832	480	0.08999	480	0.10149
											479	0.10603	479	0.10944	479	0.10563	479	0.08804	479	0.09946
											478	0.10471	478	0.10818	478	0.10482	478	0.08606	478	0.09729
											477	0.10308	477	0.10525	477	0.10257	477	0.08415	477	0.09501
											476	0.10001	476	0.10194	476	0.09902	476	0.08241	476	0.09294
											475	0.09891	475	0.10066	475	0.09814	475	0.08061	475	0.09077
											474	0.09734	474	0.09761	474	0.09646	474	0.07882	474	0.08875
											473	0.09529	473	0.09625	473	0.09459	473	0.07699	473	0.08662
											472	0.09372	472	0.09378	472	0.0918	472	0.07502	472	0.08441
											471	0.0915	471	0.091	471	0.08944	471	0.0733	471	0.0824
											470	0.08977	470	0.08958	470	0.08732	470	0.07162	470	0.08033
											469	0.08877	469	0.08784	469	0.08737	469	0.06997	469	0.0783
											468	0.08709	468	0.08588	468	0.08369	468	0.06828	468	0.07625
											467	0.08518	467	0.0834	467	0.08184	467	0.06666	467	0.07438
											466	0.08361	466	0.08196	466	0.08036	466	0.06503	466	0.07264
											465	0.08252	465	0.08029	465	0.07857	465	0.0637	465	0.07101
											464	0.08117	464	0.07971	464	0.07681	464	0.06229	464	0.06919
											463	0.08089	463	0.07765	463	0.07539	463	0.06082	463	0.06731
											462	0.07812	462	0.07503	462	0.07324	462	0.0593	462	0.06554
											461	0.07732	461	0.07415	461	0.07208	461	0.0581	461	0.06399
											460	0.07622	460	0.0727	460	0.07037	460	0.05704	460	0.06231
											459	0.07547	459	0.07089	459	0.06885	459	0.05579	459	0.06083
											458	0.07378	458	0.06994	458	0.06687	458	0.05475	458	0.05959
											457	0.07251	457	0.06843	457	0.06558	457	0.05379	457	0.05837
											456	0.07148	456	0.06721	456	0.06497	456	0.05278	456	0.05717
											455	0.07199	455	0.06677	455	0.06373	455	0.05177	455	0.05588
											454	0.07025	454	0.06459	454	0.0615	454	0.05066	454	0.05462
											453	0.07009	453	0.06458	453	0.06095	453	0.0501	453	0.05366
											452	0.06929	452	0.06387	452	0.05989	452	0.04922	452	0.05254
											451	0.06805	451	0.06302	451	0.05855	451	0.04843	451	0.05173
											450	0.06754	450	0.0617	450	0.05725	450	0.04795	450	0.05079
											449	0.0666	449	0.0617	449	0.0571	449	0.04723	449	0.0499
											448	0.06639	448	0.06184	448	0.05702	448	0.04674	448	0.04917
											447	0.06614	447	0.06143	447	0.05468	447	0.04644	447	0.04859
											446	0.06405	446	0.06052	446	0.05416	446	0.04601	446	0.04809
											445	0.06329	445	0.06075	445	0.05273	445	0.04554	445	0.0476
											444	0.06274	444	0.05994	444	0.05102	444	0.04515	444	0.04705
											443	0.06176	443	0.06032	443	0.05023	443	0.04484	443	0.04671
											442	0.06135	442	0.06055	442	0.04981	442	0.04434	442	0.04629
											441	0.05927	441	0.05986	441	0.04808	441	0.04426	441	0.04623
											440	0.05941	440	0.05975	440	0.04684	440	0.04406	440	0.04615
											439	0.05771	439	0.06001	439	0.04545	439	0.04378	439	0.04583
											438	0.05759	438	0.05933	438	0.04411	438	0.04359	438	0.04559
											437	0.05706	437	0.05989	437	0.04265	437	0.04324	437	0.04554
											436	0.05514	436	0.05992	436	0.04119	436	0.04312	436	0.04524
											435	0.05454	435	0.0594	435	0.04121	435	0.04295	435	0.04529
											434	0.054	434	0.06098	434	0.04084	434	0.04265	434	0.045
											433	0.0527	433	0.06038	433	0.03853	433	0.04257	433	0.04502
											432	0.05225	432	0.06074	432	0.03773	432	0.04226	432	0.04499
											431	0.05142	431	0.06134	431	0.03669	431	0.04203	431	0.04483
											430	0.05117	430	0.06235	430	0.03679	430	0.04185	430	0.04482
											429	0.05052	429	0.06184	429	0.03595	429	0.04178	429	0.04462
											428	0.04977	428	0.0625	428	0.03528	428	0.042	428	0.04486
											427	0.049	427	0.06232	427	0.03392	427	0.04222	427	0.045
											426	0.04847	426	0.06357	426	0.03398	426	0.04218	426	0.0449
											425	0.04768	425	0.06305	425	0.03285	425	0.04208	425	0.04493
											424	0.04713	424	0.06355	424	0.03188	424	0.04241	424	0.04517
											423	0.04926	423	0.06543	423	0.0338	423	0.04287	423	0.04531
											422	0.04931	422	0.06685	422	0.03341	422	0.04328	422	0.04586
											421	0.0489	421	0.06777	421	0.03337	421	0.04365	421	0.046
											420	0.04931	420	0.06848	420	0.03332	420	0.04406	420	0.04636
											419	0.04932	419	0.06941	419	0.03415	419	0.0448	419	0.04714
											418	0.04984	418	0.07054	418	0.03409	418	0.04574	418	0.04779
											417	0.05091	417	0.07142	417	0.03457	417	0.04661	417	0.04835
											416	0.05165	416	0.07343	416	0.03501	416	0.04778	416	0.0494
											415	0.05261	415	0.07532	415	0.03647	415	0.04879	415	0.05012
											414	0.05397	414	0.07736	414	0.03761	414	0.05014	414	0.05102
											413	0.05386	413	0.07811	413	0.03732	413	0.0516	413	0.05237
											412	0.05559	412	0.08088	412	0.03956	412	0.05291	412	0.05387
											411	0.05801	411	0.08429	411	0.04052	411	0.05433	411	0.05522
											410	0.05986	410	0.08687	410	0.04183	410	0.05632	410	0.05694
											409	0.06101	409	0.08795	409	0.04294	409	0.05841	409	0.05849
											408	0.06341	408	0.09179	408	0.04426	408	0.06041	408	0.06044
											407	0.06513	407	0.09389	407	0.0464	407	0.06241	407	0.06266
											406	0.06683	406	0.09711	406	0.04802	406	0.06467	406	0.06456
											405	0.06944	405	0.10001	405	0.04989	405	0.06641	405	0.06671
											404	0.07075	404	0.10257	404	0.05227	404	0.06865	404	0.06873
											403	0.07344	403	0.106	403	0.05464	403	0.07116	403	0.07105
											402	0.07561	402	0.10944	402	0.05703	402	0.07299	402	0.07304
											401	0.07648	401	0.11098	401	0.05785	401	0.07507	401	0.07525
											400	0.0788	400	0.1146	400	0.06104	400	0.07702	400	0.07782
											399	0.08185	399	0.11781	399	0.06346	399	0.07919	399	0.07998
											398	0.08333	398	0.11999	398	0.06541	398	0.08103	398	0.08205
											397	0.08515	397	0.12267	397	0.06802	397	0.08307	397	0.08423
											396	0.08564	396	0.12542	396	0.06916	396	0.08518	396	0.08644
											395	0.08838	395	0.12644	395	0.07151	395	0.08728	395	0.08874
											394	0.09011	394	0.12889	394	0.07259	394	0.08914	394	0.09091
											393	0.09143	393	0.13156	393	0.07466	393	0.0917	393	0.0931
											392	0.09301	392	0.1341	392	0.07659	392	0.09365	392	0.09491
											391	0.09411	391	0.13545	391	0.07782	391	0.09541	391	0.09699
											390	0.09611	390	0.1384	390	0.08016	390	0.09814	390	0.09966
											389	0.09939	389	0.14149	389	0.08228	389	0.10008	389	0.10181
											388	0.10125	388	0.14449	388	0.0849	388	0.10238	388	0.1041
											387	0.10306	387	0.14624	387	0.08552	387	0.10509	387	0.10669
											386	0.10616	386	0.14979	386	0.0877	386	0.10742	386	0.1091
											385	0.10816	385	0.15308	385	0.09016	385	0.11079	385	0.11223
											384	0.11209	384	0.15791	384	0.09283	384	0.11407	384	0.11507
											383	0.11474	383	0.16203	383	0.09579	383	0.11804	383	0.11893
											382	0.11787	382	0.1657	382	0.0993	382	0.12182	382	0.12252
											381	0.12226	381	0.17113	381	0.10178	381	0.12625	381	0.12646
											380	0.12642	380	0.17737	380	0.10626	380	0.13059	380	0.13088
											379	0.13017	379	0.18252	379	0.10855	379	0.13548	379	0.136
											378	0.13489	378	0.18864	378	0.11272	378	0.14082	378	0.14151
											377	0.14023	377	0.19577	377	0.11847	377	0.14621	377	0.14718
											376	0.14444	376	0.20199	376	0.12149	376	0.15218	376	0.15297
											375	0.14979	375	0.20869	375	0.12583	375	0.15815	375	0.15986
											374	0.15504	374	0.21488	374	0.13162	374	0.16465	374	0.16712
											373	0.16007	373	0.22058	373	0.13577	373	0.17114	373	0.17426
											372	0.16728	372	0.22758	372	0.14328	372	0.17758	372	0.18187
											371	0.17272	371	0.23347	371	0.14922	371	0.1842	371	0.18934
											370	0.17783	370	0.23852	370	0.15589	370	0.19015	370	0.19647
											369	0.18269	369	0.24248	369	0.16216	369	0.1959	369	0.20335
											368	0.18773	368	0.24615	368	0.16871	368	0.20059	368	0.2087
											367	0.19344	367	0.24919	367	0.17546	367	0.20458	367	0.21364
											366	0.19588	366	0.24985	366	0.18067	366	0.20788	366	0.21753
											365	0.19936	365	0.25164	365	0.18558	365	0.21039	365	0.22095
											364	0.20216	364	0.25187	364	0.19075	364	0.21214	364	0.22289
											363	0.2039	363	0.25169	363	0.19467	363	0.21315	363	0.22456
											362	0.20608	362	0.25199	362	0.19786	362	0.21465	362	0.22596
											361	0.20875	361	0.25122	361	0.19976	361	0.2153	361	0.22683
											360	0.2088	360	0.25163	360	0.20111	360	0.21662	360	0.22815
											359	0.21113	359	0.25101	359	0.20422	359	0.21769	359	0.2297
											358	0.21214	358	0.25024	358	0.20576	358	0.21834	358	0.23089
											357	0.21351	357	0.25152	357	0.2078	357	0.22005	357	0.23227
											356	0.21573	356	0.25123	356	0.2093	356	0.22105	356	0.23349
											355	0.21839	355	0.25175	355	0.21166	355	0.22287	355	0.23551
											354	0.21918	354	0.25169	354	0.21258	354	0.22577	354	0.238
											353	0.22304	353	0.25558	353	0.21653	353	0.22838	353	0.2408
											352	0.22561	352	0.25716	352	0.21886	352	0.23148	352	0.24339
											351	0.22886	351	0.2586	351	0.22185	351	0.23323	351	0.24566
											350	0.23177	350	0.26025	350	0.22614	350	0.23637	350	0.24928
											349	0.23307	349	0.2613	349	0.22795	349	0.23876	349	0.25195
											348	0.23814	348	0.26473	348	0.23149	348	0.24164	348	0.2549
											347	0.23899	347	0.26561	347	0.23448	347	0.24432	347	0.25788
											346	0.24262	346	0.26812	346	0.2382	346	0.24653	346	0.25958
											345	0.24483	345	0.2689	345	0.24119	345	0.2481	345	0.26156
											344	0.24726	344	0.27049	344	0.2433	344	0.25005	344	0.26337
											343	0.24874	343	0.27285	343	0.24662	343	0.25156	343	0.26454
											342	0.2505	342	0.27448	342	0.24777	342	0.25282	342	0.26583
											341	0.25171	341	0.27609	341	0.25001	341	0.25354	341	0.267
											340	0.25573	340	0.27952	340	0.25213	340	0.255	340	0.26837
											339	0.25463	339	0.28009	339	0.25221	339	0.256	339	0.26905
											338	0.25445	338	0.28151	338	0.25204	338	0.25761	338	0.27001
											337	0.25557	337	0.28283	337	0.25325	337	0.25845	337	0.27116
											336	0.25664	336	0.2866	336	0.25397	336	0.25858	336	0.27144
											335	0.25689	335	0.28924	335	0.2533	335	0.25994	335	0.27181
											334	0.25721	334	0.29208	334	0.25389	334	0.26086	334	0.27199
											333	0.25608	333	0.29427	333	0.25154	333	0.26191	333	0.27317
											332	0.25699	332	0.29784	332	0.25272	332	0.26299	332	0.27378
											331	0.25806	331	0.30138	331	0.25203	331	0.26486	331	0.27496
											330	0.25814	330	0.30445	330	0.2517	330	0.26581	330	0.27601
											329	0.25775	329	0.30693	329	0.2511	329	0.26706	329	0.27725
											328	0.25913	328	0.31174	328	0.25126	328	0.26939	328	0.27865
											327	0.25844	327	0.313	327	0.25052	327	0.27118	327	0.28007
											326	0.25865	326	0.31771	326	0.25096	326	0.27323	326	0.28231
											325	0.25974	325	0.32105	325	0.25267	325	0.27532	325	0.28414
											324	0.26234	324	0.32418	324	0.24845	324	0.27789	324	0.2864
											323	0.26192	323	0.32709	323	0.24916	323	0.2798	323	0.28801
											322	0.26459	322	0.33271	322	0.25054	322	0.28118	322	0.28934
											321	0.26574	321	0.33589	321	0.25111	321	0.28392	321	0.29164
											320	0.26575	320	0.33949	320	0.24998	320	0.28589	320	0.29395
											319	0.26536	319	0.33986	319	0.2501	319	0.28772	319	0.29493
											318	0.2663	318	0.34449	318	0.24988	318	0.2893	318	0.29634
											317	0.26749	317	0.34662	317	0.24937	317	0.29034	317	0.29701
											316	0.26531	316	0.34666	316	0.24793	316	0.29091	316	0.29517
											315	0.26541	315	0.34768	315	0.2466	315	0.29083	315	0.29494
											314	0.26505	314	0.34948	314	0.24376	314	0.29074	314	0.29433
											313	0.26236	313	0.34835	313	0.24243	313	0.28994	313	0.29318
											312	0.2604	312	0.34947	312	0.2391	312	0.28863	312	0.29165
											311	0.25786	311	0.34636	311	0.23501	311	0.28701	311	0.28947
											310	0.25463	310	0.34495	310	0.23161	310	0.2846	310	0.28723
											309	0.25063	309	0.34294	309	0.2262	309	0.28176	309	0.28392
											308	0.24671	308	0.34038	308	0.22152	308	0.27869	308	0.2804
											307	0.24032	307	0.33547	307	0.215	307	0.27575	307	0.2767
											306	0.2394	306	0.3355	306	0.2108	306	0.27288	306	0.27301
											305	0.23336	305	0.33115	305	0.20522	305	0.26961	305	0.26915
											304	0.22785	304	0.32777	304	0.20022	304	0.26664	304	0.26547
											303	0.2246	303	0.32579	303	0.19511	303	0.26272	303	0.26172
											302	0.2218	302	0.32435	302	0.19088	302	0.26097	302	0.25895
											301	0.21836	301	0.32135	301	0.1878	301	0.25856	301	0.25632
											300	0.21635	300	0.32039	300	0.18375	300	0.25655	300	0.25377
																		--		--
