# Supplementary material for: Asymmetric small-molecule acceptor enables suppressed electron-vibration coupling and minimized driving force for organic solar cells
Source: Nat Commun. 2025 Feb 10;16:1503. doi: 10.1038/s41467-025-56799-6 (PMC11811148; doi:10.1038/s41467-025-56799-6)
Supplement: Supplementary file 28 — Source Data 8 [file 41467_2025_56799_MOESM28_ESM.xlsx]

## Sheet: Supplementary Figure 13
Supplementary Figure 13
	Time (s)	BTP-C11-TBO	BTP-BO-TBO
		normalized（arb. units）	normalized（arb. units）
	0	1	1
	5	0.99577	0.99563
	10	0.99695	0.99947
	15	0.99203	0.99628
	20	0.99524	0.99895
	25	0.99519	0.99766
	30	0.99116	0.98905
	35	0.99253	0.99696
	40	0.99216	0.99159
	45	0.98651	0.99046
	50	0.98933	0.99281
	55	0.99083	0.99173
	60	0.99014	0.99173
	65	0.98876	0.9914
	70	0.99022	0.99233
	75	0.98359	0.9907
	80	0.98741	0.98951
	85	0.984	0.98952
	90	0.98226	0.98946
	95	0.98023	0.99321
	100	0.98389	0.99194
	105	0.9817	0.99209
	110	0.98041	0.98955
	115	0.98382	0.98806
	120	0.97768	0.98887
	125	0.97356	0.9889
	130	0.98261	0.98175
	135	0.97449	0.98565
	140	0.97993	0.98371
	145	0.97773	0.99013
	150	0.9773	0.98618
	155	0.97809	0.98774
	160	0.97846	0.98788
	165	0.97932	0.98446
	170	0.98092	0.9824
	175	0.97903	0.98324
	180	0.97478	0.98351
	185	0.97378	0.98588
	190	0.97606	0.98011
	195	0.97781	0.9783
	200	0.97847	0.99018
	205	0.97524	0.98483
	210	0.9752	0.97896
	215	0.97723	0.9856
	220	0.97696	0.98701
	225	0.97434	0.98177
	230	0.97136	0.98672
	235	0.97716	0.98096
	240	0.96696	0.98317
	245	0.97128	0.97717
	250	0.97512	0.98063
	255	0.97457	0.98116
	260	0.97514	0.98275
	265	0.97051	0.98326
	270	0.97059	0.98127
	275	0.97431	0.98011
	280	0.96599	0.98016
	285	0.96877	0.97919
	290	0.97227	0.98004
	295	0.96846	0.9813
	300	0.9701	0.97762
	305	0.97206	0.97733
	310	0.96835	0.97996
	315	0.96525	0.97879
	320	0.97135	0.9787
	325	0.97293	0.97744
	330	0.96437	0.97855
	335	0.96706	0.98198
	340	0.96574	0.98129
	345	0.96903	0.9782
	350	0.96672	0.97606
	355	0.96395	0.97682
	360	0.96269	0.97747
	365	0.96384	0.97476
	370	0.96654	0.97971
	375	0.96524	0.97693
	380	0.96337	0.97569
	385	0.96485	0.97416
	390	0.96255	0.97963
	395	0.96384	0.97497
	400	0.96187	0.97553
	405	0.96651	0.97584
	410	0.95964	0.97403
	415	0.96289	0.97862
	420	0.95691	0.97859
	425	0.95971	0.97161
	430	0.95865	0.97209
	435	0.96211	0.97523
	440	0.96174	0.97839
	445	0.95769	0.97453
	450	0.96165	0.97623
	455	0.96215	0.97463
	460	0.96237	0.97557
	465	0.95722	0.97191
	470	0.96256	0.97567
	475	0.96175	0.97348
	480	0.95857	0.97269
	485	0.96006	0.97139
	490	0.95837	0.97324
	495	0.96103	0.97452
	500	0.96196	0.97491
	505	0.95943	0.97821
	510	0.95609	0.97581
	515	0.95994	0.97262
	520	0.9596	0.97341
	525	0.9587	0.97616
	530	0.95448	0.97582
	535	0.9543	0.97279
	540	0.95967	0.97292
	545	0.95672	0.97354
	550	0.95932	0.97424
	555	0.95482	0.97378
	560	0.9534	0.97021
	565	0.95451	0.97225
	570	0.95741	0.97599
	575	0.95087	0.96942
	580	0.95283	0.97199
	585	0.95401	0.97571
	590	0.95501	0.9736
	595	0.9472	0.97062
	600	0.95408	0.97173
