# Supplementary material for: Asymmetric small-molecule acceptor enables suppressed electron-vibration coupling and minimized driving force for organic solar cells
Source: Nat Commun. 2025 Feb 10;16:1503. doi: 10.1038/s41467-025-56799-6 (PMC11811148; doi:10.1038/s41467-025-56799-6)
Supplement: Supplementary file 29 — Source Data 9 [file 41467_2025_56799_MOESM29_ESM.xlsx]

## Sheet: Supplementary Figure 14a
Supplementary Figure 14a
	Photostability: PM6:BTP-C11-TBO
		VOC	JSC	FF	PCE
	Time (h)	Normalized (arb. units)	Normalized (arb. units)	Normalized (arb. units)	Normalized (arb. units)
	0	1	1	1.00616	1
	24	0.97498	1.00137	0.99303	0.96358
	48	0.96859	1.01202	0.97052	0.94552
	72	0.96952	1.00412	0.97678	0.94509
	96	0.96944	1.01015	0.96934	0.94344
	120	0.97147	0.99302	0.96886	0.92893
	144	0.9705	1.0032	0.95728	0.92632
	168	0.97078	0.99652	0.96154	0.92451
	192	0.96943	0.99831	0.95884	0.92229
	216	0.9639	1.00009	0.96096	0.92068
	240	0.95732	1.01279	0.95091	0.91634

## Sheet: Supplementary Figure 14b
Supplementary Figure 14b
	Photostability:PM6:BTP-BO-TBO
		VOC	JSC	FF	PCE
	Time (h)	Normalized (arb. units)	Normalized (arb. units)	Normalized (arb. units)	Normalized (arb. units)
	0	1	1	1	1
	24	0.99987	0.99536	1.00592	1.00111
	48	0.99452	0.9922	0.99811	0.9849
	72	0.98797	1.01545	0.97818	0.98134
	96	0.98934	1.00652	0.98307	0.97892
	120	0.98962	1.00724	0.97562	0.97248
	144	0.99051	1.00594	0.97642	0.97289
	168	0.99206	1.00779	0.9735	0.97329
	192	0.99283	1.00406	0.97453	0.97146
	216	0.98451	1.01084	0.97359	0.9689
	240	0.98773	1.00402	0.97544	0.96734

## Sheet: Supplementary Figure 14c
Supplementary Figure 14c
	Storage stability: PM6:BTP-C11-TBO
		VOC	JSC	FF	PCE
	Time (h)	Normalized (arb. units)	Normalized (arb. units)	Normalized (arb. units)	Normalized (arb. units)
	0	1	1	1	1
	24	1.00355	0.98728	1.00736	0.99808
	216	0.99448	1.00673	0.99488	0.99604
	504	0.99379	1.00598	0.98212	0.98186
	764	0.98806	0.98644	0.9809	0.95605
	1052	0.99091	0.97414	0.97411	0.94028
	1316	0.98009	0.98485	0.96764	0.934
	1604	0.97252	0.9752	0.94774	0.89884

## Sheet: Supplementary Figure 14d
Supplementary Figure 14d
	Storage stability: PM6:BTP-BO-TBO
		VOC	JSC	FF	PCE
	Time (h)	Normalized (arb. units)	Normalized (arb. units)	Normalized (arb. units)	Normalized (arb. units)
	0	1	1	1	1
	24	0.99877	0.99689	0.99645	0.99212
	216	1.00044	0.97918	1.00974	0.98916
	504	1.00016	0.9699	1.00867	0.97847
	764	0.9953	1.00122	0.97921	0.9758
	1052	0.99282	0.97114	0.99755	0.96181
	1316	1.00453	0.96387	0.98987	0.95842
	1604	0.99276	0.97381	0.9851	0.95235
